# Supplementary material for: Plasma Peptide Biomarker Discovery for Amyotrophic Lateral Sclerosis by MALDI –TOF Mass Spectrometry Profiling
Source: PLoS One. 2013 Nov 5;8(11):e79733. doi: 10.1371/journal.pone.0079733 (PMC3818176; doi:10.1371/journal.pone.0079733)
Supplement: Table S1 — Matrix of C8 detected peaks. (XLS) [file pone.0079733.s002.xls]

## Sheet: C8triplicate-peaklist
Sample Name	Class	sample ID	Spectrum Nb	A_1026_60	A_1044_04	A_1068_17	A_1083_89	A_1100_57	A_1126_91	A_1213_97	A_1382_37	A_1426_18	A_1465_48	A_1526_13	A_1712_64	A_1741_77	A_1768_94	A_1866_94	A_1881_40	A_1898_20	A_1923_88	A_1994_59	A_2023_52	A_2118_03	A_2211_45	A_2247_80	A_2284_15	A_2430_24	A_2569_16	A_2741_93	A_2755_30	A_2793_07	A_2939_27	A_2972_16	A_3044_28	A_3086_50	A_3140_67	A_3216_94	A_3294_64	A_3315_90	A_3339_51	A_3429_72	A_3475_25	A_3742_75	A_3883_03	A_3903_19	A_4070_94	A_4102_13	A_4282_12
ALS_AJGPS001_01	ALS	AJGPS001	1	99.4492	34.5714	14.9345	17.1093	61.8602	37.0418	24.0316	34.9973	30.7251	42.6099	20.6093	15.6469	23.9038	31.8995	27.318	16.3697	65.3857	29.7678	16.8376	19.6709	22.8749	19.4632	26.1805	25.038	26.7201	16.7603	15.1384	41.4503	14.76	23.7712	20.9944	16.0928	13.6214	13.7241	30.1498	13.756	46.6478	9.9342	14.7203	10.7192	18.0265	23.2697	13.4518	20.1361	18.7307	12.1787
ALS_AJGPS001_03	ALS	AJGPS001	3	91.748	22.2992	14.2145	22.3636	58.6949	34.0214	26.5485	27.2206	42.7072	48.6545	14.2807	20.6315	37.4128	46.7217	26.3549	21.3659	84.3854	19.5695	14.5333	27.4535	18.182	23.3933	20.2324	19.4572	19.9318	18.7343	10.7987	38.7202	22.5787	20.5197	25.7003	18.5653	14.3427	15.7141	37.0947	9.1519	55.1893	7.5478	10.781	15.1341	16.862	32.8015	12.0692	21.6289	23.6339	13.2345
ALS_AJGPS001_04	ALS	AJGPS001	4	100.63	27.1517	17.1082	27.1874	35.3546	51.379	15.609	20.4995	32.9604	48.8372	19.7328	18.6623	30.3761	27.3478	21.4645	17.3581	79.6262	32.936	13.0691	22.0666	15.0879	18.4825	25.319	24.3881	25.7364	17.3733	16.1712	29.9612	16.9616	18.7868	30.1233	21.5786	14.5409	20.0317	33.7525	12.8681	55.9745	16.3734	8.3976	18.9373	18.034	42.7856	18.9624	23.3679	19.7192	18.607
ALS_AJGPS001_05	ALS	AJGPS001	5	97.3311	28.1395	18.9835	15.8815	40.4298	20.1005	13.6021	20.1051	48.4838	51.0658	21.5157	25.7024	27.0131	28.3877	17.4064	23.3136	78.1662	28.4589	16.9534	21.7171	17.045	19.8734	19.7517	16.7005	21.6128	19.542	13.4173	32.7377	15.8234	22.071	19.8982	20.7781	12.6683	15.9438	26.3828	15.7876	59.5745	12.9116	13.2534	20.803	16.337	38.4182	16.612	21.0069	16.1472	15.7545
ALS_AJGPS001_06	ALS	AJGPS001	6	132.841	25.6488	26.2267	25.5989	42.4208	29.4497	17.7017	33.6814	62.0065	38.3945	29.1056	25.134	41.6364	27.1591	28.6331	29.9848	105.935	24.5198	17.6129	22.2252	26.8573	26.6555	21.2584	21.1796	22.412	22.4498	18.9713	40.2222	36.4791	24.3978	20.7751	21.1596	12.8045	24.8162	22.2294	10.6086	29.0911	7.2614	14.1758	20.0162	16.2845	19.7381	11.2076	14.1109	18.4455	12.963
ALS_AJGPS001_07	ALS	AJGPS001	7	79.8168	22.6807	16.4197	17.4577	58.9454	34.119	15.2756	30.2516	50.2605	45.4578	22.0233	15.8596	46.4519	32.0713	30.2604	29.4049	169.484	26.2233	15.4539	49.4614	13.0074	17.208	22.8092	29.0944	19.2828	23.7372	13.0125	40.1281	17.9226	18.2338	32.2595	23.5767	11.6302	16.0409	36.1398	11.6768	52.8119	9.65	8.8693	14.1001	10.4216	38.1637	9.4744	20.5079	18.1672	13.6925
ALS_AJGPS001_08	ALS	AJGPS001	8	100.416	26.6611	21.9072	21.0075	49.549	33.0129	25.4729	26.8407	49.5328	50.2715	30.7261	17.7488	41.1321	42.2914	42.3292	30.6246	207.65	37.0241	11.2739	52.6605	18.9367	26.1496	20.6947	18.826	18.1102	26.6769	15.3036	59.9847	27.8107	13.9815	16.1628	19.8947	14.5459	17.716	23.3116	8.7021	33.3885	10.1118	11.7257	19.661	16.1093	34.2594	11.6184	18.5242	12.361	14.2235
ALS_AJGPS001_09	ALS	AJGPS001	9	80.2084	31.9981	26.0525	30.3367	41.3453	27.5742	16.0103	27.4527	36.0897	45.6994	17.4491	25.2684	35.7081	30.1373	30.9763	25.5301	92.8684	25.4894	13.9004	39.2742	18.8689	26.5611	27.7914	20.7596	24.5713	20.8789	21.9212	39.8563	19.3895	20.8092	25.1306	22.962	8.5755	28.915	29.9527	15.4731	30.0594	11.7489	14.7687	18.3803	22.2188	31.7949	12.9009	25.5957	19.5544	11.3996
ALS_AJGPS002_01	ALS	AJGPS002	1	103.681	30.1542	10.266	18.604	48.6154	32.7237	14.8639	25.5034	36.2521	38.4462	20.0561	22.3357	21.7556	37.1283	18.4426	11.0012	35.3226	24.2482	13.1494	34.7255	18.4225	20.5376	20.5375	20.2612	21.7705	21.9983	16.2223	37.9554	15.5154	22.6625	18.513	21.0159	9.8872	13.4783	37.6335	14.3183	58.0934	11.5792	16.5956	23.4879	14.9134	29.3699	11.0028	18.2734	12.926	12.5193
ALS_AJGPS002_02	ALS	AJGPS002	2	94.2403	32.0602	15.7227	23.9906	50.2299	34.8745	16.7456	18.886	25.1982	28.3335	19.1707	15.9963	20.7632	29.3597	14.7824	15.3951	34.6199	23.5141	9.5721	17.6599	20.522	21.6259	28.5849	20.5939	18.3455	19.3436	17.6148	30.5375	16.558	21.8323	25.9045	15.2885	11.456	14.7056	28.7629	7.3654	28.9131	9.3606	14.9949	19.4739	13.9916	18.0239	17.4779	24.0726	17.6374	9.9247
ALS_AJGPS002_03	ALS	AJGPS002	3	99.5697	27.613	24.4869	20.2597	39.268	32.4773	16.6977	32.2281	24.3553	34.4659	19.7511	22.0274	24.625	28.5383	19.1955	17.3985	40.5439	12.9661	10.2909	41.1875	18.6505	25.1345	20.3655	25.605	16.3251	21.7798	23.1089	36.1816	19.4148	20.1172	20.2655	21.5977	12.2888	17.9841	42.3538	11.856	74.8587	5.0503	12.1032	24.659	14.7497	23.9699	10.4388	17.0967	17.5121	11.6268
ALS_AJGPS002_04	ALS	AJGPS002	4	83.3002	28.404	12.7183	19.8231	54.7726	23.3235	10.9119	30.7565	28.6624	41.8335	21.4517	11.1597	15.3488	28.4031	11.588	13.5855	31.6876	25.7259	21.2178	22.1922	19.6338	17.0489	24.1475	26.3792	19.4437	18.0573	9.7948	39.7572	23.0831	24.445	12.1042	15.6828	12.8926	19.3761	31.0496	12.1398	68.9989	10.3656	12.8483	15.3127	23.6893	38.6395	22.2307	20.6239	14.4285	8.8765
ALS_AJGPS002_05	ALS	AJGPS002	5	68.2679	16.7695	7.9894	9.7147	36.5037	28.7525	13.525	21.3925	26.5422	47.6771	12.1536	19.0974	19.7024	25.8551	16.3936	21.1731	36.2929	19.9243	12.7383	19.379	32.571	20.3658	21.661	16.9035	19.9053	22.066	10.4863	42.6646	18.7334	25.9249	27.3075	21.8116	11.243	17.7525	29.7969	12.133	69.3868	7.3391	21.5916	14.7733	13.0203	31.7084	17.4752	19.4595	15.913	14.1337
ALS_AJGPS002_06	ALS	AJGPS002	6	69.0155	23.4953	10.838	8.491	32.2293	23.5042	11.0439	21.3287	19.6058	28.1385	19.5562	17.4455	22.7097	18.2422	14.6718	10.5776	28.1946	16.2621	11.5507	24.4669	16.6221	15.5615	18.6403	16.7741	18.1696	22.9351	12.3456	25.7485	17.5427	20.1265	15.0358	13.7262	11.6446	14.4589	18.932	10.3162	58.649	9.4128	11.6933	11.2327	8.6732	24.7199	13.0515	22.5105	19.8425	9.1331
ALS_AJGPS002_07	ALS	AJGPS002	7	101.174	21.5771	13.8851	27.2367	56.9315	29.5665	18.8572	26.6248	37.2825	41.2616	16.9596	18.5578	20.151	44.4967	12.2444	17.4102	59.1947	16.2613	10.417	39.8503	18.0651	24.2071	19.9916	24.9867	24.1793	20.008	12.4801	37.0407	19.9874	20.5571	33.0414	28.0893	9.8504	26.8611	27.732	12.0893	66.6283	6.4275	7.2544	18.1717	18.0198	49.6048	13.5035	21.5353	15.9408	11.1674
ALS_AJGPS002_08	ALS	AJGPS002	8	103.15	30.3387	8.97	18.9541	51.7051	25.3306	12.9541	20.5985	38.2507	35.7155	15.9524	17.3826	22.2357	28.4332	16.6098	12.7205	49.0546	19.7829	14.9548	29.6512	17.3618	20.4346	24.6757	15.8352	17.5394	22.5896	13.9489	42.9107	26.5876	30.8433	17.8298	19.8209	8.5615	25.1386	31.0306	15.1983	83.692	11.7237	10.7321	20.5303	25.0378	50.7894	19.1068	22.3164	19.4897	13.5195
ALS_AJGPS003_01	ALS	AJGPS003	1	94.1342	23.1399	13.5466	17.5124	44.5734	32.2672	13.5954	18.0632	24.5264	40.0188	19.9584	18.952	19.4751	29.6618	22.9624	13.5116	29.0862	15.2007	13.3887	18.3125	21.2314	22.9733	22.1071	17.7231	19.1716	19.9901	13.0897	40.4574	14.1555	18.214	20.9571	22.0655	10.3446	19.7225	31.4913	13.7977	58.364	12.2018	13.6596	17.0687	21.712	25.1762	16.001	20.3101	20.8072	14.2263
ALS_AJGPS003_02	ALS	AJGPS003	2	92.1863	31.653	16.2613	11.8245	40.7762	33.4733	14.9653	20.848	32.731	42.1388	28.1329	18.5586	24.0998	14.0719	15.0437	13.4291	30.9524	29.7787	8.3789	16.642	24.8006	28.2969	25.8493	16.6028	19.2169	17.2696	12.8703	34.0692	16.5507	20.4035	17.8462	17.4176	15.1088	23.0588	30.1837	13.3573	49.1911	11.2251	15.4074	17.6088	14.3591	20.7348	10.3925	14.5741	15.8284	13.093
ALS_AJGPS003_03	ALS	AJGPS003	3	54.1542	18.1046	12.8774	18.5508	41.9012	33.9415	15.0322	23.5554	29.565	30.0192	16.6404	22.3524	26.1858	16.6437	17.5596	20.0145	26.475	14.9729	8.3673	21.1253	16.4314	19.862	26.021	21.1625	27.5523	24.8407	24.8986	28.8874	18.1679	22.4699	21.5699	17.8036	8.8281	15.5815	27.1382	12.1273	40.5696	11.544	13.8213	22.0396	16.9526	16.6896	9.6077	22.4486	20.3811	9.7232
ALS_AJGPS003_04	ALS	AJGPS003	4	84.9422	27.7877	19.7116	20.7757	55.2227	32.3378	10.6839	25.9924	25.381	46.6253	32.8823	16.4472	23.6243	16.4238	15.8734	16.2401	33.484	19.1514	12.8117	21.9863	21.8088	16.1954	21.8518	16.5992	14.66	19.0098	11.8212	43.4732	21.5043	18.3914	23.6545	33.9963	11.5507	33.0885	26.1911	9.1698	37.7287	13.8251	11.0558	14.7459	13.7094	45.3589	15.4421	14.7358	13.4686	11.9882
ALS_AJGPS003_05	ALS	AJGPS003	5	79.6435	20.1553	10.4346	13.8743	52.2355	24.1862	14.987	27.8356	39.1008	50.7861	22.8056	18.3339	16.7979	20.9215	15.5113	12.545	45.8123	23.1595	20.2399	27.2406	23.8173	18.4604	34.482	22.2947	14.9226	18.949	14.7806	54.7371	17.8241	21.7444	28.2797	37.2761	11.9643	29.4727	25.4896	13.5676	48.588	10.3006	14.177	15.6	22.6237	43.3011	18.8205	20.028	15.8097	8.125
ALS_AJGPS003_06	ALS	AJGPS003	6	92.852	22.1548	13.588	17.745	60.8413	34.1447	12.0381	20.4873	28.1574	50.7933	21.427	16.7837	15.9237	28.8837	15.012	15.5164	38.2984	16.1227	13.3679	23.0228	18.8198	19.2023	21.3254	17.75	19.05	18.6222	14.886	50.619	21.5116	16.9317	21.0735	29.4557	10.9048	37.997	27.5414	10.1537	59.1366	9.4084	14.9567	13.2386	12.5225	39.9551	11.9897	19.8939	19.0842	12.8802
ALS_AJGPS003_07	ALS	AJGPS003	7	85.9069	21.8639	15.1735	22.5235	63.5743	31.9534	19.2113	17.1478	30.2477	43.6533	22.8214	11.4124	20.2685	21.8478	19.1843	21.1898	48.0464	15.3479	10.0295	28.2285	19.1355	24.1266	16.6658	16.2629	18.4978	19.9303	12.8536	49.7293	19.4684	20.9138	21.8758	17.5061	9.6528	18.2626	32.2303	10.1059	58.5904	12.2771	11.4629	14.5811	11.2941	36.931	15.8183	17.5479	17.1601	12.2528
ALS_AJGPS003_08	ALS	AJGPS003	8	107.587	23.3325	9.4322	18.9407	60.8044	24.7013	18.4634	22.7729	31.3163	60.2188	14.6707	23.5502	19.2839	19.4708	17.9285	18.0655	52.9104	17.3228	14.2023	32.8981	20.9507	16.3139	27.144	23.1601	18.7511	20.3168	17.816	56.9902	15.8338	19.9217	21.6774	22.6699	10.0016	22.2621	22.147	11.1266	40.5818	6.2365	12.9571	11.547	13.9836	35.5047	9.122	18.7221	14.172	9.6901
ALS_AJGPS004_01	ALS	AJGPS004	1	86.4955	24.0163	18.1927	22.5377	45.2374	33.659	14.2934	26.4008	35.3465	38.094	19.8843	22.0739	23.9029	36.17	14.3582	13.8451	31.9181	23.9286	13.3518	20.231	41.2254	22.8093	24.7343	14.4073	27.2586	24.3589	15.2039	88.1366	16.8176	38.4353	19.6676	24.447	20.1464	15.3282	24.9967	10.4318	29.1752	9.6032	16.486	20.9663	14.6067	23.4705	17.3877	14.5778	15.9381	11.7271
ALS_AJGPS004_03	ALS	AJGPS004	3	92.3664	27.0708	18.1181	12.0882	44.9112	31.702	18.6444	24.7893	34.0381	46.687	23.3809	21.4723	20.499	34.3355	14.417	14.1853	31.6326	21.6697	11.8979	16.4653	24.0017	17.1826	26.7314	23.7524	23.6379	22.6849	19.0828	49.6853	24.6934	26.1612	21.7071	31.1864	14.7198	18.7492	19.6646	9.9628	36.0761	9.6711	14.8426	23.2921	12.9423	20.3863	9.2149	16.1085	23.5419	13.1131
ALS_AJGPS004_04	ALS	AJGPS004	4	105.946	26.8992	18.6968	16.8763	43.7397	23.7932	19.9024	21.3357	34.8198	45.3118	20.8232	18.6214	31.1888	38.0945	20.1641	21.138	41.6148	25.5205	13.3519	18.9248	24.9363	15.1882	25.9059	15.4592	27.6718	23.707	18.2384	52.3665	24.5509	25.9485	16.9386	25.886	13.0137	23.7985	21.7897	11.6611	35.5337	11.048	14.7952	24.3115	17.6834	45.2787	20.0996	20.2448	19.4653	12.5734
ALS_AJGPS004_05	ALS	AJGPS004	5	101.74	26.7536	15.1836	30.9965	52.3105	42.1633	19.2585	22.0136	46.1709	51.2664	24.7915	19.9457	26.6232	25.8369	16.6504	19.8279	43.4906	24.0414	14.7008	22.459	33.5936	23.2938	28.5362	26.5543	22.4041	17.5717	14.4045	46.9593	18.8299	24.3969	20.7606	24.9984	14.2674	15.2675	16.2116	11.2025	26.4653	14.153	9.6752	18.4521	22.9553	38.6602	21.1643	16.4458	23.695	15.7163
ALS_AJGPS004_07	ALS	AJGPS004	7	91.7066	17.9816	14.0093	27.1891	48.2018	32.9967	15.7221	37.0287	37.853	49.6616	19.1363	17.6384	27.4898	38.4043	15.8413	7.6642	60.0331	18.8843	15.6744	21.0491	22.0394	25.8569	26.7323	26.5549	21.239	21.4025	21.2334	68.0117	19.6381	25.8397	16.4212	23.7357	11.3818	17.0517	29.0207	14.5686	36.9542	9.2416	13.1135	13.6242	13.4654	51.9252	17.5838	17.4655	20.8467	11.065
ALS_AJGPS004_08	ALS	AJGPS004	8	107.601	25.9093	18.821	23.2358	37.2302	26.0977	18.9104	31.1482	35.0119	51.6414	20.0872	28.5625	33.6661	34.0413	21.3503	18.9022	45.2089	20.7522	28.2133	27.4759	54.0533	20.8551	35.2254	29.1471	21.8279	31.4597	20.8071	70.0617	15.4457	31.9492	16.7194	20.2339	17.5531	19.8492	23.3748	9.389	28.7967	7.8431	13.0688	23.932	16.0916	35.9961	16.2337	16.0716	15.2629	13.2374
ALS_AJGPS004_09	ALS	AJGPS004	9	114.721	23.6533	15.6056	14.8274	61.1684	28.8572	16.4863	23.6019	26.1475	41.2173	28.6146	22.6908	26.3204	45.2641	16.2127	15.0941	31.2644	18.0631	26.9634	25.1776	86.1693	20.8172	45.7001	37.8592	21.3926	24.1566	9.7467	85.9186	22.5044	28.4094	19.1325	23.4155	13.1537	12.155	21.827	11.2252	42.5036	9.4385	14.1699	17.9017	17.6542	35.4219	13.6677	17.3234	15.0755	8.026
ALS_AJGPS005_01	ALS	AJGPS005	1	121.243	26.6869	24.4866	23.1289	37.9105	35.1762	21.8488	34.7416	40.3417	40.5102	33.4427	18.5419	30.5163	47.4349	22.9447	19.9684	75.3445	29.6859	11.566	31.6244	31.8529	24.4656	35.1874	19.3749	31.3347	22.9114	21.3675	78.0191	23.4386	24.6024	24.2791	29.105	16.4336	15.7853	25.41	9.2927	52.3429	14.3338	15.3345	24.9249	24.4937	31.1399	18.9348	27.4661	16.8032	12.8778
ALS_AJGPS005_02	ALS	AJGPS005	2	86.7606	23.5684	19.8098	19.2475	31.4284	24.2292	15.8284	22.4651	36.2591	36.067	26.1331	22.0569	28.1093	27.4741	14.5255	15.6156	59.0628	19.5999	11.1415	23.988	33.6559	23.5881	30.7926	20.226	16.2658	21.5989	20.8721	67.7602	25.0887	21.8377	19.5516	21.241	12.0047	16.3426	35.7684	15.6986	51.7844	14.6632	30.1364	24.3285	29.1722	25.545	22.0999	19.7394	18.0283	13.7037
ALS_AJGPS005_03	ALS	AJGPS005	3	84.8087	24.8301	15.6931	20.5604	48.9777	32.3402	11.4244	24.716	24.8395	36.9983	20.1313	16.5989	29.0314	23.2906	18.152	13.8291	44.9795	16.9697	14.2736	18.4711	22.2278	16.8103	20.4692	12.4433	21.5526	15.4432	10.4159	30.6903	14.0624	17.1699	17.78	17.6159	13.5405	18.1645	39.0022	14.6007	63.8624	12.8638	13.1481	20.0585	16.3997	16.9362	14.6779	16.6409	17.6339	8.2485
ALS_AJGPS005_04	ALS	AJGPS005	4	85.7437	20.9796	13.6524	9.8892	39.7551	31.9932	8.9515	32.3605	32.0899	40.9693	23.8892	23.1018	38.6891	36.8832	23.0637	21.6217	92.0422	24.675	8.3648	32.2623	16.0462	21.0545	21.861	19.5108	30.6454	21.0669	13.0388	60.2434	16.8123	18.4652	19.977	24.0748	7.3616	15.401	27.7311	12.1112	62.1078	11.8109	8.864	23.3664	17.4145	40.8987	14.2516	20.7271	10.0415	16.4518
ALS_AJGPS005_05	ALS	AJGPS005	5	109.199	40.1284	17.0526	17.6433	40.9346	35.7197	16.1261	29.0555	35.7842	36.0253	22.7355	20.4026	29.1287	29.1183	17.8126	21.591	66.8686	36.7556	15.6459	31.9462	16.9089	22.2228	24.1861	17.2836	21.4706	23.3061	16.6088	51.3596	22.8048	22.994	28.3435	23.751	12.2727	20.6624	33.7885	22.0324	50.4046	11.2772	14.099	17.5859	23.4124	31.6929	19.4905	16.7714	14.4129	16.4672
ALS_AJGPS005_06	ALS	AJGPS005	6	81.6689	25.1905	15.5057	12.5994	34.3881	26.8819	15.0792	23.9425	36.2031	41.7597	31.5268	16.9951	33.0938	29.9997	21.6092	23.5529	89.695	26.2941	12.477	43.8998	18.4749	19.4907	14.2459	14.5965	39.0348	18.0781	16.2373	52.8713	23.7444	25.8681	18.9003	18.3387	15.7159	19.7098	26.343	7.9084	50.6713	7.8344	10.6907	29.9208	12.5014	43.4241	12.1209	22.2382	11.845	14.2245
ALS_AJGPS005_07	ALS	AJGPS005	7	117.428	31.1379	17.4633	15.8738	50.9123	37.2069	17.5507	27.2803	25.1771	41.4812	19.3164	21.6089	36.8541	32.9936	23.9689	23.4357	97.279	12.1229	9.4903	37.6812	19.0989	19.9686	26.0405	30.0252	25.751	17.5874	19.05	52.97	14.8754	24.4764	25.7403	31.0585	14.7052	18.2772	36.3358	7.6818	51.3495	8.9214	7.6468	23.9448	13.7523	36.2443	15.856	23.7413	18.4086	15.3399
ALS_AJGPS005_08	ALS	AJGPS005	8	104.946	23.6572	11.9668	14.742	32.7739	35.7397	15.8085	36.2591	31.234	53.0258	23.9635	17.8437	31.3308	32.0934	23.5666	27.5641	113.752	19.3766	9.3005	46.0452	30.9839	26.275	25.4562	21.0722	29.807	19.3714	16.573	69.5649	24.1866	30.4531	27.1666	23.8964	20.1639	14.95	29.3255	15.1856	48.417	7.2511	21.1596	24.785	23.5731	42.3963	13.3431	23.8725	15.2181	18.1968
ALS_AJGPS005_09	ALS	AJGPS005	9	113.916	33.3904	13.4147	18.6057	43.3199	37.8805	22.8612	41.7979	34.7242	45.3807	26.1717	20.5162	46.9439	34.9151	26.6568	25.9597	75.6327	34.5752	11.816	47.2613	33.0622	21.5588	27.4246	39.074	26.12	31.3678	12.5299	63.7141	21.4826	26.2248	22.6119	24.2217	17.1991	17.5084	19.4932	11.3504	16.0521	11.9703	18.8534	22.1197	20.0585	26.3882	14.3849	18.8865	18.7918	12.3787
ALS_AJGPS006_01	ALS	AJGPS006	1	103.374	34.6426	11.8085	12.7589	53.9455	29.7778	12.2252	29.0376	24.8312	62.6045	22.4335	25.9265	26.5231	16.4715	23.813	16.1001	45.2612	22.7684	15.7413	22.4421	23.7946	18.5898	22.4041	19.4554	23.5037	24.9137	25.9176	162.369	15.7592	36.5399	16.3827	21.4636	21.4645	19.2643	27.4549	11.5862	44.6732	9.9949	8.3031	20.5205	13.1335	19.9447	12.2401	18.1492	19.6189	13.9064
ALS_AJGPS006_02	ALS	AJGPS006	2	87.3224	25.5158	9.5497	16.4126	39.709	21.7855	12.5637	37.2555	23.8597	33.866	20.8735	19.1891	18.7481	21.0989	19.9698	18.436	50.1406	24.458	10.6971	21.3802	33.3673	16.4241	32.9303	17.0107	29.7085	20.3932	21.6801	146.824	17.1146	34.9439	26.7684	35.3848	17.2716	18.9633	30.7252	11.5668	67.9873	13.1528	10.4655	21.318	13.0301	20.4955	11.0843	15.8604	14.0306	6.7907
ALS_AJGPS006_04	ALS	AJGPS006	4	98.1839	19.9853	11.3684	11.9742	45.6859	38.291	16.3543	26.6402	20.922	40.9934	21.275	19.6965	24.076	23.7047	9.9251	11.0888	42.0199	22.085	18.5882	27.1049	30.1096	20.3916	41.0581	23.4265	17.0425	21.0834	20.6953	155.461	18.0146	32.6351	22.1669	27.7982	13.7722	21.988	24.7352	8.9973	34.8594	10.063	17.4436	15.5551	14.5445	27.2716	16.9109	17.9686	19.0993	13.4712
ALS_AJGPS006_05	ALS	AJGPS006	5	85.8951	22.7696	19.3868	15.5041	53.118	32.6304	12.715	26.2259	25.3874	43.737	31.7745	18.604	25.9479	20.7489	13.1718	18.9499	44.0787	28.3276	20.4862	27.0431	62.8272	26.8862	55.57	28.0984	19.4909	16.7365	19.2342	187.244	14.0969	48.9915	26.3955	29.7121	13.9442	27.3842	17.9705	7.478	51.4961	8.2195	15.124	17.1576	17.3937	25.6909	16.3883	22.7978	17.6238	8.6569
ALS_AJGPS006_06	ALS	AJGPS006	6	88.0838	26.0874	29.6966	26.0022	55.1552	31.9767	16.1311	25.5407	22.9445	39.2508	27.3399	21.1435	22.8251	19.2722	15.2555	17.4669	44.6803	23.3033	11.2325	19.0897	24.0047	15.4022	28.5424	16.7964	20.015	20.1831	14.1427	125.962	13.7244	29.9778	16.4633	21.3739	13.0487	36.1441	20.5474	9.7197	44.3205	8.7283	17.0226	23.6899	13.6474	21.742	13.1697	15.8342	17.1926	13.0587
ALS_AJGPS006_07	ALS	AJGPS006	7	106.614	23.1898	17.9787	19.0306	51.4291	33.7234	15.6933	27.0577	23.756	51.1959	21.3934	27.5476	26.0466	25.2557	18.0693	28.448	110.137	20.0822	15.5203	42.8211	12.786	22.5352	27.2606	23.2823	22.4362	30.9414	28.1709	249.413	19.7033	36.593	15.5311	14.3115	16.3868	21.3536	19.1425	10.5766	25.1994	9.8943	9.6803	19.0111	18.9309	17.2019	8.5817	19.4457	13.9266	8.1253
ALS_AJGPS006_08	ALS	AJGPS006	8	126.939	40.8259	14.2976	13.9057	64.3973	32.9229	13.0918	26.2832	33.0922	40.6984	42.3367	22.2264	25.1761	21.8665	17.375	31.5083	106.857	30.7446	18.5661	43.961	45.3211	19.4012	37.3861	17.4838	23.5384	33.9492	33.6526	261.881	22.6539	55.0222	23.5464	22.8335	19.3951	17.6799	22.2767	12.3695	34.5114	10.8902	12.8673	18.2067	17.2319	20.4644	11.9109	15.4389	16.9058	10.9759
ALS_AJGPS006_09	ALS	AJGPS006	9	120.427	33.4663	17.5989	22.0488	63.7811	28.8686	17.3577	32.6334	25.7133	54.474	30.3511	18.4774	27.6281	21.9139	21.8151	20.3084	64.1245	31.5964	14.8891	40.8633	51.0914	19.3432	32.3772	30.9845	31.0539	22.7903	35.8709	216.186	15.7873	38.5511	23.9161	20.5766	15.6345	15.7353	26.3088	9.0362	25.7525	8.4273	13.5568	24.1648	22.7373	18.9439	12.653	14.1989	17.8273	9.4846
ALS_AJGPS007_01	ALS	AJGPS007	1	111.556	20.6633	18.4339	16.6061	40.8278	42.3267	14.8929	33.2984	30.6097	34.8716	35.2918	20.1048	23.2775	22.296	28.05	20.8957	26.3631	24.7412	14.6542	27.8252	38.7236	18.9673	40.9853	17.7884	27.7426	31.0562	27.6778	142.445	16.8861	52.3438	17.9578	15.3937	13.8806	12.3113	21.9303	11.0205	40.207	9.0787	20.1401	13.8657	24.9127	33.4614	17.4122	18.7478	15.7384	13.5151
ALS_AJGPS007_02	ALS	AJGPS007	2	87.9873	26.6983	16.0984	13.3644	40.5855	33.8026	15.5455	29.8577	29.8534	42.1469	21.9639	22.7887	27.6987	22.1177	22.6612	17.9844	26.539	21.9742	19.1576	12.3216	51.2705	23.8554	54.8624	16.1513	32.2324	23.9245	20.7482	137.175	19.7123	59.5145	22.9365	18.123	14.914	13.7663	18.4135	10.5299	47.2058	12.5698	15.4992	20.0975	19.7617	25.8416	14.9441	24.0905	19.2512	13.9336
ALS_AJGPS007_03	ALS	AJGPS007	3	106.91	25.2231	18.8154	23.291	52.5979	41.3142	16.5492	23.0527	30.3789	30.1199	29.2792	18.5623	23.8568	21.2412	17.9026	16.6402	31.263	18.91	9.47	20.7598	29.0261	20.9568	30.3292	25.7478	29.1004	21.6841	13.442	100.64	25.7857	34.924	15.9365	19.9968	14.2673	23.0263	35.9349	15.3342	88.348	10.8917	11.985	25.4899	18.4703	24.8647	14.3203	16.0368	16.5527	11.133
ALS_AJGPS007_04	ALS	AJGPS007	4	92.1153	26.3335	18.6043	23.7232	27.7103	32.0174	15.0311	20.9428	30.1697	55.0695	23.3669	19.6275	26.7452	28.7608	23.4915	21.4632	23.6563	17.8346	13.9568	17.119	27.524	24.3382	33.2276	20.5526	19.8657	21.6379	16.0503	139.272	19.3662	39.977	20.2684	21.1157	16.1215	20.8433	27.9248	15.4526	56.6042	11.133	13.5211	19.1761	18.4513	52.3387	22.8551	20.2545	14.9443	14.2081
ALS_AJGPS007_05	ALS	AJGPS007	5	112.477	40.7031	33.6531	20.1477	52.3091	27.5673	14.9214	27.7891	36.4093	50.7316	32.4948	18.1378	17.8603	32.732	19.1445	13.0037	39.2341	22.0258	11.2125	21.8201	32.0563	17.7699	42.4528	19.2272	17.563	23.7583	23.4689	119.872	22.4435	39.9388	20.1697	25.7472	11.3804	17.5432	23.4418	19.1924	38.5033	9.1431	19.7393	16.7667	22.8421	45.3237	16.7671	21.2259	13.1122	14.6077
ALS_AJGPS007_06	ALS	AJGPS007	6	127.816	32.5786	14.988	24.7726	52.4805	39.1132	16.7717	27.6583	32.9209	31.8587	34.8282	17.4153	26.2028	31.5352	17.392	17.1827	37.0174	22.3291	16.3851	27.3739	21.4226	20.1562	32.7304	22.5115	21.7941	29.9892	18.8042	123.394	23.8325	34.5838	23.7404	24.8934	15.8622	18.687	23.6397	9.2605	57.2463	9.7023	11.1526	20.0977	17.0662	38.3851	12.6332	21.866	19.3295	15.59
ALS_AJGPS007_07	ALS	AJGPS007	7	114.893	22.0545	19.4752	21.0615	47.8797	27.3094	24.3758	33.5172	35.5077	37.0716	25.7109	22.2627	23.1576	40.4298	16.5342	11.9143	42.9967	26.304	15.627	20.8501	30.7699	29.144	41.251	31.2234	24.5918	21.4892	38.6728	192.921	29.0055	55.8588	25.7144	26.5878	9.332	20.1687	26.9059	16.0751	61.1232	10.9007	9.1645	17.0045	18.7084	47.4206	21.8228	20.8726	14.6849	13.0196
ALS_AJGPS007_08	ALS	AJGPS007	8	128.754	24.2298	15.6724	19.6872	44.0809	25.3397	19.7193	38.4955	33.4742	41.5658	34.6151	15.6059	24.7784	35.2433	25.5074	14.7632	35.5061	17.6364	44.1919	31.6296	110.543	25.3386	85.5321	37.9132	21.018	32.0019	32.4652	224.798	24.2236	78.5445	22.8281	15.7029	16.1239	16.9298	23.4317	4.5587	33.9605	9.3863	25.2417	27.7786	23.8813	28.5407	28.7046	19.9335	13.2249	10.7494
ALS_AJGPS007_09	ALS	AJGPS007	9	177.871	50.6737	20.2573	22.7478	43.7051	28.6399	16.9832	26.0132	31.6095	33.1239	32.0878	20.7913	25.5373	22.7886	20.1197	17.0556	29.6412	29.2067	33.8856	24.6148	87.2719	19.1469	51.7387	37.0517	26.4381	32.6016	16.377	127.676	15.369	56.8345	19.0239	24.8338	13.8818	17.8988	17.7938	7.2681	15.8299	12.0679	17.7812	24.2649	29.0178	15.6506	15.418	21.2516	16.6645	11.3354
ALS_AJGPS008_01	ALS	AJGPS008	1	92.4706	16.0671	13.6699	17.0669	41.3819	32.5364	14.305	30.9357	41.3139	36.7585	23.7507	19.2317	16.7443	29.6496	18.1339	13.1385	32.5992	25.1429	12.5061	18.6849	65.1932	19.5299	29.1166	19.4018	16.6421	26.2215	21.8571	119.284	18.4651	37.4848	19.3021	17.3198	19.9297	15.3906	24.4508	13.9279	67.7548	11.4616	17.056	15.7411	23.3759	51.4144	14.1282	18.4413	15.2731	10.4322
ALS_AJGPS008_02	ALS	AJGPS008	2	61.4641	18.3062	14.0363	17.5412	26.4152	22.6495	15.7758	30.514	30.6204	32.7988	20.3146	13.4783	21.7832	29.2379	11.8275	13.431	27.7632	17.5817	15.2134	22.5188	88.9823	23.4059	40.1097	25.4234	22.2909	19.4342	19.4966	118.594	13.7264	47.6374	26.185	18.2994	15.4335	15.4492	34.9374	15.136	76.4435	13.8994	15.528	27.5184	18.5865	42.7043	26.0585	20.1448	19.1063	16.8017
ALS_AJGPS008_03	ALS	AJGPS008	3	81.2819	23.6125	15.6169	19.9398	40.887	22.3249	9.958	28.0003	25.0067	31.9804	19.3412	16.4539	16.4279	23.9077	22.2673	21.2521	29.0946	18.9589	7.949	17.2097	26.3879	25.2048	23.3208	21.2857	22.674	18.2178	18.8017	54.7694	15.4055	17.0146	17.6375	17.8802	14.3302	9.9325	29.7373	13.7017	78.7881	13.3584	11.7894	11.1367	16.7543	22.7744	13.3509	15.4905	15.0946	15.7428
ALS_AJGPS008_04	ALS	AJGPS008	4	144.62	38.5047	28.5623	21.3962	39.8214	32.8442	26.6897	29.8262	47.3901	55.4758	27.4986	17.111	27.3145	23.6057	22.4565	15.2344	36.1942	24.4229	13.1016	34.7597	26.6276	26.5192	15.6048	18.6943	23.4243	18.37	11.244	54.1859	17.1575	19.3508	30.2438	16.6306	12.0369	17.4825	25.5682	7.0079	45.3626	17.6108	13.0381	24.1197	20.998	40.3986	17.8854	21.7914	19.9154	12.4118
ALS_AJGPS008_05	ALS	AJGPS008	5	104.69	34.944	23.4352	20.1139	39.7259	37.7368	21.6872	36.1818	32.3359	46.2866	26.7315	22.851	24.6533	32.3309	25.6134	18.5292	34.8791	29.5569	12.2214	37.0574	33.6026	20.5637	27.9485	24.8358	21.8726	25.5029	21.4605	80.3994	17.6831	26.7763	15.065	20.8763	16.9662	19.6616	27.0191	11.085	40.0066	19.4519	15.569	28.5431	19.6361	57.5645	12.3146	25.1208	12.7548	16.3367
ALS_AJGPS008_06	ALS	AJGPS008	6	149.449	41.3804	48.9045	53.0814	79.2031	43.5675	18.9723	36.6176	62.9202	46.7331	24.2484	18.9269	23.4868	20.6762	23.4106	14.6229	34.1595	33.6847	9.4447	22.4891	25.9123	25.4759	24.5601	18.3176	23.2723	20.5234	12.6575	50.5789	20.1192	18.8638	26.4758	21.3623	13.0681	20.5766	22.2664	13.413	31.9554	12.7181	8.9336	13.6837	16.3815	34.613	15.1602	18.9703	16.3634	12.7067
ALS_AJGPS008_07	ALS	AJGPS008	7	119.434	27.5191	19.9356	22.9817	46.7263	25.8924	20.7405	32.9575	36.528	41.8293	37.2411	20.1122	22.8781	29.3912	23.0902	14.9931	40.1893	20.6179	15.8828	33.4059	32.1323	25.2327	26.8002	26.8275	22.3693	24.2771	20.6934	85.3744	20.19	31.7577	17.8892	16.9309	12.6729	12.8582	18.2062	8.0348	38.7546	8.8136	12.1454	16.3716	20.2018	40.7248	15.4991	16.7279	12.5018	11.9841
ALS_AJGPS008_08	ALS	AJGPS008	8	113.963	29.3512	17.9292	15.7517	45.6375	33.5078	21.9546	32.3387	37.923	33.2509	33.9892	17.5252	22.2045	34.7492	24.671	9.9813	30.7206	30.226	33.5114	28.0983	84.7839	19.4086	39.4409	38.0771	20.6577	25.7809	28.9186	129.286	18.2157	46.5899	23.4796	25.657	10.3883	15.4209	17.091	13.6281	35.9455	11.9772	16.8283	13.6573	21.5604	33.9032	23.9644	22.2359	23.7643	6.2922
ALS_AJGPS008_09	ALS	AJGPS008	9	110.817	23.4012	10.6994	13.7173	50.7422	21.4902	14.3661	28.8424	28.5394	46.3205	27.7932	24.2558	30.691	18.4353	21.2442	15.8766	31.7551	32.2962	40.7611	24.1565	127.141	31.7153	45.9997	48.4644	29.7965	25.7244	23.6884	155.86	23.6991	31.4787	16.985	21.2046	9.9405	18.6359	18.2865	9.8571	29.1082	7.3531	16.0065	17.33	18.8767	37.4992	15.493	21.016	15.2382	12.5283
ALS_AJGPS009_01	ALS	AJGPS009	1	85.7333	30.7876	13.0983	17.8516	51.934	43.9014	11.232	23.702	32.9695	39.4509	29.9551	14.1054	23.7881	29.1276	19.5044	14.164	53.9762	20.0535	21.8798	27.3876	51.5075	20.7392	46.4515	21.727	18.4637	20.2214	18.477	129.951	16.7576	53.8496	25.3887	23.5943	17.7557	17.4443	25.0791	9.7349	42.8146	9.7661	39.0843	36.6514	54.7152	35.5399	42.9092	21.193	21.417	15.673
ALS_AJGPS009_02	ALS	AJGPS009	2	97.4137	30.594	18.056	14.4362	39.6767	34.7725	16.4229	33.2413	31.5187	41.4187	39.1618	20.5899	19.3358	42.7977	25.1786	16.7684	56.0569	31.4548	24.2426	20.5613	77.2949	26.7441	57.1816	31.8997	20.2105	22.6407	20.2332	164.493	23.1437	66.5475	21.9054	23.5338	18.1535	21.0082	27.6828	6.6428	47.0182	12.398	59.5959	43.415	67.6846	35.3826	49.3151	17.408	13.6573	17.9344
ALS_AJGPS009_03	ALS	AJGPS009	3	101.635	25.3969	19.0918	21.745	43.3316	29.3848	20.4223	31.2153	30.4872	50.0271	23.0721	13.8657	17.8187	31.6089	17.4837	14.9928	49.2066	17.7477	13.0019	23.1115	22.2068	21.3517	22.8968	16.8988	15.4986	19.6484	12.6656	71.8395	15.671	36.9355	19.4371	18.5857	19.3514	15.9535	31.3368	6.3233	38.4059	9.0955	14.6937	30.7626	27.584	20.1355	22.0411	18.2734	18.7853	11.0115
ALS_AJGPS009_04	ALS	AJGPS009	4	122.301	36.9415	14.6065	12.6316	36.877	26.4442	15.579	29.5664	41.6796	36.5188	26.1938	17.6207	23.0426	37.7426	23.4794	13.9284	82.2844	37.6595	16.6401	23.9757	23.2401	19.7276	27.8058	25.7413	26.0344	22.6089	31.0646	139.435	18.691	35.2811	17.77	16.2634	13.5987	21.4617	30.1354	10.6938	47.2268	8.0064	21.3231	31.0667	23.1755	39.891	17.2423	27.4957	15.9027	10.0493
ALS_AJGPS009_05	ALS	AJGPS009	5	93.6096	32.0018	12.459	12.1068	40.2799	22.8891	14.0209	30.5973	36.9835	38.4689	17.4918	25.4689	27.1482	36.6099	24.0715	21.3065	77.9404	45.1587	18.2076	23.8073	34.6635	18.2979	28.2948	30.4403	23.9504	18.5531	21.6277	128.727	24.9989	38.7718	32.9642	27.165	14.3258	22.968	24.0521	11.0284	39.4314	8.7909	31.5826	38.1019	28.017	46.0896	21.319	17.695	10.0324	13.973
ALS_AJGPS009_06	ALS	AJGPS009	6	69.7045	22.7612	7.0077	16.4503	33.2331	27.6781	15.7501	20.3965	30.4041	38.1806	21.7289	15.265	24.7811	31.0966	19.5383	14.466	83.5534	31.7593	9.5964	33.738	18.3694	20.3138	23.3	24.1835	16.9993	18.5354	23.1988	105.787	17.4414	19.1188	20.205	23.6121	17.3356	28.2022	34.6462	11.4725	62.8989	12.4191	12.2975	29.0405	17.7548	42.3038	14.3364	17.047	10.466	15.6586
ALS_AJGPS009_07	ALS	AJGPS009	7	89.7541	30.2009	13.7044	12.523	42.1129	31.6447	16.4869	20.3695	31.7171	37.1587	24.8735	16.1394	19.3772	32.8767	20.6438	22.4974	97.976	21.3116	12.2743	36.2906	20.2099	22.9919	21.9757	21.8259	21.0001	16.653	19.9026	105.858	23.0701	29.5103	16.3195	20.724	17.642	22.6236	27.47	14.5979	44.2327	8.3397	18.0072	24.2906	17.167	44.4157	20.2849	21.873	15.9644	17.6326
ALS_AJGPS009_08	ALS	AJGPS009	8	100.769	25.0488	17.3217	14.9826	41.5065	27.1846	16.093	23.715	31.7332	40.417	30.3191	15.5535	23.7659	34.6161	23.3883	19.2998	96.7085	25.9833	19.3113	41.1133	41.4315	21.786	37.3962	30.1614	21.0796	20.9056	26.4253	151.26	20.6765	62.1865	24.1677	18.4913	18.2524	15.0235	24.522	8.4354	36.4515	8.0661	36.6321	37.6089	35.1145	54.1942	23.0527	26.9707	20.8393	14.5215
ALS_AJGPS009_09	ALS	AJGPS009	9	105.61	28.1278	14.5305	20.1655	45.3363	56.7439	13.6994	22.0555	25.3522	43.3072	26.0124	20.4379	23.3355	33.7307	14.9537	12.5337	50.0019	32.006	22.3586	39.1945	49.7593	19.3437	39.6922	28.1244	23.7294	19.4701	15.1094	106.08	15.35	46.1094	18.9424	18.9216	11.2828	22.9381	16.0537	9.8961	36.8976	9.4321	41.681	30.4293	33.3991	31.5201	20.6409	21.1123	14.3525	11.6999
ALS_AJGPS010_01	ALS	AJGPS010	1	136.261	37.384	19.1552	30.6922	42.039	62.0216	18.603	25.5254	40.8132	46.3006	23.0515	20.9448	30.1702	31.487	33.4547	24.7103	27.4462	21.5462	19.6054	27.3235	33.7918	22.8341	28.8055	17.5872	28.194	21.9996	11.6487	44.0274	22.1265	21.6115	23.3335	19.3703	17.5831	22.8522	22.2525	18.0675	37.0451	14.0194	12.0149	21.2687	18.2794	44.1939	21.937	19.7512	14.9706	12.1209
ALS_AJGPS010_02	ALS	AJGPS010	2	97.4915	32.5528	28.7034	36.9034	60.5029	37.5931	14.8555	29.5152	42.002	35.8945	27.8138	20.6979	22.9126	30.4784	25.6419	19.1962	30.1538	18.4013	17.6987	19.4094	23.4034	27.9084	25.255	19.5436	24.1124	16.9377	17.8077	54.1099	20.8274	28.4047	29.5577	21.6922	22.3307	21.9059	26.4787	9.1291	39.0245	18.205	8.9827	19.2004	20.6132	32.8426	17.955	18.5354	14.8013	10.349
ALS_AJGPS010_03	ALS	AJGPS010	3	95.958	26.969	16.803	20.08	58.0444	26.3835	10.9123	22.186	34.6983	29.1642	22.6641	17.7333	20.455	22.8738	22.6589	18.4875	25.2518	19.0248	9.1043	26.0352	21.6482	28.274	19.8251	20.975	30.8046	13.9329	9.7634	34.9131	22.6469	16.1638	21.9518	17.6911	9.8247	27.5379	41.4733	14.2139	74.6899	11.6286	14.4719	16.9235	18.1379	37.6206	13.2576	24.2181	23.9757	11.6524
ALS_AJGPS010_04	ALS	AJGPS010	4	161.899	47.3594	60.6607	44.6676	87.3096	68.1933	15.6869	26.8228	50.2355	66.3545	32.0828	26.1249	42.7166	35.1227	12.9585	17.6714	29.493	29.0416	14.4063	20.9059	23.09	25.7493	22.4801	17.112	23.465	15.4209	12.5528	44.4301	25.5524	18.4342	12.8207	16.8196	8.8079	15.9027	23.717	11.7317	43.3337	8.3813	10.2728	19.3308	13.5991	31.8656	13.2648	20.7548	11.9485	11.8671
ALS_AJGPS010_05	ALS	AJGPS010	5	112.892	24.9511	29.5221	27.808	62.6928	30.5286	18.2465	21.7711	53.7756	44.0563	27.1531	26.1726	37.7231	22.788	23.4826	22.5695	47.0035	21.9347	13.5284	24.3451	13.245	22.4499	20.5966	15.61	24.3595	24.5927	18.6925	46.5398	20.5584	20.7619	28.6161	17.9495	11.1609	24.9795	26.5678	10.762	34.0461	13.4081	10.6665	18.3022	21.2492	44.5631	17.8706	20.0161	15.694	9.2339
ALS_AJGPS010_06	ALS	AJGPS010	6	143.587	32.1791	42.6986	35.5069	47.835	49.9556	14.5444	21.2992	40.8238	57.7267	27.987	21.9045	32.593	32.646	24.3583	18.6522	38.3892	26.9049	16.492	24.7728	17.5699	21.4494	28.87	34.9016	31.283	23.8942	24.6809	60.423	22.9247	24.3435	21.7199	30.4151	17.5885	16.1738	24.3269	16.3	37.1671	17.4256	8.3552	15.2527	16.8671	51.7043	12.9373	18.4663	16.829	12.8735
ALS_AJGPS010_07	ALS	AJGPS010	7	102.606	30.5812	12.2057	9.8819	50.1323	23.4066	13.3436	31.1518	27.8582	50.0219	19.6014	14.9419	23.5209	22.4875	20.0779	13.1417	42.44	17.1607	11.9709	22.7921	16.0143	20.5843	17.362	26.2625	23.2595	23.5255	10.2973	63.6311	23.6338	22.8271	17.4409	20.9405	8.4122	20.5105	37.3392	12.2191	72.1856	8.5693	14.5436	19.7174	17.3472	41.3185	11.9515	23.0188	16.2109	8.6618
ALS_AJGPS010_08	ALS	AJGPS010	8	133.046	34.0458	12.8789	26.6752	50.8703	37.1588	19.4898	33.4819	27.2607	57.9586	27.5709	27.5725	32.2936	42.825	21.8443	23.0357	52.2917	20.7227	21.278	40.3912	24.23	17.5961	18.5104	21.1186	25.7908	20.527	21.7934	94.8369	24.2626	28.7837	20.7965	23.7635	15.9394	26.055	19.0213	8.6032	20.4962	9.7868	9.9178	24.9909	15.4547	53.8858	14.7212	20.0429	16.7768	9.2715
ALS_AJGPS010_09	ALS	AJGPS010	9	127.957	26.3443	10.6947	21.2726	69.3281	32.8626	13.17	30.1589	27.0052	53.0754	34.1469	21.7687	20.0788	28.8837	19.1784	22.059	28.7375	18.0208	17.3234	24.8427	37.9595	23.197	21.041	27.1774	26.775	28.2982	17.2387	65.3831	21.0963	26.0442	22.055	25.5415	15.2548	23.2155	29.1425	7.3687	40.6921	13.7026	11.8555	22.4962	16.7227	31.4864	13.8782	18.0082	16.2901	11.8293
ALS_AJGPS011_02	ALS	AJGPS011	2	95.6653	23.8569	21.0464	16.9545	43.637	31.5309	11.5311	30.3438	31.1483	38.3084	30.4427	18.9304	22.6651	26.444	15.4743	15.8092	20.0619	19.584	18.5774	24.3073	20.4077	19.7465	20.7164	24.743	18.1743	15.5026	10.6952	43.0342	20.9555	25.9043	15.0004	16.4539	10.0732	17.7073	32.729	13.8376	67.7355	10.7567	10.2271	16.6172	18.741	29.7541	17.9446	14.7762	19.0085	8.7597
ALS_AJGPS011_03	ALS	AJGPS011	3	89.8272	22.2793	17.3816	14.0452	46.7009	24.3934	16.8823	24.9544	32.7286	38.232	21.5113	15.5617	20.8021	34.9269	22.2643	19.3302	21.5031	23.6435	14.1584	28.5492	14.3285	24.2803	23.5131	16.0505	19.1202	14.8321	10.1569	38.9898	17.6127	18.6892	28.5107	19.1937	10.5384	19.6409	37.3364	11.6898	84.8439	9.141	7.7978	17.169	14.8879	28.443	10.6678	17.2278	20.3313	8.4401
ALS_AJGPS011_04	ALS	AJGPS011	4	53.384	19.0256	12.8241	19.5328	35.1841	30.3886	12.9795	21.9688	28.3775	31.7509	26.8358	13.9928	17.2611	12.6732	18.8474	14.207	14.4337	18.5157	13.7485	25.7182	19.8454	20.8475	24.2378	14.3176	20.8795	18.9915	16.7999	40.3038	24.9333	27.1934	16.5751	25.0503	11.1375	16.1532	25.9723	15.2646	46.0964	9.3508	9.8827	18.4017	9.6619	30.9121	21.0625	18.1806	15.6336	13.6951
ALS_AJGPS011_05	ALS	AJGPS011	5	75.0332	26.2048	10.1735	12.7896	41.1639	21.5101	12.1476	31.7274	26.1033	47.4172	18.9208	17.3216	22.0526	20.9879	14.0633	12.1411	16.1566	19.4491	12.09	24.6911	20.5397	20.0103	14.1138	17.9596	20.4498	18.0899	11.1117	41.1898	21.543	33.5665	22.3934	25.9145	11.5734	20.7332	29.2408	18.6621	57.0747	10.7229	11.3223	18.0401	12.1901	33.1442	10.7015	26.1721	23.4917	13.7873
ALS_AJGPS011_07	ALS	AJGPS011	7	100.812	20.619	9.6469	16.3923	60.9221	28.8119	12.011	28.7559	40.4258	41.35	25.1732	22.2645	24.9617	31.21	26.9144	15.9406	24.399	15.1475	8.8605	58.5309	17.8838	22.3709	18.1644	22.3718	19.9025	15.5438	11.8972	47.9535	28.8241	18.7628	18.9615	19.6294	9.4723	23.3813	30.1564	13.257	69.0768	11.1483	15.3875	19.3522	14.3762	49.1427	13.5468	20.4599	13.5644	9.2979
ALS_AJGPS011_08	ALS	AJGPS011	8	102.059	26.24	9.3263	13.5587	50.669	34.1392	23.7043	31.6337	36.219	51.5938	19.9039	15.0867	23.4351	34.7229	27.0201	14.967	36.1677	26.3884	12.7467	78.7478	19.337	13.1267	12.9277	17.38	19.1773	11.7691	17.3245	65.3051	18.8602	19.298	20.4627	28.7092	10.9816	20.2184	24.5177	6.3886	43.8605	7.4136	12.7132	21.8412	15.9239	64.8085	16.0186	30.6257	11.9997	15.4781
ALS_AJGPS011_09	ALS	AJGPS011	9	114.656	34.1079	8.6276	19.1697	53.0523	23.2593	15.2924	25.1029	38.5632	49.2301	20.278	20.6559	25.1206	26.0006	21.4751	17.7857	25.6099	27.1618	12.6071	37.4083	20.5003	14.2909	24.1774	27.1829	18.9486	19.8418	18.314	59.4319	23.4558	25.3332	20.4119	19.0358	8.1349	20.8151	37.4722	12.1401	73.086	11.4718	18.2106	20.5998	13.2054	39.9755	7.6758	17.6034	11.3142	9.3687
ALS_AJGPS012_01	ALS	AJGPS012	1	103.73	33.4164	10.2971	15.3092	57.883	28.1232	20.1375	22.5796	26.538	34.1849	26.3091	28.2925	20.5192	23.5577	24.4382	24.8113	77.6807	28.7361	13.2416	24.735	24.8634	19.3745	21.9953	20.2034	23.397	24.6652	20.4108	70.5546	16.493	27.3994	17.6347	23.9433	13.0368	28.255	17.5096	12.5354	30.8867	10.8021	9.0574	21.9655	15.2065	23.1865	10.1251	18.5614	18.7099	9.1876
ALS_AJGPS012_02	ALS	AJGPS012	2	192.337	24.6732	31.3296	33.7702	50.2118	36.8471	25.9519	36.7024	39.6043	55.9663	28.6889	30.7291	46.7283	27.928	24.8879	27.2788	57.2368	43.1807	12.8648	31.5794	23.8583	25.1762	24.4879	16.7622	27.2354	20.6002	18.5459	49.4886	16.6814	19.0751	17.9937	26.337	8.7888	17.4996	19.6604	10.7525	21.9782	14.0619	12.3682	18.1635	18.4441	17.0676	12.3269	12.8427	10.9585	7.0823
ALS_AJGPS012_03	ALS	AJGPS012	3	77.2522	17.6384	8.8396	9.4989	39.2595	26.4185	14.1812	19.0877	26.6132	30.465	22.4236	10.539	23.1511	23.2588	15.2868	14.9437	58.6273	17.6698	10.4663	30.2002	15.537	20.0376	22.4017	14.3092	16.5553	21.3414	12.6555	54.167	18.9219	21.653	22.9809	17.8479	10.8234	20.1325	33.9805	14.9842	67.7947	9.7825	10.9986	20.7043	15.909	20.9903	16.2864	21.0306	23.1575	8.6964
ALS_AJGPS012_07	ALS	AJGPS012	7	95.4755	18.2089	11.4148	21.1595	50.0496	27.1582	15.5453	26.6426	28.55	43.7405	25.2838	13.7655	31.6658	20.2467	13.7437	16.8254	48.627	19.7475	13.7891	27.6702	21.6841	22.0146	18.6889	14.4366	20.9921	22.063	12.0026	46.1594	21.802	16.4082	21.2464	22.9802	14.6321	23.2118	23.1323	9.2617	39.9523	9.6286	7.7835	15.6466	19.5861	27.9066	15.9476	15.2605	18.7814	9.8297
ALS_AJGPS012_08	ALS	AJGPS012	8	78.1664	14.5551	9.8167	19.4519	46.7069	31.0308	16.3314	18.1399	24.2738	50.177	21.1203	19.9033	30.6211	19.0923	18.8279	14.595	55.2906	21.0986	18.7033	27.7083	25.9099	14.5143	26.8578	26.6941	17.6998	16.593	11.8127	64.9968	14.9551	35.4657	21.1168	21.1008	15.0494	31.6007	22.9226	8.4426	38.87	10.898	13.3297	21.005	15.5458	34.3285	16.3192	16.8141	18.1149	16.813
ALS_AJGPS013_01	ALS	AJGPS013	1	143.524	42.1787	18.87	25.6977	39.773	33.2819	16.5326	27.7374	30.0635	39.1882	26.6515	29.7041	26.5052	41.3239	15.366	21.1441	27.0544	23.0138	16.6703	24.8473	28.1291	27.378	37.6432	28.4461	27.7132	24.9342	18.3381	40.1647	18.905	23.327	20.7935	22.2901	15.1926	19.5343	22.8606	11.2556	24.6767	9.8604	14.4544	14.444	18.4832	23.9752	12.4512	24.2259	17.1101	13.523
ALS_AJGPS013_02	ALS	AJGPS013	2	112.677	31.0463	16.1811	33.5227	54.4801	41.6079	18.3626	27.0875	34.0238	61.3754	17.0968	12.3103	23.9937	30.7541	23.5939	24.5549	32.3287	24.645	14.7808	21.4529	27.1567	30.2738	27.5576	24.2219	22.4474	24.3335	19.7716	44.92	17.2346	18.539	18.159	23.7553	11.02	16.1487	29.3764	6.5102	28.2313	12.7392	7.1772	18.2167	12.9231	28.2135	12.0461	21.5668	15.7776	15.5831
ALS_AJGPS013_03	ALS	AJGPS013	3	85.3445	39.4508	14.344	26.0333	38.8054	34.1443	17.7204	27.8612	36.511	35.4188	29.392	28.2486	23.4544	41.4118	15.5	20.9974	36.6605	23.4541	18.747	31.5584	21.8589	29.1154	23.5706	17.6694	27.1463	26.125	17.432	45.9215	22.5072	16.3706	22.9493	21.5844	15.1473	21.2426	22.7451	9.0845	31.1144	13.5807	15.4468	14.5546	18.7781	27.1166	11.9539	22.516	18.9372	7.0125
ALS_AJGPS013_04	ALS	AJGPS013	4	94.1031	34.6125	12.179	17.153	55.1447	36.7317	10.8195	19.6248	39.7489	48.3915	27.9038	24.0934	20.3365	23.9967	13.0505	16.238	35.0527	16.2928	12.5173	23.5837	18.3627	19.8407	21.5204	23.6242	15.821	24.7753	12.995	55.8797	23.5044	31.2353	22.9883	18.6039	11.4649	27.6159	33.1984	18.0471	65.5939	9.4042	12.2485	21.4952	9.9153	58.561	11.1298	22.978	15.132	11.0662
ALS_AJGPS013_05	ALS	AJGPS013	5	69.6281	20.3513	14.1638	14.1246	35.6691	28.9187	11.2039	26.6767	26.6728	36.0026	13.7865	17.0244	16.0257	29.2	9.8237	11.1001	37.5166	21.379	14.9479	34.5814	47.2622	13.5157	21.6332	23.8845	25.1048	18.773	14.8282	102.368	18.9292	29.3353	18.9038	25.4081	12.649	19.4437	23.7231	13.4513	67.3718	12.714	13.8421	16.2151	17.06	64.1395	16.0969	20.4016	10.9232	17.049
ALS_AJGPS013_06	ALS	AJGPS013	6	69.9135	23.5089	16.8501	14.6998	36.8643	24.1474	18.1012	30.8044	22.5673	43.6548	25.1002	19.9389	24.7032	25.0267	16.4525	20.4462	37.6625	29.535	13.3331	27.78	25.8582	24.0093	29.2244	22.9123	26.6735	20.8048	16.5567	47.3793	20.9287	27.0932	24.4309	22.0334	14.7002	22.3738	22.5262	11.7264	29.3451	11.5354	13.4802	19.6924	15.8007	45.1831	12.8025	21.1358	17.565	13.7458
ALS_AJGPS013_07	ALS	AJGPS013	7	97.5391	24.9634	14.4056	15.8835	46.6251	39.6127	21.1682	30.1668	40.7515	36.2864	32.1713	20.8182	26.4963	31.3655	29.1034	28.3325	103.097	29.5011	19.439	64.9836	20.8574	25.5036	20.0877	18.8006	19.4867	28.2921	19.38	121.425	30.2324	35.4248	31.4908	27.7616	17.7222	22.0775	24.0742	14.2343	48.5781	11.5836	8.6073	23.3139	13.4079	70.0502	13.4607	22.1473	13.8753	11.1589
ALS_AJGPS013_08	ALS	AJGPS013	8	157.957	31.8822	19.7563	26.7855	56.5423	41.3701	29.306	36.6644	29.7156	53.5333	26.942	26.8528	28.1127	44.3937	21.3165	20.4956	94.49	37.9262	16.6263	62.1443	23.695	22.9903	23.1424	26.7574	21.0107	24.9531	23.1824	104.633	31.2505	19.1509	20.0124	26.8971	13.2884	24.7527	17.2018	8.7961	21.9542	10.743	12.9034	21.3173	12.6605	45.9069	10.2676	14.959	13.2785	10.8032
ALS_AJGPS013_09	ALS	AJGPS013	9	151.219	36.9998	17.9363	20.1794	60.9598	38.8971	23.0181	43.797	37.7772	44.5017	21.6472	23.9399	31.5507	35.6058	18.2649	25.2273	80.9216	44.6187	13.6602	54.9281	36.6004	27.4901	28.2871	22.2754	34.1271	25.9374	18.1683	90.6253	30.1473	31.7842	16.7181	21.9651	12.4812	23.4189	20.4325	15.5903	21.557	12.2337	12.0398	18.9079	9.8623	53.3229	16.0181	19.7125	13.6104	8.0993
ALS_AJGPS014_01	ALS	AJGPS014	1	94.8323	23.9288	19.7709	21.1127	57.8554	37.4345	18.9812	28.5743	35.4392	43.8975	32.3863	16.223	23.37	27.1586	12.7941	14.973	29.1738	20.0079	16.2524	22.1046	30.527	19.881	22.7835	23.7743	26.2218	25.5494	14.3947	40.9202	17.7339	34.5025	19.0793	26.9284	13.126	12.9909	14.9219	8.8452	23.236	6.9749	7.7023	15.5286	20.1017	14.5944	14.3837	11.8777	17.8637	9.1076
ALS_AJGPS014_02	ALS	AJGPS014	2	65.1253	21.0445	14.8019	12.5528	38.4055	28.7795	10.8743	26.3266	26.6205	42.3312	24.7305	11.5444	19.9804	24.7474	10.4907	8.3841	30.4731	16.5427	17.1297	21.7298	30.677	16.0974	35.4657	20.6697	17.932	22.1264	12.0001	75.0947	15.0077	49.3538	26.1275	15.8162	11.4976	13.2497	28.0282	16.6561	64.5063	13.5215	14.2059	13.389	20.0556	27.1833	14.1525	22.9235	19.6477	10.9485
ALS_AJGPS014_03	ALS	AJGPS014	3	91.7257	22.5206	11.3323	14.4491	37.7726	41.581	13.3959	28.8038	23.4089	39.0636	18.801	15.2584	18.54	23.3348	18.0765	19.9754	28.9662	16.0451	10.8322	18.9107	17.3664	16.0492	15.8939	22.0926	20.425	14.8293	15.4978	29.1572	13.1752	22.471	18.7165	16.1394	11.4852	19.2081	31.0858	11.2416	45.8748	7.6051	14.3018	19.1841	15.7156	15.2268	12.8003	15.2695	17.2917	8.6094
ALS_AJGPS014_04	ALS	AJGPS014	4	82.1409	20.7268	9.8033	11.2342	49.0167	20.6223	8.8891	20.7648	24.4277	42.822	17.9967	17.3184	21.4971	18.7218	17.2564	19.2681	65.1313	26.3518	10.1281	34.3941	17.1392	20.6394	14.7611	14.9546	24.5949	17.6185	11.3061	61.1417	25.1531	20.35	20.596	22.2254	9.2858	23.298	39.9183	18.5191	85.955	11.4997	14.686	14.8136	14.5585	50.8575	13.2639	24.5388	14.6758	14.6717
ALS_AJGPS014_05	ALS	AJGPS014	5	83.2903	30.3991	14.6084	15.57	46.0389	19.8316	18.3407	27.3613	45.172	45.8859	13.6641	20.2498	30.0261	26.8883	17.2492	22.115	66.1605	27.0311	10.6387	35.6436	17.2618	21.2754	21.7943	18.723	19.5835	21.0826	20.2413	70.733	11.8284	24.1819	19.9444	16.1684	12.3982	17.1581	36.2446	16.3168	72.9239	12.8987	8.0898	13.0445	13.5814	37.1022	13.3058	19.51	15.087	17.8806
ALS_AJGPS014_06	ALS	AJGPS014	6	75.8428	25.1779	23.2656	12.9773	39.405	26.2642	16.2966	15.9204	20.4208	28.5701	13.7136	18.7896	21.5771	19.4364	16.8116	14.7597	57.7535	23.316	8.683	27.1038	12.9777	23.1623	18.5033	18.095	17.9166	22.7795	13.5064	54.9612	16.6629	19.3405	28.4391	21.2107	12.4639	28.3467	39.1527	16.9117	86.8855	10.0191	11.4934	14.7099	11.3629	37.331	13.186	14.1688	13.7994	10.4338
ALS_AJGPS014_07	ALS	AJGPS014	7	114.193	24.8326	15.4434	16.7161	54.637	28.0455	21.8551	19.6023	32.8201	40.1958	19.5695	21.3113	28.6056	27.275	20.8121	15.5004	92.8468	21.5083	11.6104	30.0543	17.6164	19.0417	23.7118	16.3169	31.394	18.3777	20.829	67.8266	18.4073	16.8602	22.1544	25.6818	15.2536	22.7844	22.8632	9.5008	54.6372	6.3756	7.9663	15.316	16.9937	36.2998	13.0641	21.8675	17.0606	8.8598
ALS_AJGPS014_08	ALS	AJGPS014	8	95.7739	22.6453	12.8547	18.5026	57.958	33.0616	12.5262	22.1573	25.4455	41.9501	20.3962	14.7711	24.066	26.4948	19.6824	21.5375	99.2405	29.447	10.1349	33.2359	16.1546	16.7168	25.8552	26.984	18.4828	21.36	13.1823	71.3516	14.1917	17.7188	17.5628	27.4648	14.7647	15.9792	29.657	18.0903	55.3458	10.7111	8.7884	20.2257	13.4897	37.3226	11.9415	18.2815	17.4079	11.923
ALS_AJGPS014_09	ALS	AJGPS014	9	81.7808	32.9967	14.7084	23.1247	52.7528	31.7822	21.7477	35.4994	35.289	45.1092	24.4246	20.7329	32.6014	33.5179	20.199	18.0473	41.0461	28.214	16.1059	21.5863	27.0973	18.1809	23.1835	21.4972	20.7552	21.2838	12.0961	31.7188	20.9702	20.1742	26.2965	27.2493	11.1769	20.9478	20.4815	9.3295	27.7857	15.3304	10.9933	17.5468	13.6709	22.9669	10.0444	27.3631	22.2152	8.9312
ALS_AJGPS015_01	ALS	AJGPS015	1	103.209	24.8004	14.9815	21.9846	44.5363	26.1444	22.9362	21.1345	32.6442	35.7462	26.8827	25.4376	33.1457	40.784	15.7285	16.852	42.8476	26.9002	7.704	21.0115	20.1578	26.8597	17.1896	22.5686	30.3346	25.1257	12.7957	47.4723	22.5507	30.4752	24.7366	24.9051	9.9249	21.6847	34.2304	12.8005	59.5697	11.0216	12.7274	19.4575	16.1789	17.474	11.494	18.768	27.2367	16.8761
ALS_AJGPS015_02	ALS	AJGPS015	2	79.0392	18.7016	14.7519	15.0055	37.2809	27.8356	14.4961	28.7133	25.7537	30.4018	26.3517	19.0547	16.0262	40.0693	19.5304	13.8223	35.1186	24.0334	8.7158	30.2256	30.7449	22.5256	24.5314	21.9157	16.5018	15.3385	11.1725	52.0022	13.214	26.8307	21.4957	18.6139	8.3299	18.2184	34.5748	11.2945	65.457	13.144	15.6415	26.2925	19.6389	25.663	15.6346	22.8552	30.9015	17.575
ALS_AJGPS015_03	ALS	AJGPS015	3	77.5676	22.7072	15.699	10.4643	36.3204	23.924	18.7875	30.265	32.5733	47.363	16.1211	19.7578	18.68	32.4733	19.4408	15.0587	37.1856	16.1961	11.9767	23.4982	16.0824	19.7204	19.8252	14.7779	20.5049	14.0292	14.7098	34.3116	21.2697	13.6021	29.7455	27.3547	11.1292	22.4852	38.1091	13.7345	61.2475	10.6797	14.2777	22.8401	14.9255	27.5619	11.7196	15.8074	29.0449	11.02
ALS_AJGPS015_04	ALS	AJGPS015	4	82.2452	15.7636	12.5588	19.8329	60.636	14.3759	13.0496	20.1563	30.0287	51.347	14.9229	25.0707	17.3799	27.6895	13.6498	12.9211	40.5717	19.9336	11.8278	16.6745	11.9064	13.8545	13.5979	14.1756	19.3526	12.1556	11.3629	32.2919	12.5031	18.1958	23.8931	21.2014	11.6166	13.4372	37.0217	18.4396	71.2407	9.5309	6.4766	15.6325	10.6758	22.9534	12.502	18.0609	23.7606	10.8707
ALS_AJGPS015_05	ALS	AJGPS015	5	58.3783	17.0195	9.0035	10.6977	50.3147	33.9847	16.6118	30.3891	29.2435	44.5097	19.8092	14.5286	22.9395	28.1152	12.3247	9.8464	32.8551	21.2096	11.6949	29.6434	26.4422	21.055	22.2759	15.7756	15.3652	17.874	12.8273	33.0756	19.0199	16.5821	21.7388	20.1181	11.234	16.4603	33.3017	13.7356	78.899	8.2876	8.5778	15.2962	14.2542	26.1896	14.4131	15.1219	16.3435	8.0257
ALS_AJGPS015_06	ALS	AJGPS015	6	84.8795	26.604	16.1393	12.2713	41.0328	21.6073	12.8139	22.8725	39.4589	45.8733	15.3211	18.1922	25.0064	36.8513	20.9178	24.9477	56.2993	16.9084	7.7971	27.2429	14.6979	13.4369	11.897	16.5968	14.6774	11.2713	15.7359	36.9088	18.0672	22.5039	24.3763	20.9476	11.398	20.2447	36.7684	13.3937	75.2516	10.8052	11.8353	12.4975	11.2593	33.5269	13.7969	22.2876	26.9336	11.6444
ALS_AJGPS015_07	ALS	AJGPS015	7	93.4019	30.9091	18.1366	16.5271	49.4519	27.2381	16.8546	26.0559	32.3392	41.1224	30.6548	22.9669	20.0446	46.3146	16.7093	10.5037	46.8064	17.5558	11.7265	31.4201	13.4018	15.3102	20.2463	17.5556	15.2189	18.9321	16.6436	32.8324	16.498	16.684	25.0235	20.8054	9.2185	24.1048	31.3993	10.6998	54.9117	7.6525	9.9441	12.808	14.8336	23.2975	11.3882	15.0861	19.1956	12.0093
ALS_AJGPS015_08	ALS	AJGPS015	8	113.24	30.6899	12.6978	17.6593	53.8021	29.4365	22.1899	21.2102	31.3332	54.4709	19.6247	22.5684	18.1134	41.2953	23.7087	16.6846	39.9339	21.0048	15.602	33.1716	28.4149	15.6093	20.2693	22.0868	26.2636	21.8203	19.1849	39.3709	14.5839	21.1673	24.1838	23.4702	10.7027	15.5741	29.3544	8.9427	41.0709	8.5912	15.4562	13.3204	13.2107	23.2288	11.7431	19.8573	19.329	8.5614
ALS_AJGPS015_09	ALS	AJGPS015	9	117.594	37.4744	18.2737	20.3744	54.1706	31.1642	16.5633	24.2936	30.9517	44.8434	19.8666	13.63	18.9581	26.816	20.7232	12.759	30.2571	22.5957	21.6191	33.3335	24.4517	24.1144	22.8815	32.2306	30.0555	14.9165	14.2379	45.9596	19.0221	25.3203	25.986	16.5856	6.5938	17.3941	24.7515	8.2039	42.0308	10.9687	7.9115	15.5781	16.9558	19.5477	11.9822	15.5981	19.3747	9.2802
ALS_AJGPS016_01	ALS	AJGPS016	1	86.2868	24.7002	16.5746	17.3718	38.3565	23.9182	17.8037	24.544	27.4402	29.7691	25.8281	15.8482	26.9089	28.2063	23.3871	13.0492	37.0413	19.302	12.5098	27.5519	12.6876	23.0106	17.2063	17.0738	15.4443	20.9172	15.3325	38.0639	19.89	22.3214	18.1915	16.9001	13.8547	17.8079	35.7398	12.334	58.4267	12.7953	12.5975	15.4156	17.613	26.5932	12.4589	23.3519	21.3585	11.7726
ALS_AJGPS016_02	ALS	AJGPS016	2	66.0076	27.9664	24.4175	15.3185	51.1328	40.7623	16.6244	25.3804	36.7513	43.8825	26.8678	21.831	27.3793	23.9339	26.3312	16.2721	22.4702	25.6027	8.0654	17.116	20.0117	29.7007	25.073	25.6826	18.2592	21.7072	13.0393	36.3781	18.3004	20.187	15.1003	24.3838	14.2719	22.8839	26.5041	11.9528	24.2195	11.0714	13.492	17.4549	24.7719	14.3482	13.8109	22.9297	17.2721	9.7256
ALS_AJGPS016_03	ALS	AJGPS016	3	92.6882	30.4637	20.5689	18.8098	45.9205	25.815	16.5319	26.546	40.5301	35.1352	22.5752	17.5064	24.8661	27.736	22.4977	12.775	35.4948	18.2863	9.4091	33.4093	26.6558	25.6757	16.1126	20.149	23.625	18.2955	14.7649	45.3989	25.2876	16.0251	27.2732	17.4544	12.3298	12.9178	45.8209	12.8488	78.5333	6.5174	9.2958	15.4316	16.6696	38.606	13.0118	22.9421	15.153	10.7697
ALS_AJGPS016_04	ALS	AJGPS016	4	82.2538	22.3541	11.5076	19.3474	46.905	28.3089	12.5129	15.3489	29.3798	44.6134	17.7643	14.9297	17.8073	20.6376	26.1659	9.5655	32.1213	26.6962	10.3201	21.6356	17.5397	19.7324	20.0303	16.1193	17.0548	13.6194	13.1935	45.316	11.5791	15.6537	15.7041	22.6748	12.5256	25.2425	46.6491	16.8165	84.859	11.8021	13.6797	14.9769	11.393	63.7204	19.7363	32.4074	14.4247	13.4714
ALS_AJGPS016_05	ALS	AJGPS016	5	96.2487	25.8466	22.0539	23.8966	55.4486	24.4193	14.5421	27.3067	37.3431	60.5919	27.1896	22.5904	16.4156	19.8185	20.3615	13.8921	30.6878	20.3347	17.0775	27.6364	18.7794	24.796	31.341	21.2391	19.9465	17.4635	17.1984	55.0348	22.6282	20.9483	14.6522	27.102	10.3906	24.6878	28.6624	10.772	62.7964	14.5832	9.1714	20.7564	15.8273	52.5328	14.2575	27.6307	14.2517	11.8785
ALS_AJGPS016_06	ALS	AJGPS016	6	68.6557	25.4834	9.5765	11.4139	35.3012	18.3692	11.4576	29.6411	37.7677	35.1254	19.6555	19.5815	18.9209	23.7565	24.4699	14.8308	37.7478	13.0794	6.7538	20.1072	23.167	23.9004	23.2038	17.741	22.3745	19.3265	21.5129	42.8426	13.7695	18.468	19.3176	18.6914	12.6468	18.1013	37.8034	10.8067	68.482	13.4399	8.1004	14.456	11.3448	52.9305	17.8448	24.0203	18.8993	13.955
ALS_AJGPS016_07	ALS	AJGPS016	7	83.4562	21.1861	15.0149	18.662	53.5604	27.7582	21.1223	26.6187	24.0149	37.078	19.0131	18.6699	20.6052	33.9961	17.4355	10.2828	44.2804	16.8282	14.0004	24.1267	11.9931	19.9666	18.839	24.2379	20.2198	29.1039	12.6856	43.5985	18.3963	26.5879	18.3119	23.1254	10.1064	18.0856	31.594	8.6117	57.4259	8.8596	12.3859	14.3438	13.4925	46.4387	13.4384	19.506	14.2823	13.1153
ALS_AJGPS016_08	ALS	AJGPS016	8	97.0016	21.0757	12.497	16.8281	52.163	31.9878	17.1611	22.7259	32.4762	43.5173	25.156	17.4351	19.5393	35.8547	23.5282	12.334	48.4912	27.1368	24.1394	27.4372	40.912	18.0961	51.8311	29.1919	20.2676	20.2629	15.9907	73.8558	17.3808	27.0737	28.8055	25.9876	11.0668	19.8371	31.3029	13.0852	80.1417	10.1955	13.9059	22.1517	19.8859	66.0807	20.2557	30.8238	14.3736	15.3807
ALS_AJGPS016_09	ALS	AJGPS016	9	99.5835	26.7965	11.8051	16.8279	56.2197	19.0442	19.0439	27.181	38.1013	51.3019	27.5571	18.8597	23.5552	29.8882	26.4569	18.9045	42.3093	26.9616	30.7298	20.7352	49.9719	19.9285	61.5899	25.76	22.4158	17.0394	19.3897	66.0406	16.05	30.1788	14.9631	16.6084	11.704	25.0715	17.9384	8.091	34.0141	9.8005	18.8416	22.076	19.0146	56.5676	16.0461	22.5501	18.5863	12.0448
ALS_AJGPS017_01	ALS	AJGPS017	1	132.554	25.3485	43.0216	38.2271	55.7438	48.8008	19.3701	34.4013	43.4932	48.1206	23.4733	18.1189	24.3035	35.2738	23.1349	25.2238	40.6357	32.3403	13.9862	23.0523	21.5239	22.6464	41.9221	20.8119	24.2581	23.4569	19.9497	78.9106	21.731	30.5407	16.3032	24.8824	13.0429	17.4543	24.6886	12.5074	50.4234	21.9416	12.5618	16.108	15.4083	38.2009	10.1949	21.2203	18.7755	10.5712
ALS_AJGPS017_03	ALS	AJGPS017	3	89.1579	49.4517	23.22	29.0826	56.0414	51.0927	25.4125	38.2805	35.9107	49.1237	26.4249	22.2915	32.1126	22.3258	27.8742	23.9123	24.2834	18.9241	15.514	34.4123	33.6506	21.0185	24.4831	20.7305	26.2619	27.2987	17.5884	45.5128	15.8107	33.7633	22.2305	22.9966	14.7949	22.1475	23.4474	10.5982	30.92	15.2661	11.4003	22.3655	14.2912	21.7352	13.7483	19.7445	13.4933	13.5437
ALS_AJGPS017_04	ALS	AJGPS017	4	145.031	38.0268	19.4135	16.3134	55.9981	46.2386	17.8462	23.0987	37.5324	42.733	31.2407	19.5266	21.9447	24.8634	26.3725	17.4808	37.67	27.1779	15.0662	22.9484	22.481	21.4592	29.3347	34.2655	27.7693	15.7726	22.0136	64.2106	20.8491	25.7845	19.9474	16.5308	13.6557	20.7984	22.4737	12.4533	47.4204	14.8603	9.0802	18.8464	15.4779	38.085	14.2142	19.3596	13.8014	13.7571
ALS_AJGPS017_05	ALS	AJGPS017	5	124.881	41.7224	22.1605	23.654	41.0939	32.4222	17.5082	23.9467	50.4942	42.9621	32.8415	15.9056	28.4017	42.1868	20.0401	23.3219	40.3226	32.0107	18.4656	26.2169	26.0138	24.6423	37.2692	23.2161	20.3425	18.324	17.1299	68.5858	31.27	21.8396	15.5669	19.1574	12.8045	13.6152	24.7731	11.9034	33.6733	10.9011	12.8767	17.5474	11.1914	48.892	17.6454	18.6479	16.0085	10.8646
ALS_AJGPS017_07	ALS	AJGPS017	7	94.6527	27.7588	16.9609	25.6642	53.6392	22.022	23.5101	35.2347	28.9866	49.4988	25.9527	12.1074	30.3765	25.8235	18.7464	17.6117	37.0092	16.0394	13.4985	25.9209	26.1042	16.5133	35.0693	19.5988	21.1291	19.8886	15.5119	87.7546	18.1452	37.7025	20.4859	19.5449	11.3105	20.1211	18.7727	10.6575	46.66	7.4713	11.7815	19.4195	17.5127	71.8362	16.8005	24.8038	14.7054	12.9694
ALS_AJGPS017_08	ALS	AJGPS017	8	129.587	33.1337	12.7096	15.2854	55.6736	39.3602	12.2268	35.6887	31.6433	45.8558	30.0434	20.4128	23.1381	19.7312	20.9497	17.2294	35.7044	20.0139	26.1139	19.7193	64.4225	16.8353	58.8489	26.8108	24.4656	18.9117	22.0151	109.717	18.3819	49.5849	16.2449	21.4172	12.4167	17.3842	35.3296	12.8517	62.9105	9.3999	9.8583	19.827	22.2491	49.3736	15.6054	25.9853	11.8064	12.4684
ALS_AJGPS017_09	ALS	AJGPS017	9	72.6992	18.4419	8.0046	12.0765	39.0017	23.2525	11.4376	20.2657	23.5094	47.2983	27.3907	15.9415	22.8376	28.3281	15.1273	16.0324	27.9425	25.6617	34.4644	20.9091	103.212	21.5494	86.7315	37.6049	24.7999	28.6956	22.0157	114.908	18.2607	47.1637	24.7464	26.3002	15.9907	20.4546	27.87	8.3522	41.9181	10.1938	15.0582	18.4747	20.8508	47.5186	20.7863	21.8184	14.2951	11.1545
ALS_AJGPS018_01	ALS	AJGPS018	1	101.133	28.815	20.7865	22.7909	33.4358	31.9053	13.1045	21.4353	33.4298	43.3797	27.8499	21.327	30.8065	25.2492	15.8768	16.3012	51.1954	23.6486	16.2256	20.7015	12.8012	21.5545	19.7402	17.6038	31.7314	23.3284	17.6689	36.3846	19.985	28.0534	21.2373	21.9581	14.4487	18.7588	26.7985	8.2899	57.7128	11.068	12.0323	13.2869	16.73	39.4146	11.7493	18.9501	17.1533	14.1225
ALS_AJGPS018_03	ALS	AJGPS018	3	70.6732	35.7091	16.0171	23.3487	52.8648	53.3567	27.9785	39.7349	30.0403	52.2567	31.8781	18.6228	33.8536	26.2957	21.5789	23.2476	30.7962	27.8541	10.0833	22.8311	15.5567	25.38	30.8593	19.2343	25.3532	19.1248	13.6659	29.1603	18.2836	21.4816	35.5938	24.3298	15.1564	24.1994	22.8569	10.7519	30.8585	9.1269	15.3255	16.5078	12.8865	17.5819	18.5033	12.5044	16.7508	12.5104
ALS_AJGPS018_04	ALS	AJGPS018	4	57.3026	16.8925	11.4655	14.3208	36.2686	21.2108	7.0222	18.7549	33.7503	42.4525	19.5744	16.4198	15.1094	28.4458	14.6467	19.3097	51.1277	23.4387	9.9005	15.8903	14.5658	18.8784	17.4922	17.0524	16.0707	15.6019	11.5451	53.4268	10.8184	21.0168	18.8324	14.664	9.8466	27.4055	29.0063	15.0327	80.8529	14.8677	17.0177	14.1231	14.0189	79.9767	18.5878	30.8631	17.2003	10.9345
ALS_AJGPS018_05	ALS	AJGPS018	5	59.3305	18.3554	13.3691	9.7825	47.0083	25.5978	14.2955	21.0614	26.3578	42.5203	27.6296	16.7083	18.0369	28.2735	20.5984	18.0185	55.6045	18.8173	15.3014	24.0295	28.2157	17.8725	23.3902	23.7125	17.7265	13.8553	9.9649	51.1637	17.7363	21.7015	25.0331	26.4346	4.8974	28.8365	34.6301	13.8445	65.1478	14.2931	15.4455	18.5806	18.8971	65.2572	18.0136	24.7886	19.2933	14.6535
ALS_AJGPS018_06	ALS	AJGPS018	6	74.7482	26.4538	11.7352	15.4107	48.0401	28.6161	21.5911	17.3358	29.2159	33.6321	20.3694	19.3297	19.9526	26.3158	16.4535	16.9758	47.1325	26.982	12.7185	26.5423	22.7343	22.4353	18.3836	18.3114	20.6355	20.6667	12.9848	38.7355	24.8649	20.0755	25.6476	22.2462	10.8205	13.7448	27.5587	11.955	57.5676	14.4246	17.4299	14.5692	17.0056	43.7648	14.7074	23.2948	15.0934	10.7387
ALS_AJGPS018_07	ALS	AJGPS018	7	79.3111	32.3068	18.9321	16.782	48.8473	28.9659	24.8021	30.7192	37.2503	41.6169	29.1605	17.4266	27.3814	22.2249	23.509	15.0824	42.3727	31.8203	25.5434	21.3961	19.8448	23.129	30.4539	21.356	27.0316	19.8358	18.8321	35.0904	21.8837	23.3959	18.1937	25.5322	20.0313	30.6755	20.3044	9.0669	25.0371	7.4859	13.0747	21.0746	15.0949	22.6403	14.3471	18.9474	14.5789	9.3971
ALS_AJGPS018_08	ALS	AJGPS018	8	62.8621	31.2516	19.8933	24.2361	43.6489	41.2398	18.1533	32.1993	42.5111	52.3313	31.3055	18.1605	31.4229	21.0958	22.5174	14.6713	40.3941	33.5644	16.0525	25.6921	20.1637	31.6564	33.4262	34.6145	35.8265	23.8761	17.8912	38.8584	19.9461	22.2012	25.559	23.6256	8.8367	19.9979	22.3139	11.1928	20.3009	12.7194	17.4816	26.3925	22.527	17.3668	16.3664	23.5804	18.5867	12.285
ALS_AJGPS019_01	ALS	AJGPS019	1	122.185	31.0958	26.1584	25.3427	40.0561	34.5334	18.8499	28.4108	47.7174	30.8512	21.5859	24.0461	27.3858	36.3985	21.0267	22.6788	47.448	23.7257	20.6207	20.5535	25.7161	26.5799	40.402	16.9066	26.2664	25.1538	27.9153	236.9	30.0525	56.0899	24.0442	22.3278	24.5756	21.7251	11.7457	9.725	18.0115	6.3098	10.6148	32.8819	14.7538	30.7413	14.9562	19.9316	14.0167	9.5556
ALS_AJGPS019_02	ALS	AJGPS019	2	98.2665	31.4713	14.9069	20.2256	45.4325	44.3526	21.4747	32.65	37.2411	36.1502	23.6201	17.0418	28.3055	26.1799	18.8647	19.5263	38.0791	24.6084	14.6307	21.8598	35.6453	27.3347	32.1476	22.2929	19.949	30.3619	20.7956	159.247	19.6043	50.8645	21.6033	33.7196	24.7159	16.5647	19.3188	10.2737	29.8435	7.6637	11.5365	20.8727	16.3479	18.8293	14.9649	22.4059	16.3109	15.2745
ALS_AJGPS019_03	ALS	AJGPS019	3	92.5835	27.5099	24.3381	18.5791	34.5501	37.1077	12.8763	29.5003	32.2307	49.4674	26.5224	23.1644	25.2764	39.1906	16.4786	21.5005	49.7378	26.7625	8.1668	22.288	22.0953	25.7941	35.0258	19.7896	33.3199	32.278	28.3527	182.074	19.5752	45.6967	29.764	25.2028	28.3658	20.8287	25.5252	9.041	34.3912	11.6008	14.8242	26.6895	21.8636	22.045	17.1906	16.077	17.692	14.1486
ALS_AJGPS019_04	ALS	AJGPS019	4	68.4149	17.6737	18.4265	20.5041	46.0935	30.3896	22.5056	27.683	35.0476	34.0833	27.627	21.4893	21.4938	28.5325	13.9064	17.5083	56.0987	23.2377	12.4499	32.7179	23.0937	20.4208	45.0743	27.6359	20.8848	27.0281	28.1418	300.394	24.699	54.205	26.8446	22.8334	20.3106	22.3204	16.3674	12.6678	32.7879	7.9712	17.9287	22.0686	23.8236	50.5112	19.2035	23.3924	13.8848	14.3707
ALS_AJGPS019_05	ALS	AJGPS019	5	89.3238	42.47	12.3214	16.7341	36.5942	30.6122	23.7799	25.6493	32.1728	43.7198	22.8863	23.5629	32.4582	26.5586	15.6123	14.8684	52.4285	16.6628	21.2635	21.7204	59.953	21.3993	46.2229	29.2689	18.8544	37.7241	35.3583	315.229	23.2322	55.3014	26.0705	26.44	22.7245	23.1843	19.6092	12.123	33.0178	8.5129	22.8381	25.6414	31.0511	41.8097	17.4917	22.6272	16.3131	13.5001
ALS_AJGPS019_06	ALS	AJGPS019	6	89.6623	25.2689	18.5205	23.9746	36.9729	34.6993	15.8817	34.6527	39.0951	36.6371	30.5258	18.0958	31.3653	23.6141	22.8104	21.5641	54.2024	26.7132	13.2523	32.6539	27.2067	18.3895	29.5734	16.4907	23.4835	30.9863	32.8964	257.118	22.9311	34.1979	20.1338	22.9619	26.3311	30.4259	19.8541	9.0126	25.131	8.4436	12.9334	19.7529	13.5043	48.0647	10.0699	23.2833	13.8883	13.4905
ALS_AJGPS019_07	ALS	AJGPS019	7	111.403	19.8081	22.2634	17.1333	54.7186	32.7011	19.9041	36.974	29.5532	41.0231	24.6785	18.3698	25.1843	27.2761	18.3179	19.4321	50.2075	25.8579	16.7589	20.3894	27.2672	15.603	39.5512	22.5584	27.7231	37.0203	27.776	245.061	30.176	42.8282	18.3633	24.1714	26.1553	19.9636	23.1326	12.8627	27.066	9.0525	11.0113	28.0973	26.3369	39.3715	18.2559	18.867	16.1131	15.8139
ALS_AJGPS019_08	ALS	AJGPS019	8	110.324	26.2888	16.4449	18.5942	43.2009	32.4576	15.2427	27.1418	36.551	46.7816	34.4615	16.9446	26.5377	25.5989	23.2892	18.8147	49.1813	18.21	21.792	33.5238	92.7348	16.6951	69.9136	41.7829	24.5637	36.6921	31.7921	283.594	26.7421	75.8337	23.4617	17.4382	27.5624	14.9065	14.2264	10.4051	13.1231	9.3002	39.484	36.9612	40.6436	24.2268	35.4241	16.1778	11.4349	9.5696
ALS_AJGPS019_09	ALS	AJGPS019	9	82.3718	18.7538	11.6036	15.7897	35.6993	26.6681	16.636	34.7551	22.4275	31.1096	41.5223	26.9265	24.8013	20.8023	29.5591	25.46	29.616	25.3875	21.6652	31.3565	162.747	21.0833	97.9483	35.4185	27.9277	37.9325	34.8946	341.783	23.1984	106.728	24.4009	14.9158	23.5508	16.1546	13.5632	4.6524	27.0392	10.9497	70.1447	47.3686	60.4169	32.0316	30.8828	21.2447	13.4701	8.2866
ALS_AJGPS020_02	ALS	AJGPS020	2	116.098	33.954	16.1	23.1083	44.8494	28.7714	13.3339	19.554	24.6215	49.8276	35.5142	18.9623	27.1143	21.3089	15.5448	16.483	32.2863	22.2441	19.5861	21.5906	58.7589	15.2	68.853	23.0988	20.2007	19.7699	18.2171	147.249	20.0598	50.2664	29.9824	18.5317	20.6181	35.7278	24.5741	11.2625	26.7844	9.5151	23.8861	17.5833	20.7492	14.17	15.197	17.5457	13.2759	12.6966
ALS_AJGPS020_03	ALS	AJGPS020	3	108.973	39.5563	13.371	17.926	49.8969	31.3229	13.4413	26.677	22.3172	29.9377	17.6423	19.1185	26.8137	14.232	12.9334	14.5633	39.5812	20.2822	10.083	16.6958	23.0542	20.1633	26.1283	23.3798	34.663	22.4207	18.9495	95.1958	17.5522	41.5441	14.5908	18.3969	15.2167	16.5787	21.3953	9.1133	37.845	9.2524	10.0249	15.5218	12.338	16.6463	17.7776	11.8237	13.5408	8.4155
ALS_AJGPS020_04	ALS	AJGPS020	4	75.9812	19.9183	11.1339	13.6194	42.6887	31.3789	14.0319	21.0334	26.3394	41.3383	36.4802	21.585	26.1899	17.8724	12.3179	12.1299	37.0896	21.0022	28.9652	19.8808	66.8357	13.7179	73.9715	34.5057	19.7771	23.5215	29.5461	189.182	23.5635	75.8879	18.0527	17.1248	21.646	20.4227	15.2123	8.4323	49.9174	8.0321	15.37	20.7204	29.1021	16.8774	16.8956	13.2061	11.2832	7.6225
ALS_AJGPS020_05	ALS	AJGPS020	5	116.411	28.6292	22.3398	16.5608	56.8944	36.2465	14.9168	23.3419	33.1423	56.6942	46.562	26.3154	23.4145	15.1095	12.317	16.4538	37.5648	28.0717	40.2876	26.1777	103.226	16.4801	102.343	35.8784	17.2543	23.4752	33.738	205.942	25.2477	81.8288	19.573	24.4522	15.7834	12.1965	15.2095	11.5375	21.4839	8.7459	22.2355	23.2952	36.3479	10.9105	15.5961	12.4737	15.5909	7.8736
ALS_AJGPS020_06	ALS	AJGPS020	6	102.572	25.4044	15.4627	11.3025	45.6898	25.4972	9.9261	17.4378	22.0812	48.0818	18.8887	21.2927	19.2362	16.6239	15.9987	19.5936	42.6904	19.4623	18.4222	23.6924	26.9023	21.7826	33.2454	23.2927	26.3929	27.3798	16.6213	128.753	11.0072	38.4058	16.6579	18.7001	16.5404	17.2425	18.0357	11.372	32.6667	13.3239	14.6122	19.7599	18.0673	11.0122	8.9473	14.0278	19.8705	8.8224
ALS_AJGPS020_07	ALS	AJGPS020	7	99.1449	40.1731	18.7105	21.5464	56.9168	38.7605	27.3663	23.9642	31.2583	40.1399	25.2354	17.4348	35.8747	24.6486	21.6283	22.3951	105.39	12.607	14.981	24.9572	18.2122	15.1925	32.0814	19.5106	26.7898	29.5446	25.6589	176.978	25.7099	25.686	20.5505	22.2589	16.1716	15.3554	20.067	6.6097	24.7153	8.7739	11.472	18.708	14.5288	20.3989	15.3718	11.4343	14.8627	6.8027
ALS_AJGPS020_08	ALS	AJGPS020	8	116.868	22.9059	14.4565	21.6665	65.6661	30.5616	10.0439	17.4226	22.5319	57.499	24.6214	26.8928	23.7402	21.7703	20.382	23.8565	67.5249	17.2588	17.1962	24.3344	29.6091	24.4762	32.312	18.2512	25.7984	20.8427	37.7748	177.851	24.4868	40.6885	19.1217	24.488	13.072	19.1439	21.418	10.1066	38.4718	10.157	14.5538	14.0471	14.0248	9.1459	12.1277	12.6767	12.3582	10.7668
ALS_ANGPS001_01	ALS	ANGPS001	1	88.8602	30.8569	19.3725	21.2733	57.611	29.0482	19.2075	27.0818	24.9844	33.1453	15.9636	24.5513	24.4218	31.05	21.2634	23.4488	43.6052	15.5165	14.8657	17.0147	25.8134	23.1533	15.2356	21.297	21.5919	16.7509	14.9535	36.5229	18.5379	17.6923	18.7254	21.4851	8.8571	16.2091	19.2675	12.3448	49.6809	8.7078	10.2226	21.129	14.2945	25.3015	10.1662	23.2771	21.7871	9.6489
ALS_ANGPS001_02	ALS	ANGPS001	2	73.6524	22.8776	10.2725	8.7846	30.7726	18.5937	13.0217	17.988	27.0505	36.2596	22.28	16.8749	13.3293	34.2806	14.4926	17.138	40.8067	25.1351	9.3155	15.3657	25.6357	20.252	16.6936	15.4105	24.1924	15.1191	14.0208	47.1805	23.5446	19.8366	26.9323	22.0658	10.8566	20.2599	30.1866	22.9975	92.0692	11.2774	9.2078	17.3311	8.3582	32.8222	13.7568	24.0634	20.7796	11.6828
ALS_ANGPS001_03	ALS	ANGPS001	3	122.747	34.1518	14.3319	27.7359	51.8488	38.8279	15.1718	20.0244	38.14	39.0874	15.662	18.0139	27.5224	39.9167	13.4515	16.8762	50.9738	18.0797	10.4852	24.6352	16.2453	26.0167	22.6507	14.0053	19.9086	15.2087	13.7448	32.5308	10.2712	17.8683	19.2619	14.632	12.0127	17.1171	32.8468	15.0488	80.6015	10.2463	8.3423	16.2333	12.3497	27.7589	11.7802	13.2733	18.8896	13.3674
ALS_ANGPS001_04	ALS	ANGPS001	4	59.8846	24.3214	8.9834	16.2475	41.3052	26.2296	18.806	20.6967	24.5623	40.3431	18.2446	15.7856	23.3628	19.3844	12.8207	12.0471	42.3481	20.5264	12.998	26.6367	13.2251	22.45	17.2953	16.6557	20.1785	16.4821	12.3706	31.957	15.7944	17.1861	38.622	30.0665	7.2107	31.976	35.5214	12.4152	93.6268	14.032	14.763	19.1516	11.789	39.7225	11.7037	18.299	14.0753	10.4138
ALS_ANGPS001_05	ALS	ANGPS001	5	84.221	28.4898	22.0254	19.2617	35.6481	24.2332	16.2489	26.5228	40.2793	45.6076	20.6769	12.4875	20.1203	29.7094	19.1034	17.6529	59.5312	22.7243	10.7295	30.9711	22.3123	17.1919	21.7429	20.7619	26.3857	19.909	6.7763	33.5744	19.6556	14.4277	23.9362	27.7334	11.1073	21.601	28.5811	18.6046	75.6261	11.0077	15.8019	8.5397	18.7706	40.8888	14.8186	18.7305	22.1534	17.383
ALS_ANGPS001_06	ALS	ANGPS001	6	60.0457	17.8741	17.2955	15.3392	41.0007	22.9851	10.6433	25.1363	24.2164	51.4964	24.7709	22.6999	17.2468	22.1741	9.8177	12.8795	45.0849	21.3036	13.5834	26.4565	11.533	18.048	19.3644	12.4017	18.8526	12.4258	12.8262	30.09	17.4488	16.032	24.7159	22.6658	9.7449	27.9725	27.5493	12.2287	68.5621	9.0674	7.9232	21.6398	14.7802	45.3558	17.7124	13.6242	16.05	10.6134
ALS_ANGPS001_07	ALS	ANGPS001	7	101.736	34.1353	10.7636	16.6057	62.6845	31.3731	18.2955	20.5438	35.1895	41.8228	21.6075	17.3334	31.3196	36.5449	13.3644	20.8202	64.147	21.1435	13.0825	31.7633	9.6666	17.4352	21.021	18.3879	30.806	20.4351	16.4362	33.7377	16.7698	17.0778	20.2284	20.7868	12.9736	16.3201	22.1999	8.9064	46.5626	9.3246	8.9909	23.3239	12.1205	28.6363	9.8586	14.4427	22.3425	12.3097
ALS_ANGPS001_08	ALS	ANGPS001	8	111.927	38.6638	17.9675	16.6544	50.5509	23.4883	20.0571	24.3927	35.9934	48.1399	25.3095	16.3923	23.1395	30.6243	16.526	19.4106	60.488	31.8542	10.8751	37.6409	33.3727	27.8547	21.0676	25.027	23.2776	18.8013	16.5792	54.1732	27.173	29.6863	14.2068	17.306	10.6086	16.5357	20.6523	9.7269	41.8799	8.2332	13.6704	17.1237	13.788	32.3592	13.8021	17.231	15.7302	11.4166
ALS_ANGPS002_02	ALS	ANGPS002	2	41.1652	23.4007	21.8478	13.6471	46.8425	28.9428	18.2706	21.8847	30.9601	36.7557	15.4956	25.6056	21.0824	23.8549	16.7501	15.9178	22.6881	23.2646	10.0374	19.9576	21.7205	22.7968	27.1252	31.3661	22.8248	18.345	11.8911	29.9981	18.7569	24.2105	21.2349	30.084	12.2055	17.8698	23.5431	10.2442	23.5384	13.179	18.4455	16.7959	13.7953	20.8504	20.0181	24.1175	23.0295	9.3264
ALS_ANGPS002_03	ALS	ANGPS002	3	86.5791	30.2168	26.876	19.7679	33.5766	41.4107	21.6111	20.4723	20.9199	41.9393	22.5998	21.4415	23.7991	25.1824	13.723	18.2218	18.8656	23.1654	9.663	26.9763	19.6328	20.2037	20.4341	20.041	23.5496	31.9065	15.2936	21.1917	23.647	20.9348	16.1766	21.2396	13.2295	17.1839	18.6351	11.7489	28.9945	14.5358	16.3317	22.4376	20.9074	15.9517	10.0627	18.1989	17.2352	9.3862
ALS_ANGPS002_04	ALS	ANGPS002	4	68.4778	27.0222	33.6903	29.2278	45.7534	28.3128	12.7573	31.3541	33.537	59.4267	32.0376	19.2106	22.7653	33.3563	20.5091	13.5102	45.2351	25.7341	12.2726	26.8301	16.6145	20.0349	26.7833	17.4984	19.9999	22.1269	13.6003	35.8306	16.0199	19.1848	27.0525	25.9721	11.2882	28.1117	21.7141	12.6535	49.371	10.3176	8.6609	16.8639	15.1796	28.5095	14.9828	19.1125	16.7086	12.5636
ALS_ANGPS002_05	ALS	ANGPS002	5	91.6402	25.6782	18.1293	20.4085	38.9613	31.7728	15.5932	27.2711	41.4984	51.4545	21.2014	21.4054	26.0804	23.3809	19.12	19.4382	49.2339	17.2332	12.0696	22.868	15.7094	23.2224	24.7953	20.3033	19.6067	15.9502	13.174	34.7726	19.7097	23.6714	16.9938	22.9471	18.8455	19.2218	29.371	16.6473	47.3184	11.5466	12.1178	23.5287	16.4995	39.5254	15.4142	25.3797	18.27	10.7326
ALS_ANGPS002_06	ALS	ANGPS002	6	91.4341	35.1505	59.4689	55.4269	60.5315	45.0762	13.8939	28.9531	42.1917	49.7483	31.5138	20.2087	20.4909	30.0778	16.6734	23.0636	45.6017	25.4768	12.4523	27.2898	19.1024	18.2412	20.0864	13.8474	16.0122	17.9926	16.9198	33.0129	14.7001	10.4187	20.6697	23.136	12.4845	24.9053	27.6853	13.0058	58.9319	7.3957	9.1543	11.3332	11.1396	39.2126	15.8068	23.5589	20.992	12.6297
ALS_ANGPS002_07	ALS	ANGPS002	7	91.2841	30.4006	13.3902	15.8617	58.11	23.6402	18.4007	21.7284	25.4291	54.0793	20.2474	24.7687	18.2744	30.958	20.6513	13.3708	41.9092	18.0395	14.5059	25.1122	14.2652	21.2202	16.0355	19.0539	17.3463	22.759	16.1656	31.1853	17.4617	15.4427	29.1354	22.4746	16.3358	19.3547	35.8613	14.2012	44.5237	8.4785	11.6148	18.4717	23.8534	34.2234	10.796	25.0052	19.5076	10.2285
ALS_ANGPS002_08	ALS	ANGPS002	8	105.375	28.9252	10.0815	19.6694	61.1799	34.0144	19.7344	25.1679	40.6824	50.5075	20.682	21.2642	20.9648	49.5674	23.4125	17.8854	58.7409	17.5643	9.3364	32.4198	15.606	20.8732	16.44	24.0566	16.4568	11.5725	16.9887	53.5332	22.5466	17.189	20.9894	25.253	10.7638	17.204	24.868	14.1632	45.5647	8.5801	7.3421	15.0886	12.5604	47.518	12.3627	25.9405	13.8546	17.1249
ALS_ANGPS003_01	ALS	ANGPS003	1	67.012	19.856	25.9034	29.9833	34.7308	28.1686	20.1695	27.827	30.1614	51.4348	20.0114	20.6907	26.1819	18.171	20.2147	20.114	29.797	26.3025	13.0549	17.6313	23.6703	23.3958	28.249	27.0966	23.4813	21.5572	14.5878	43.7967	25.4501	22.4029	20.9902	18.1527	17.4031	20.9124	22.5075	13.2419	36.0589	12.7545	12.8738	23.9471	14.5321	20.0409	9.6833	21.0031	18.2892	8.0653
ALS_ANGPS003_03	ALS	ANGPS003	3	71.8851	40.0681	16.6569	15.308	39.3483	31.0715	14.942	27.1923	47.8579	37.7716	24.8456	18.4056	32.3686	29.4405	19.8321	22.6218	34.9009	21.3975	19.2432	22.5883	14.6378	18.4859	31.3316	16.9833	29.3573	19.5231	18.343	45.4869	18.0346	32.6579	19.7632	18.0171	14.642	14.9796	35.8091	11.4232	58.0246	12.9185	8.8842	14.1204	10.8134	26.5048	16.4343	9.8319	12.9034	8.7273
ALS_ANGPS003_04	ALS	ANGPS003	4	103.356	37.6818	17.3979	18.1872	42.4037	24.8619	13.6906	26.9458	35.0726	39.857	25.5964	23.9043	16.7081	33.2496	17.1465	17.6026	42.3879	23.9572	15.4382	21.6425	22.8485	19.8793	26.4496	28.8523	18.1482	14.5682	16.0389	56.6959	19.2089	19.7555	22.1118	18.7861	11.9719	17.2754	24.9031	14.0643	62.5058	12.9133	14.0758	13.6396	14.7744	61.9992	18.6644	24.1328	13.7396	13.1249
ALS_ANGPS003_05	ALS	ANGPS003	5	75.4115	21.0252	17.4637	24.8396	45.0392	25.3593	13.4487	25.4843	27.8299	41.6258	20.7004	16.1854	21.5874	26.269	18.6395	23.8869	49.1827	36.221	10.2903	31.93	34.8055	23.6623	36.2078	21.8038	20.1236	19.671	13.4786	60.7875	21.542	20.7287	19.1939	23.5338	11.7756	27.3563	30.5279	12.2441	59.1291	15.438	14.5158	19.9594	23.3521	67.1989	20.2738	26.6988	13.1841	11.3197
ALS_ANGPS003_06	ALS	ANGPS003	6	99.9007	35.4883	29.6359	22.9851	46.6165	29.0595	30.1658	36.5578	33.9392	40.8294	18.3283	19.426	21.4411	29.7873	33.7881	30.8102	43.8119	28.592	14.7551	26.8372	13.9839	28.5567	25.6578	19.9996	21.2204	21.6513	18.4118	39.957	23.8689	23.4428	29.012	24.839	12.6856	26.8008	16.9388	11.5337	32.8344	8.3379	14.643	16.1693	11.2134	32.6964	13.2359	19.4601	16.113	13.7284
ALS_ANGPS003_07	ALS	ANGPS003	7	110.215	36.6055	17.3398	19.2135	56.9013	44.9903	28.742	28.2864	38.0118	34.1014	26.4176	17.1344	17.5043	40.6476	29.0735	24.824	75.6486	16.7654	10.9908	62.7617	26.013	25.0294	25.6684	18.4162	22.5834	18.4666	20.6049	97.8667	15.4522	32.8948	18.3522	23.1562	19.9999	21.1693	18.7111	11.8547	41.7372	8.5441	14.6254	12.4663	16.3664	82.4044	17.3233	27.3777	18.122	11.5437
ALS_ANGPS003_08	ALS	ANGPS003	8	115.644	33.3468	10.6445	17.3982	48.7984	31.2573	19.7327	26.2684	28.3767	52.7842	26.1808	17.3954	28.614	28.6317	26.2872	15.4566	55.3208	20.1859	13.568	36.8965	35.9162	18.1634	36.4233	24.2322	23.1419	20.6918	17.2308	89.9545	21.0517	30.5599	17.417	19.9423	21.0233	21.5106	23.2713	10.566	69.2812	6.2201	12.6403	21.5796	17.1485	78.722	22.621	21.7598	14.66	19.9869
ALS_ANGPS003_09	ALS	ANGPS003	9	95.351	28.6023	13.8367	20.9181	61.8345	33.1747	22.9969	36.7448	34.8054	48.9932	29.6392	11.8325	24.3729	34.654	21.2125	27.8285	57.9609	26.1445	19.7446	47.1088	65.7699	25.0387	43.4212	27.0164	17.3565	19.3343	25.0071	77.1859	14.7362	35.5276	26.6422	18.7379	16.2401	27.4215	19.184	8.4989	19.7896	8.4667	12.6825	18.6194	17.2472	42.9678	14.5613	20.4467	15.4857	8.1017
ALS_ANGPS004_01	ALS	ANGPS004	1	83.6568	29.3248	11.6316	13.4643	34.4077	27.8857	15.2823	21.7634	20.9151	30.0119	17.2179	16.9313	21.9779	22.853	20.3551	19.0165	38.8931	23.0146	10.5071	18.1764	29.5833	20.297	22.4074	12.5403	22.3255	17.8836	11.4275	52.2104	13.29	23.007	13.8677	16.6522	11.0869	23.0941	23.2475	10.0421	57.167	8.0985	11.6949	16.3686	13.5322	20.1861	14.8137	16.7067	20.9874	11.6801
ALS_ANGPS004_03	ALS	ANGPS004	3	107.565	23.1471	19.7864	29.2729	56.0746	39.7725	14.1022	20.1496	20.8771	40.8721	23.0259	23.1566	15.1563	25.9606	20.7458	16.8969	29.6697	19.9161	12.603	19.9225	16.9337	17.9801	15.6762	17.948	26.368	19.3073	17.1721	32.1592	20.3707	18.3723	13.657	17.9485	16.3471	22.6864	21.7547	12.2181	26.9864	7.6579	6.4703	19.4902	15.9527	13.7746	15.2424	16.195	17.6164	11.7694
ALS_ANGPS004_04	ALS	ANGPS004	4	51.3746	17.731	14.6112	18.9495	41.3762	25.1941	17.2356	19.574	28.1261	30.8689	20.4837	18.8533	25.5418	20.3334	13.0545	16.5568	44.351	24.485	14.9578	20.5212	27.0908	24.0701	21.6298	17.2296	24.0464	19.0272	14.2289	33.6587	13.4166	18.2857	25.5959	21.6086	9.3095	21.4023	23.8137	10.3619	35.991	10.3536	13.6608	24.872	13.0998	30.2583	16.2812	21.9228	19.0957	12.8219
ALS_ANGPS004_05	ALS	ANGPS004	5	96.4558	26.9714	14.5722	21.7457	59.8874	38.8067	15.2148	29.0554	27.7246	45.8844	24.4537	20.3629	22.5302	12.9896	14.6186	21.1198	45.3671	27.2693	16.2092	26.3272	29.379	18.7834	33.5088	28.9029	20.1136	16.8744	11.8689	28.3459	12.2745	23.3341	14.2436	22.9536	15.994	15.6915	18.7936	8.6819	34.083	15.0239	13.6858	16.2852	13.1709	27.8126	14.8317	17.3585	21.1591	8.0796
ALS_ANGPS004_06	ALS	ANGPS004	6	126.899	36.0325	30.4657	29.2317	64.3425	37.8633	16.3686	25.5462	31.3954	48.9964	32.2671	25.5841	24.847	22.6038	16.9309	18.538	51.3458	29.2538	11.2346	20.7564	17.5914	17.2088	27.534	22.3352	23.897	18.2535	16.1021	26.492	17.2966	14.1004	22.0311	18.9381	13.5924	16.4098	25.8702	7.2758	38.2013	11.1108	8.4639	18.5834	14.1134	23.0508	13.6628	15.7926	15.9781	10.7528
ALS_ANGPS004_07	ALS	ANGPS004	7	120.629	22.1136	15.3044	17.3702	38.6595	28.4832	16.0025	29.0948	31.6018	39.492	17.9335	18.0119	30.6748	22.1419	18.5402	20.3818	113.381	23.2791	16.3209	41.324	16.1658	19.0439	14.4288	20.4608	24.6034	16.6918	15.6086	34.8845	27.7735	18.8668	21.6916	18.0491	13.7956	22.0956	27.3442	8.0894	38.2101	7.8411	12.7081	18.1517	9.4504	28.8998	10.1184	17.6574	14.8665	10.3322
ALS_ANGPS004_09	ALS	ANGPS004	9	54.8686	20.2468	13.6279	14.8302	26.0411	28.6291	21.1126	25.6093	31.5655	30.9002	19.5539	17.6095	26.2648	17.9627	15.283	15.174	39.9935	23.7558	13.0219	19.761	25.0225	20.0712	26.2351	24.3264	23.4089	27.6208	16.83	25.9496	21.4767	21.2979	18.6918	24.678	9.3578	16.7408	24.8284	13.0011	39.366	13.7807	17.2818	16.8185	15.5047	21.4526	12.2681	16.7492	11.7806	9.3624
ALS_ANGPS005_02	ALS	ANGPS005	2	80.6224	24.4144	15.403	19.9158	53.871	38.8128	32.464	26.7379	33.1265	34.3613	30.5202	25.3956	28.2474	29.7286	22.7059	19.3779	32.5953	34.7734	14.0433	26.8968	22.8098	23.5046	26.364	25.8021	21.2434	35.1823	12.2183	35.7605	25.5992	24.9819	18.3355	19.7696	17.8787	20.3281	24.443	11.6765	25.3787	14.0823	13.6437	16.6349	19.1086	25.0548	13.2158	24.7053	18.7084	15.8158
ALS_ANGPS005_03	ALS	ANGPS005	3	97.4615	28.4165	15.9445	17.1789	38.18	28.5597	19.112	27.4522	37.0692	32.8507	14.9337	18.6033	20.0331	19.9584	17.9177	15.7109	39.0774	16.9217	9.1617	24.5335	21.118	20.2191	18.3764	23.1947	26.3068	18.3376	21.8851	38.9614	20.4752	20.983	16.0492	16.9571	12.171	22.9992	26.8044	14.4855	66.8733	12.518	14.2755	18.5034	23.918	19.5422	13.8443	20.2279	18.1453	11.7411
ALS_ANGPS005_04	ALS	ANGPS005	4	153.733	43.1285	26.5038	30.4693	58.1803	42.0473	16.723	32.2676	44.0426	39.5547	32.3318	24.0824	24.068	25.0585	19.1662	20.3724	58.7221	35.8818	15.6849	45.1342	24.7898	18.5296	26.9395	28.98	21.7271	17.6028	14.5182	44.5601	22.5475	29.6125	22.6241	23.5428	17.7295	19.4856	20.3637	15.2353	33.4665	16.7531	12.4277	15.808	18.8779	56.8641	18.9989	22.6444	13.3411	13.0024
ALS_ANGPS005_06	ALS	ANGPS005	6	120.094	40.7861	27.6604	26.7889	76.0936	37.0106	17.8623	38.7936	35.5514	34.0281	33.1848	18.9471	28.0893	32.9237	11.8739	19.475	61.4433	26.8459	15.0388	35.1741	21.434	21.7107	25.0117	15.3562	22.3739	28.9421	13.192	42.4303	26.3113	31.0288	24.2122	29.009	13.5928	13.5016	25.8334	10.9914	58.5837	12.6963	12.6811	14.7665	19.6226	47.1904	12.7936	27.6158	14.9684	13.291
ALS_ANGPS005_07	ALS	ANGPS005	7	88.5987	24.0636	17.7966	24.4262	39.9882	35.0518	15.8511	23.1897	32.4244	35.3191	14.3677	16.7279	26.8876	33.8254	22.1575	16.4015	60.1535	19.0426	12.53	38.3466	11.3221	29.8308	21.8785	16.2902	23.5871	21.848	15.5764	48.7682	21.619	26.0488	28.3891	30.1948	12.6463	30.098	42.4484	15.3323	86.2074	10.8198	13.1909	20.7648	18.2881	95.7027	21.7234	30.5099	14.9682	14.1034
ALS_ANGPS005_08	ALS	ANGPS005	8	108.055	28.2861	19.0723	17.3283	45.6883	46.251	19.1593	24.5883	42.1141	48.5315	17.9198	19.5428	22.2221	34.4043	18.909	20.456	51.8676	24.3552	13.7367	47.9716	25.2504	22.9879	28.1278	27.1353	17.1486	22.5925	15.8837	59.0467	18.2853	23.4331	15.3933	15.8654	8.8762	18.7758	19.9723	8.3158	44.7104	10.0406	8.9595	20.5649	17.946	68.9708	16.1506	26.0242	13.8582	12.061
ALS_ANGPS005_09	ALS	ANGPS005	9	80.9503	20.7326	15.1259	19.0031	42.1671	20.5349	13.6856	28.7931	37.0706	48.4657	25.3478	22.7234	27.7292	26.5933	16.8947	14.4624	47.2771	26.2321	21.7434	33.5664	58.3971	20.917	26.3535	22.35	20.4609	20.9817	22.0444	73.7356	17.3129	26.2952	22.4738	20.7942	10.3221	17.2045	19.3386	7.584	67.989	12.3419	15.9356	22.0894	24.6759	89.2481	14.058	30.2599	13.8612	13.3538
ALS_ANGPS006_01	ALS	ANGPS006	1	107.799	29.9546	22.8815	22.2376	34.8214	37.7652	21.3747	23.9621	22.1822	42.9177	30.9511	16.5119	25.573	25.3923	12.3164	13.3061	33.5385	23.2731	16.5285	30.0067	41.6356	21.8829	40.5166	29.3915	38.6872	33.135	20.6163	124.511	12.3584	39.6172	24.2566	22.4518	12.3869	16.8911	16.441	10.0202	32.6484	11.9035	9.4582	19.5938	17.9397	22.1821	14.4183	16.4407	17.5155	17.5768
ALS_ANGPS006_02	ALS	ANGPS006	2	97.1585	30.677	11.6242	13.0558	45.9394	22.674	15.3841	21.2425	29.5848	40.8983	21.9293	18.317	31.735	18.8579	12.6388	11.7434	23.0867	21.9005	15.184	20.9643	52.3343	24.2723	46.1425	22.5787	28.5611	33.679	21.7425	139.308	19.1831	52.6289	18.0736	21.4526	20.483	17.1564	21.0268	11.7431	35.4021	9.8956	15.6242	18.5841	20.6978	21.0709	17.3916	22.5388	18.1639	15.5813
ALS_ANGPS006_03	ALS	ANGPS006	3	85.9737	22.296	9.8833	13.2885	46.7319	31.3169	17.8455	22.1869	25.0515	35.5366	19.6915	19.2544	16.3897	31.2352	15.3669	15.7667	48.774	23.8383	16.1752	28.5955	16.5868	25.5524	26.7575	21.6297	23.9163	18.3326	22.4312	136.83	15.2034	32.9473	20.7245	28.9828	11.3607	19.1602	29.0168	12.4909	68.55	8.3432	12.1676	15.6635	16.7658	40.9021	13.2803	19.387	20.3915	15.0943
ALS_ANGPS006_04	ALS	ANGPS006	4	74.4434	25.1872	17.3308	18.0901	40.5351	38.9713	15.625	17.2206	28.3229	34.1721	21.1946	14.0826	20.763	25.5507	14.8634	12.0434	25.8518	15.4843	19.501	28.5823	32.6959	27.4759	38.3017	19.8375	23.0584	19.0653	19.612	110.159	18.6347	23.7184	23.2186	32.0409	12.6488	22.0995	32.6302	11.2748	69.3474	12.199	15.4357	21.1684	16.4987	56.6113	14.4558	21.3896	16.185	12.9912
ALS_ANGPS006_05	ALS	ANGPS006	5	130.575	24.5302	18.7832	31.8415	67.2511	33.4275	21.6804	23.8345	27.4969	55.7757	30.7938	20.2602	22.573	24.5381	13.5483	16.3654	27.6867	22.0731	26.1598	25.5766	33.9101	21.697	32.8727	21.5249	19.6275	23.5679	16.7896	75.9241	12.48	24.5097	29.6543	28.6516	13.8865	18.4294	21.7186	12.7022	32.7813	20.1548	20.1841	24.8887	13.1892	36.4458	20.5242	23.2755	17.5357	12.5162
ALS_ANGPS006_06	ALS	ANGPS006	6	97.8475	28.8786	20.702	29.5517	60.8764	33.7253	12.9034	27.5237	31.505	42.0635	24.941	17.5719	21.9421	27.3272	18.086	21.5094	34.7784	29.4063	16.56	33.229	27.9178	22.6891	24.305	17.4209	26.9056	23.3757	14.8481	71.105	21.5388	31.0781	26.3886	25.1667	11.4939	16.0087	21.9597	15.7644	37.8881	15.3553	14.8366	15.128	12.4564	29.961	10.7745	25.2981	15.9848	9.6941
ALS_ANGPS006_07	ALS	ANGPS006	7	117.039	21.2923	14.1592	20.8899	51.4954	30.2411	24.7167	21.841	39.6636	46.3338	23.0969	24.4718	24.6849	29.6051	22.8965	19.6814	42.5714	18.299	13.5065	29.2373	15.6735	16.1361	24.7106	26.2354	19.0484	21.2641	16.0024	112.231	18.0775	25.0236	28.1051	24.7403	18.3529	19.4483	25.4312	12.5849	54.8901	10.6594	10.069	16.1014	15.8033	52.4159	12.4966	21.5362	16.4148	17.6151
ALS_ANGPS006_09	ALS	ANGPS006	9	121.051	40.3608	12.5	15.6908	49.9839	41.6766	21.8898	24.3548	31.8707	39.5759	49.8095	17.7784	29.943	29.9475	20.934	14.8432	33.5447	20.3879	25.9728	35.1481	85.9507	17.1932	58.093	24.2951	30.4616	26.6273	16.0077	138.113	20.216	38.0176	19.9838	21.7301	16.1313	22.9703	27.7735	10.4365	31.3846	10.7996	14.1464	16.7615	21.2777	38.2129	12.1481	23.4008	14.9202	12.6327
ALS_ANGPS007_01	ALS	ANGPS007	1	85.0124	29.686	11.2258	16.3453	38.1773	32.2204	16.8755	24.2789	30.8869	33.6735	28.3493	16.6025	14.5574	32.1852	19.9809	16.7453	30.3016	28.7947	30.0816	26.0028	28.9296	24.5272	22.8716	19.3297	24.6199	20.1312	14.5342	82.947	23.9867	43.7892	22.1974	16.4777	19.1122	12.3831	40.8429	13.0906	62.7752	10.4654	10.4301	16.4451	18.0789	31.8052	17.0986	23.176	19.1462	12.9376
ALS_ANGPS007_02	ALS	ANGPS007	2	97.7181	33.6195	17.1802	14.9405	44.2089	31.372	16.8314	24.1477	32.589	38.7467	38.1924	16.4431	26.0183	25.3644	16.5149	17.9654	35.2682	33.8527	17.7676	31.2243	61.5505	29.8137	28.0758	29.0878	24.7382	25.3892	19.5121	121.644	15.3615	30.5557	23.2074	22.7377	15.1973	15.5301	33.6745	11.5861	49.1492	10.5874	11.4968	21.5578	18.6964	49.4057	13.9578	21.576	14.9343	7.6256
ALS_ANGPS007_03	ALS	ANGPS007	3	88.3247	24.3267	11.5611	14.9132	37.5064	32.6012	15.6166	31.5746	41.4246	34.3411	22.5821	16.229	17.4171	33.3493	23.3677	12.8405	43.5803	25.1403	8.8345	29.7211	19.2411	20.2596	23.2834	27.0349	33.8724	23.3499	19.7573	66.5845	21.5585	30.9658	22.2577	19.5591	15.0734	19.4446	47.6308	10	96.0816	12.8963	10.931	19.9239	12.4574	64.8447	12.8448	25.3351	16.001	16.8671
ALS_ANGPS007_04	ALS	ANGPS007	4	68.3528	32.813	12.2338	17.2432	34.0968	34.2481	13.6208	23.184	44.6486	30.8911	29.5017	10.0235	21.3218	23.9618	19.2107	14.0127	49.7811	25.0477	12.9853	40.2173	17.8435	23.0996	20.3714	20.8446	22.3785	18.9614	20.2607	52.9673	14.3401	16.014	20.7661	22.883	14.3876	20.0791	38.3788	10.9985	75.33	11.2132	11.2035	20.3417	13.2992	84.8794	12.7706	28.36	12.764	16.487
ALS_ANGPS007_05	ALS	ANGPS007	5	91.4526	28.8446	22.2318	21.492	39.3747	22.6585	13.3292	20.8907	38.154	34.6806	26.6321	15.3137	24.4125	18.2202	23.4345	18.6411	49.0525	30.5447	11.1749	36.1886	17.6835	20.9414	17.5586	20.3294	20.6111	17.169	20.4637	62.2351	19.5403	26.3855	23.0301	23.1966	17.5007	15.0085	42.9848	13.4258	64.0554	8.9244	8.6402	24.9667	12.4924	80.4204	15.3551	25.7162	16.8696	15.7874
ALS_ANGPS007_06	ALS	ANGPS007	6	82.0349	27.8488	14.2274	13.5616	37.6745	28.3248	17.3451	21.8127	30.3702	40.0782	20.2242	13.9532	18.9196	21.7682	19.9675	17.4931	48.3134	16.6959	12.2623	46.4679	13.8179	24.1874	16.2644	19.565	21.8908	22.2554	16.0124	52.5707	22.9197	21.1643	18.5119	20.0111	17.7134	21.895	42.5324	16.8889	65.9954	9.453	9.4275	14.7222	12.9135	95.0163	17.4123	31.0857	13.9061	12.7481
ALS_ANGPS007_07	ALS	ANGPS007	7	83.8935	24.7415	10.4532	18.6922	43.4808	28.8675	22.4675	15.9394	42.2298	35.8623	25.5347	5.9001	20.1392	34.7651	23.717	14.8842	47.3278	16.4404	17.923	47.1969	19.5795	21.5709	20.655	19.5369	18.0052	14.2628	17.0174	40.8336	20.7431	20.6944	19.0793	15.998	14.9411	15.4398	33.7908	12.9377	77.3133	12.076	9.193	18.4079	17.1938	89.8513	12.3907	27.4569	15.7104	15.2906
ALS_ANGPS007_08	ALS	ANGPS007	8	101.424	30.4919	22.4314	16.5024	47.0458	40.3051	24.7214	31.8515	38.2541	42.5794	19.9553	22.9383	24.7684	43.237	24.2087	21.3905	50.196	19.4214	15.2442	49.3542	36.9564	22.2776	27.6916	21.1623	21.4731	13.3093	19.203	65.035	27.2918	24.5989	21.2862	17.4758	11.6887	25.769	28.3844	13.5717	44.8597	9.9032	9.2055	29.3484	13.2605	75.9676	17.9133	25.4888	11.7677	13.2435
ALS_ANGPS007_09	ALS	ANGPS007	9	101.793	31.5852	20.0587	22.6719	41.7375	20.5398	7.8969	31.2955	33.4069	27.5516	22.7297	18.6699	25.9171	33.3873	16.8487	17.2426	36.2508	19.4734	8.3311	48.8803	54.5104	20.5349	21.6156	25.4244	26.7195	20.661	16.6855	56.898	25.7687	22.5809	16.0023	17.7201	12.5185	16.9026	26.7026	14.4388	44.5016	9.2653	12.631	15.3797	9.4578	58.5864	17.8139	37.0716	20.2243	16.2694
ALS_ANGPS008_01	ALS	ANGPS008	1	85.913	28.1665	15.0732	20.2714	38.2851	30.1345	17.7255	30.1534	40.855	46.4676	27.0398	18.8597	21.1438	31.0028	22.82	20.5364	43.5572	27.6345	17.1567	27.802	22.5858	24.0957	25.89	21.3225	28.8936	18.1486	14.5065	46.6421	17.4233	26.4352	27.8113	26.8235	16.1995	21.84	30.0178	8.7964	63.4099	15.9771	11.6416	16.5385	14.8567	43.6868	14.5635	19.7911	16.9681	11.956
ALS_ANGPS008_02	ALS	ANGPS008	2	72.4626	14.1552	28.3259	24.2489	51.2985	39.2912	19.6403	34.2829	33.6578	49.6894	23.6577	22.1369	33.4568	28.322	17.5447	16.2321	40.7239	19.3843	11.6233	29.2412	14.0139	28.6056	28.3117	24.1016	31.1539	19.5065	25.0892	45.5687	20.3058	23.7078	24.7091	18.0887	19.0106	19.5238	29.1581	11.081	51.7258	16.0108	11.1268	16.2984	21.0379	29.4369	20.6711	17.567	9.7783	10.3319
ALS_ANGPS008_03	ALS	ANGPS008	3	70.3427	19.4696	15.3801	21.0348	41.7548	34.6965	13.174	18.7553	34.5144	39.1484	20.1316	16.8568	18.6438	23.2393	18.2064	18.8001	43.9228	18.1772	7.4654	35.737	16.536	24.5093	24.797	20.2758	13.2715	17.8407	12.2559	44.2523	15.0679	20.1217	21.1242	21.8404	12.1565	22.6539	41.4329	16.4898	90.9696	11.7495	9.6028	17.9604	20.2134	28.556	13.9609	18.0691	15.8449	7.0634
ALS_ANGPS008_06	ALS	ANGPS008	6	136.187	54.3624	34.2036	28.9871	64.637	57.58	20.4846	36.3709	46.4839	47.578	31.4278	23.7714	29.0332	25.4632	26.4047	17.8443	57.849	26.3466	13.3548	26.8433	25.6847	17.7239	25.0286	23.241	26.1499	25.7546	16.7999	44.5238	15.2837	20.6635	30.9516	27.4499	11.4461	17.5887	19.7381	13.6679	41.3021	9.3249	12.0242	20.1792	13.8103	37.5377	17.5236	14.8439	10.5359	14.5151
ALS_ANGPS008_07	ALS	ANGPS008	7	119.07	20.1081	20.3948	11.2217	38.92	31.0215	17.384	30.7704	25.6013	42.092	26.391	15.0312	32.7074	28.8148	23.1119	22.2457	66.5302	22.5198	14.5159	41.7865	21.1792	22.7788	22.7298	17.9241	21.5574	16.1119	12.9976	41.5404	26.9565	21.1177	21.0573	21.2101	11.762	20.0362	31.0377	16.9463	53.6832	11.3012	10.374	26.512	9.6125	42.7553	14.8956	23.4377	18.4757	16.2516
ALS_ANGPS008_08	ALS	ANGPS008	8	94.7346	33.6957	9.019	20.3473	67.3827	24.9808	20.6121	37.9777	36.3149	34.1169	27.18	17.9383	33.449	25.5993	26.4343	14.1251	60.8574	19.447	16.1765	41.4875	25.6714	18.3531	33.6396	23.2336	24.8296	22.1821	17.1304	63.4668	32.6581	25.1625	18.8271	21.24	15.0257	20.2674	22.9187	9.4557	42.6801	12.1336	17.6247	19.4686	14.7606	41.3387	24.5357	17.5508	18.7441	15.9373
ALS_ANGPS009_01	ALS	ANGPS009	1	96.6586	24.5487	16.929	17.2769	51.4508	42.3	11.4525	29.3364	36.3235	40.2438	23.5784	17.8552	27.6515	37.8392	14.7032	19.7669	77.429	22.817	11.9945	39.9089	19.2046	23.5626	17.5972	19.6558	18.2495	9.2666	25.3542	48.7794	25.1286	29.4918	23.9476	21.0002	17.0025	17.6975	28.019	11.2461	74.7832	14.2419	10.8895	15.9111	13.5342	40.3584	19.2859	19.7107	16.4951	10.7577
ALS_ANGPS009_02	ALS	ANGPS009	2	72.1619	23.3446	15.8878	14.6508	26.2006	40.8049	18.4678	27.8691	42.3157	37.7659	24.3769	24.8379	28.5349	48.775	20.5575	13.8633	52.2601	26.4628	12.2975	29.1043	26.4428	24.7964	22.6549	12.7794	30.3557	16.7724	19.006	42.4047	17.0293	26.3113	27.121	15.9864	10.0941	14.7199	36.243	16.1749	74.005	16.0008	15.3159	18.3579	17.4065	31.6558	13.0349	17.6821	10.5718	12.6795
ALS_ANGPS009_03	ALS	ANGPS009	3	59.8822	22.38	14.4238	13.4006	38.6905	29.8716	8.7062	35.9108	39.6954	30.8273	15.1831	19.4309	23.0859	35.1489	23.9128	23.3729	84.4497	22.3674	11.8631	35.5192	13.9662	27.6896	24.0618	23.7273	22.8213	23.7723	16.1547	43.5681	29.9036	16.9702	21.6352	28.8042	9.9836	25.922	43.137	16.9143	119.183	15.1795	8.2946	19.8215	17.9313	53.9915	13.889	19.8518	11.9066	13.4449
ALS_ANGPS009_04	ALS	ANGPS009	4	96.1802	27.2612	11.5512	13.6179	47.6457	29.1075	15.8748	28.3082	33.0376	56.2664	21.045	19.5376	28.4907	33.9951	19.688	19.9383	73.2503	21.5963	10.4669	27.6688	12.6298	18.9566	20.5172	19.0352	24.3135	21.6457	26.6808	58.7855	29.8036	28.4001	18.9132	28.9397	8.7824	21.5445	17.8626	13.5427	45.5594	9.7727	14.5182	19.1709	15.3198	52.2716	11.792	18.1801	12.5105	11.9549
ALS_ANGPS009_05	ALS	ANGPS009	5	99.0226	31.9473	19.6439	27.0438	51.0853	43.7532	22.3597	20.6489	32.3208	49.7525	21.2089	22.3863	23.1847	40.4529	15.1043	23.5267	73.552	37.1614	16.1052	23.2767	20.168	24.2373	26.9753	16.4363	27.7483	19.9288	15.9245	53.7137	27.1187	19.4323	22.9775	21.4237	11.7627	21.5319	26.0514	13.2157	62.7229	11.0395	11.7955	15.1455	15.3603	50.9454	25.0959	22.9106	15.0921	13.8816
ALS_ANGPS009_06	ALS	ANGPS009	6	90.0963	31.0551	11.1521	16.9326	41.4212	20.3752	13.1145	36.508	37.2297	30.8458	24.2998	16.0254	24.057	29.4285	16.9806	18.2388	85.49	28.764	11.1472	26.8825	18.7331	21.1315	22.3406	23.7765	25.6157	17.2444	17.8665	44.3256	20.2975	25.6042	17.1956	23.3168	14.1507	20.7876	25.7435	9.2077	46.332	9.5031	15.214	14.7402	8.8304	58.1352	17.6841	24.0757	18.3823	16.5954
ALS_ANGPS009_07	ALS	ANGPS009	7	95.7921	32.7114	10.6361	13.1426	52.0476	19.6665	15.7491	44.2166	41.6401	44.1502	18.5222	17.2054	33.0188	46.0233	27.6684	21.758	128.919	23.6858	8.4129	60.5215	20.6283	25.136	18.5171	15.7168	21.7534	14.9622	15.247	40.1133	27.0367	22.2849	15.0847	25.7249	12.3627	15.8037	33.3345	12.5729	63.519	8.7163	11.3814	19.2056	13.1031	63.4932	12.2422	22.947	13.787	11.3617
ALS_ANGPS009_08	ALS	ANGPS009	8	83.697	23.6811	19.0903	21.1246	59.5685	32.4198	22.9686	35.8736	39.8794	56.0456	29.456	18.3282	29.3684	50.3967	15.8432	24.0495	96.737	27.0108	13.2724	49.1173	17.2507	18.8632	26.7266	19.9229	21.077	26.4484	21.9503	40.7765	23.6254	24.9574	22.393	21.2092	20.4037	16.6531	25.2961	10.0243	28.0967	8.749	10.2938	21.0652	15.6003	56.0146	17.4393	18.3668	11.0988	15.5372
ALS_ANGPS009_09	ALS	ANGPS009	9	95.1762	18.6891	11.7252	13.1846	50.6264	26.9109	11.323	33.8529	32.6906	38.4478	18.3101	22.1483	36.2985	37.9821	19.1821	21.4524	87.068	31.2848	14.8908	37.2542	23.7154	22.9575	24.2539	26.5809	24.0338	21.6472	17.5292	44.6333	24.1917	18.8068	17.4746	24.184	13.9502	19.7298	19.8746	9.8189	47.97	11.7536	10.9446	20.1839	15.9299	52.0395	15.0081	17.8052	13.7561	15.319
ALS_ANGPS010_02	ALS	ANGPS010	2	90.5653	28.7802	12.6765	15.7797	52.8637	30.8305	15.032	28.434	30.1746	28.7543	19.589	9.1551	15.7087	40.2375	17.687	19.7341	36.6415	19.2736	8.3307	18.8243	35.8629	21.0414	28.7645	17.3693	20.3165	22.8684	22.7541	74.2451	21.5651	37.3133	28.4337	25.6985	11.345	16.142	33.2349	13.6772	79.5502	9.2831	13.5035	16.212	15.5526	38.8785	21.328	21.5986	15.1958	11.0254
ALS_ANGPS010_03	ALS	ANGPS010	3	94.1647	20.8284	23.2733	24.8132	43.8556	28.2151	21.9917	16.3304	28.9412	37.182	15.1331	13.8286	22.5051	39.384	13.8877	16.2845	40.1793	17.508	9.0188	19.4335	19.1068	25.2879	27.8968	20.809	27.0044	19.615	20.82	44.9531	21.4641	19.4018	24.4629	18.8879	16.1213	21.2442	28.7983	13.5565	74.8646	12.7303	9.5643	23.05	11.3583	32.8018	16.371	18.6316	16.8003	11.6345
ALS_ANGPS010_05	ALS	ANGPS010	5	100.832	37.956	21.2293	16.7152	42.5679	27.5735	10.5661	29.1595	58.8722	46.1453	16.9503	20.8326	20.9674	27.0913	22.6271	14.4572	29.1208	30.7055	16.0908	17.506	19.5395	23.9222	19.6241	21.5948	20.3243	22.4048	14.8124	38.1065	23.107	21.3936	20.2854	27.5421	12.4078	33.5694	28.9742	15.9442	54.3584	16.3304	14.4746	15.1618	13.8723	54.2847	25.0357	22.234	15.954	12.4338
ALS_ANGPS010_06	ALS	ANGPS010	6	56.5901	25.7872	16.4469	17.6447	40.0669	32.9031	18.6223	22.5626	34.0457	54.5528	27.9352	21.0505	30.5209	43.479	23.2993	16.5048	31.8125	19.3358	12.8838	18.1454	33.196	22.5817	28.6238	20.7103	21.9981	16.6119	13.9137	28.6799	19.8809	21.7803	21.5246	21.8868	12.3137	18.6495	24.7441	12.5296	45.0007	10.7576	7.7094	22.1519	17.0532	30.6229	15.1455	29.7768	24.0112	13.4071
ALS_ANGPS010_07	ALS	ANGPS010	7	80.6312	20.9743	9.0554	13.0961	48.1001	27.5589	25.3	26.5644	44.3939	39.9712	19.9006	19.1553	24.6467	59.8474	25.6828	15.7616	54.8736	17.3435	8.8067	33.4901	15.9901	20.5236	19.0696	20.827	20.5326	19.5543	10.3617	31.2737	27.3518	23.3202	20.1856	20.7017	11.4345	21.4428	32.2941	11.1372	69.7218	8.2522	12.5275	19.6251	12.168	73.8581	7.9922	22.3913	12.5985	12.7094
ALS_ANGPS010_08	ALS	ANGPS010	8	101.297	22.947	11.5733	19.535	54.3755	25.1677	16.5767	27.3983	43.728	36.3978	24.1694	21.0986	25.5196	59.3565	21.3802	17.0737	54.9257	22.0371	18.9196	31.5553	19.7813	12.968	17.8266	33.5596	24.6625	16.565	12.8835	32.4653	28.323	18.3027	27.3791	24.5571	15.3901	19.3104	23.6884	12.3294	37.8291	9.9707	11.2368	14.7799	13.7013	75.7843	14.1322	26.1012	14.6199	14.5688
ALS_ANGPS010_09	ALS	ANGPS010	9	99.3521	19.2878	9.5327	15.3645	38.5881	26.5233	15.5001	22.9561	49.0416	38.4944	22.7135	16.695	18.876	55.7009	17.971	13.0417	45.0163	23.8663	17.5112	28.104	29.5513	22.3449	20.0835	20.0231	22.7425	20.8051	15.4846	50.2199	24.2984	17.2262	26.0708	24.2549	13.9387	17.2213	37.2295	11.6009	44.3699	7.2795	13.62	21.251	19.3948	76.9915	17.854	29.6284	16.2415	16.6086
ALS_ANGPS011_01	ALS	ANGPS011	1	99.2955	24.1914	19.9779	19.2504	54.4523	37.4478	20.819	14.3285	22.5775	39.289	15.8853	16.1281	29.8811	38.5114	13.7217	23.295	51.4976	23.3294	11.5929	26.2149	18.8219	25.864	23.6778	20.6513	25.6091	19.3626	23.781	62.1335	26.6498	34.8817	23.3589	28.8457	20.2922	15.3792	34.0765	11.0473	43.0455	14.2592	7.3861	22.5018	11.4025	24.7756	10.2496	18.623	21.9096	9.7496
ALS_ANGPS011_02	ALS	ANGPS011	2	89.7877	22.6641	16.0004	15.3358	50.0914	33.4741	17.0542	25.6419	35.4479	47.05	24.8427	16.8291	23.1338	35.5587	19.5035	18.5176	63.6466	30.5023	11.4736	28.8704	38.8447	13.8125	26.7711	25.805	19.1674	20.6637	15.1138	68.0455	19.4432	26.8777	19.5278	22.483	9.5884	16.3903	34.0646	8.2608	57.1332	9.9812	11.2929	21.6272	11.9985	38.7302	17.2529	17.2289	17.4383	14.4436
ALS_ANGPS011_03	ALS	ANGPS011	3	85.2081	27.7855	15.7956	14.6865	41.5554	23.5817	16.8507	32.2534	34.8333	35.0578	14.2388	18.628	21.0075	27.6921	20.4665	13.8238	42.385	18.8386	13.5559	23.3042	19.985	28.233	21.6445	25.9767	21.0785	21.1375	16.555	38.725	19.9188	22.4202	22.9307	22.1276	11.3687	18.9002	36.3796	14.1314	56.7194	10.9711	9.8412	23.79	12.2318	27.5958	21.378	13.6229	18.7499	17.1765
ALS_ANGPS011_04	ALS	ANGPS011	4	130.231	32.5465	13.0261	26.8332	70.8379	38.1783	15.4327	16.3508	36.6876	46.2039	32.5799	17.9423	31.7175	34.6672	21.3832	34.2292	87.9867	38.5811	14.4584	33.4048	19.5015	14.557	16.3455	18.9737	19.0951	18.3727	14.5408	38.6806	21.6218	17.9244	23.0034	23.0653	13.8238	12.6861	27.6751	12.2327	46.6756	10.6011	13.0734	19.7779	14.2737	23.1512	13.0583	20.0977	21.512	11.9038
ALS_ANGPS011_05	ALS	ANGPS011	5	81.4412	22.2913	18.4534	18.7227	57.8919	24.4852	9.807	18.9072	34.0405	35.1414	21.1066	13.5633	29.6942	40.5433	19.0462	19.9976	90.6548	28.6899	8.2249	42.9968	16.8026	15.5659	24.1842	17.8657	30.3898	18.7305	23.2158	55.9761	21.7196	21.1221	17.7916	20.5345	7.0081	20.6074	29.3918	12.9659	46.2165	12.069	10.1824	19.0027	7.4798	38.9965	17.5541	23.6194	23.7232	12.9519
ALS_ANGPS011_06	ALS	ANGPS011	6	102.491	25.8236	38.4671	48.4248	56.0538	32.4878	19.1044	23.4461	27.7165	35.9207	17.8008	19.5849	29.1588	44.3403	17.6201	25.2376	103.29	28.104	9.1051	41.0206	18.8073	19.4558	23.9097	23.9595	23.4389	25.3293	14.7483	46.4207	23.8488	19.7318	21.7097	16.6669	17.2361	20.8195	25.9113	11.3929	42.972	9.4853	10.9597	15.7031	14.5846	32.3799	9.1884	17.7061	17.0666	13.0838
ALS_ANGPS011_07	ALS	ANGPS011	7	95.7628	27.3673	13.7766	16.3335	54.929	34.7881	19.3218	26.5983	41.0942	38.0215	19.5136	15.8515	33.7935	45.3825	21.8171	23.9463	164.361	18.2399	13.2214	58.656	18.0724	26.316	24.4336	18.0244	20.661	14.3319	13.8206	54.6424	19.6006	29.3282	21.2259	22.1666	10.4452	25.634	31.8911	11.2574	49.644	10.2901	14.5227	20.8199	13.8576	48.5669	11.2589	20.328	22.008	13.9092
ALS_ANGPS011_08	ALS	ANGPS011	8	115.25	31.6627	24.5444	19.612	48.7723	34.8926	14.8101	28.4544	27.0518	37.71	22.4744	19.7181	26.5314	47.9031	16.5848	23.6499	113.088	24.2164	11.9669	46.9697	25.0059	18.267	17.4684	15.9809	18.5397	17.1584	18.1804	61.5112	19.4838	25.3995	21.1223	18.6678	14.4808	15.5626	27.0858	10.7914	32.2084	8.9927	9.4753	22.6335	12.3777	33.5431	12.6255	24.5322	18.5657	12.8039
ALS_ANGPS012_01	ALS	ANGPS012	1	77.0356	24.1534	19.1729	26.9661	34.6075	46.6057	15.1045	26.1469	31.1199	32.5241	23.4826	18.3859	30.3346	25.6662	24.8963	19.1781	41.674	24.0797	15.4412	26.593	21.7394	21.9314	27.8057	19.7975	22.1207	26.065	16.7558	39.357	24.4175	21.9086	30.3587	23.4953	12.4373	23.9416	23.0025	7.7599	29.4697	9.7655	12.0558	17.05	17.9324	22.6177	15.2756	22.6423	20.6919	15.268
ALS_ANGPS012_03	ALS	ANGPS012	3	86.5034	15.8527	14.7572	15.2132	42.1316	31.0977	17.679	21.232	29.2489	28.6361	17.2147	11.8762	19.8454	22.2404	16.6123	20.9566	65.4651	18.3956	9.318	24.8723	15.5982	25.4204	27.1308	14.7929	18.8644	24.8358	17.6496	30.4957	19.3163	25.4296	21.3704	17.8354	11.2401	17.6852	30.1561	13.5186	59.1527	12.2286	16.7251	16.3048	13.9853	36.2803	12.1338	18.4314	17.5649	8.4045
ALS_ANGPS012_04	ALS	ANGPS012	4	115.792	39.3663	25.531	23.3347	55.9328	34.3946	18.7392	20.4696	41.2463	47.3864	23.4136	15.3775	22.3032	26.4282	13.8481	16.5656	60.2203	26.6268	14.9932	26.0011	14.9072	29.7445	26.5381	19.4818	22.6232	21.8851	12.6715	43.3864	12.202	21.2413	23.5456	21.3923	9.5827	20.8181	40.6975	16.4348	64.1119	13.2804	13.5347	15.4726	8.6303	45.1652	19.6406	20.7328	13.5052	11.6783
ALS_ANGPS012_05	ALS	ANGPS012	5	102.043	33.7108	15.3285	19.4957	45.546	27.6962	16.57	22.4608	41.1742	45.389	28.5589	21.5781	24.886	21.3238	14.3634	18.3798	64.8769	25.6556	17.9388	24.828	18.228	15.1848	24.4093	16.9829	25.0087	19.3234	14.4598	46.4279	16.3917	21.2091	20.5117	17.9736	14.1225	21.3901	28.8505	19.2909	49.823	12.3498	12.7913	14.0824	18.0691	50.9625	12.2249	29.8326	19.2957	13.7458
ALS_ANGPS012_06	ALS	ANGPS012	6	115.177	19.7258	16.0293	21.5933	57.8419	39.248	19.6515	24.8452	41.2187	57.612	19.2082	14.2057	20.886	27.278	18.4318	23.6239	83.2145	24.4911	9.7037	31.3961	17.4712	23.2591	34.0454	24.5396	23.117	21.7725	14.9603	49.643	19.7769	18.6212	18.539	23.9694	13.7341	15.5751	19.0971	10.9849	34.2081	10.2026	8.7735	13.9696	14.4204	47.7553	17.3088	27.1189	23.2678	16.8788
ALS_ANGPS012_07	ALS	ANGPS012	7	94.1479	27.6866	14.1599	22.2799	61.3592	27.9966	17.976	18.7871	42.2696	42.497	26.664	16.6899	25.7764	24.525	21.0735	28.0139	105.951	28.8792	8.2845	36.0844	18.9224	23.0303	20.2057	14.7197	24.7182	20.6359	13.3971	61.999	19.0996	25.707	15.6021	19.0062	12.8796	13.3112	26.0757	7.5352	46.8484	10.7185	12.1708	14.0721	20.7005	58.238	22.866	18.9087	15.7613	12.7733
ALS_ANGPS012_08	ALS	ANGPS012	8	81.8489	18.1212	16.8129	16.1405	45.1538	26.7124	13.9571	22.399	38.0238	46.6801	22.9298	16.4784	26.651	20.3292	15.9023	23.8242	88.1371	21.1892	18.8745	41.0044	45.6705	14.9668	39.0712	25.1385	24.6571	21.7651	23.0949	83.9513	14.9028	32.5124	17.6613	20.2243	14.3026	15.3136	30.9596	14.1087	68.2759	6.7928	12.9279	16.6698	21.4164	54.329	19.998	19.2108	17.8596	14.3101
ALS_ANGPS013_01	ALS	ANGPS013	1	103.842	36.2644	12.1104	19.5145	46.9538	34.5254	24.8126	25.025	29.3006	38.3038	21.8468	14.5889	18.7961	23.6104	26.8109	22.108	22.6972	19.6627	11.4371	22.975	19.5686	24.1055	19.7991	12.6082	22.8923	17.4185	16.2677	23.514	19.3787	12.5255	22.3756	21.9088	13.9959	23.2442	25.9305	16.6086	50.8918	9.7875	11.8971	18.8975	22.8975	15.5975	15.0663	16.7311	18.083	11.69
ALS_ANGPS013_02	ALS	ANGPS013	2	75.563	18.7421	15.943	17.7827	42.694	29.335	16.0381	21.3565	28.5954	31.0934	19.3323	16.9759	18.6704	24.1492	14.8484	10.403	27.0622	23.788	12.3936	23.3364	16.9035	20.8548	22.0723	19.2802	16.2205	13.6433	17.2309	32.3745	19.8113	13.3729	23.4492	23.2703	13.854	22.9053	45.1173	17.4869	99.7461	11.5034	11.0852	12.5246	15.5216	30.0412	12.2033	21.8122	21.8496	6.7877
ALS_ANGPS013_03	ALS	ANGPS013	3	101.82	35.6642	19.8376	18.7694	37.4951	27.3478	19.1198	20.3003	28.0004	47.138	27.1196	22.5074	18.9746	27.2474	12.6789	19.6564	37.2854	21.1492	11.4192	28.3766	22.1469	17.2693	28.2	20.1887	18.072	18.4185	10.2307	22.0043	20.8079	18.6336	24.516	19.5171	14.0277	20.6411	35.0571	10.6061	60.1199	8.6309	10.0852	17.3051	10.6679	27.9147	15.1819	16.9267	20.6892	9.0146
ALS_ANGPS013_04	ALS	ANGPS013	4	70.0136	18.3645	8.7843	9.2426	36.488	28.044	16.2047	20.0031	26.3441	26.6384	20.9586	11.2687	19.6021	22.1379	14.909	14.0855	42.3926	20.9774	10.3455	21.0893	15.4295	18.3643	16.1443	16.571	16.5515	19.4514	11.5508	37.1202	22.7729	15.9394	29.382	26.8742	9.6597	31.1935	31.6343	8.7483	69.7807	6.6566	9.4845	12.9937	16.3611	36.2313	14.7351	17.4167	14.4838	11.135
ALS_ANGPS013_05	ALS	ANGPS013	5	74.0693	19.4143	10.4803	17.7414	40.6561	34.6534	11.4743	21.7979	27.5214	51.4744	18.4912	18.621	24.989	25.4262	13.715	13.5318	43.2974	22.6139	9.4082	19.403	11.9988	19.822	17.6327	20.3546	20.5515	21.1975	12.9972	36.1734	22.8502	18.689	33.6235	28.8333	9.4141	20.2017	28.4096	9.5974	56.6314	10.3179	11.3788	14.9234	11.7219	39.0645	14.2006	16.4738	22.9206	7.2206
ALS_ANGPS013_06	ALS	ANGPS013	6	65.9326	19.5368	14.8394	17.9071	40.1441	21.3319	13	23.987	26.3505	42.1524	17.5815	17.9582	24.9528	20.3703	12.6586	13.1416	36.4062	20.4616	11.1016	23.9103	15.647	20.317	13.5563	22.8343	17.6367	18.6549	15.9541	36.1206	18.6022	22.0029	20.9788	21.8955	12.2117	21.2476	46.2126	9.7132	81.0156	10.7034	9.2906	11.3294	11.4659	29.7569	14.4836	20.2298	22.3115	9.9901
ALS_ANGPS013_07	ALS	ANGPS013	7	99.0506	31.0475	8.898	17.4985	47.2036	26.9942	19.649	24.2014	27.8569	39.4847	20.0383	16.7001	22.9411	27.8141	18.1326	20.2038	34.028	19.9067	20.9153	28.4849	19.2007	15.8422	19.0944	21.2998	22.3233	17.3489	12.215	36.8288	24.9825	16.9476	16.2533	25.6655	14.156	23.3442	34.0046	9.242	61.3726	7.3739	12.1924	11.1848	13.44	25.7198	9.4655	20.6598	17.5274	8.2506
ALS_ANGPS014_01	ALS	ANGPS014	1	56.9424	19.2705	14.6005	14.3577	36.2285	28.8197	13.3249	17.6618	37.2109	35.0705	22.0827	18.5571	20.9718	25.3294	23.5794	13.8872	36.3951	20.9744	7.3812	31.6674	19.7361	19.5302	21.0448	18.5448	25.1761	16.6162	11.3713	43.0296	21.5104	19.6505	13.6297	18.8383	11.0956	18.2052	42.5989	14.5035	100.812	14.0231	16.5342	12.1367	19.498	42.2079	19.377	21.7621	20.2863	11.8603
ALS_ANGPS014_02	ALS	ANGPS014	2	84.5422	19.4197	12.6165	13.8314	34.8789	26.3526	11.8064	29.6624	41.1458	38.0345	19.3346	19.7949	32.2104	29.8832	21.9566	23.8683	38.4865	21.2708	10.4145	35.9712	19.8812	19.3848	24.6228	21.2735	20.6961	19.8101	15.7861	44.6353	13.9412	24.8298	19.5419	22.4176	14.7086	21.7357	56.6454	12.2279	85.5562	11.9357	20.1839	20.4977	19.9751	47.0417	12.0925	20.8229	12.8004	14.4491
ALS_ANGPS014_03	ALS	ANGPS014	3	118.76	24.9164	19.8283	17.0358	34.4424	24.6135	14.0408	18.2534	24.8258	38.5578	21.3714	19.8563	25.3181	19.9711	21.5806	13.4592	28.577	15.1119	8.6363	19.5352	19.3303	22.6365	15.3619	14.6949	25.1556	24.2229	11.316	26.3709	19.52	27.269	25.4715	16.9426	16.6151	19.1472	31.715	14.8049	42.236	8.9707	13.2076	19.6738	13.4195	21.1935	17.3264	19.095	11.1293	10.781
ALS_ANGPS014_04	ALS	ANGPS014	4	110.965	25.2698	19.7033	16.1069	42.0988	29.0651	16.3352	23.5683	60.1241	46.9097	25.2951	19.4869	24.3849	29.885	24.8085	18.4166	48.2345	29.9975	10.9496	38.1942	18.3732	26.7108	26.9963	23.9074	20.0625	17.9868	13.7166	34.4966	18.324	18.7594	20.5611	22.9505	17.7506	12.861	39.5025	18.6229	71.4495	14.8988	9.6266	18.3831	12.4956	69.437	14.3056	25.0262	14.998	13.2359
ALS_ANGPS014_05	ALS	ANGPS014	5	105.775	29.5551	15.5747	21.1282	46.092	25.5227	20.2542	36.2978	46.704	31.7166	22.3377	21.0361	27.2694	25.9819	19.1068	15.303	39.6899	26.325	13.756	44.5624	19.0176	22.7269	25.9902	13.957	23.0083	18.1192	21.9515	36.9879	24.9307	22.3367	22.8963	18.5305	9.7293	15.9573	25.2955	20.0609	54.2085	17.9981	8.299	12.2986	17.8407	66.3539	18.2643	27.7866	16.0985	14.1443
ALS_ANGPS014_06	ALS	ANGPS014	6	123.912	43.442	62.7083	50.4879	68.0599	37.5753	20.3378	30.1432	52.9131	51.1962	24.6643	22.8799	30.5842	37.053	23.0083	19.8197	43.5035	29.5692	10.8067	40.7153	14.07	21.1945	22.8056	18.0115	14.5764	21.274	13.413	22.7072	19.3649	17.9561	24.9941	30.3946	14.1522	13.9129	22.2231	16.1665	47.5466	12.6575	12.5616	15.5711	18.9195	48.8046	12.671	22.3994	13.8667	10.2386
ALS_ANGPS014_07	ALS	ANGPS014	7	97.1039	31.7958	11.653	12.5375	37.0093	27.7578	11.9687	30.9955	42.1678	37.8257	17.319	15.9426	22.6975	31.0835	24.4109	12.3409	48.824	25.8606	11.7582	41.7391	14.681	15.8024	19.9654	16.7349	17.1011	23.5449	18.9048	32.1391	23.2444	14.6018	23.6172	24.8845	11.4304	11.633	39.4726	11.9166	77.912	18.8571	12.6173	15.2586	11.6718	57.248	16.1198	21.0153	18.2311	12.8493
ALS_ANGPS014_08	ALS	ANGPS014	8	96.7349	46.2033	24.3285	20.6249	49.6511	34.379	12.9053	16.1304	43.8731	36.4129	23.838	15.4772	20.8847	32.2789	28.3535	10.1071	53.4501	21.1872	10.586	40.12	23.6354	19.8943	27.0946	17.7529	19.6981	11.7992	25.4018	43.6181	22.76	21.016	24.2778	17.9015	12.9264	18.9563	40.439	16.891	88.4462	12.8644	11.721	13.1432	15.5117	67.5314	21.555	26.4214	14.2901	15.5929
ALS_ANGPS014_09	ALS	ANGPS014	9	65.6082	35.0282	18.8942	14.495	39.8232	34.0919	18.5662	23.2188	23.6924	37.8801	19.7737	16.7375	27.6941	23.6698	23.8986	15.4254	27.2645	27.0006	13.1139	26.9292	18.7284	16.9147	27.0892	29.2693	24.8982	21.1028	15.9783	25.8603	23.2077	18.9798	21.8571	18.0627	10.026	15.9662	26.721	8.561	42.5943	8.5092	15.2157	12.7364	11.742	33.558	14.188	16.8705	16.2179	9.8064
ALS_ANGPS015_01	ALS	ANGPS015	1	142.269	33.8423	25.6767	27.2332	68.5247	43.4178	36.1403	35.9062	34.9404	55.3243	39.0885	18.9077	29.9565	35.1345	19.7108	16.2124	76.5661	40.5232	19.1658	25.5939	34.706	32.8928	36.5596	23.0637	20.0308	26.2399	16.7012	54.2406	18.6984	35.2991	22.5629	18.9831	15.2606	16.8749	20.6778	11.1381	31.5805	10.9841	12.5596	17.9472	13.9527	20.0587	13.5173	15.982	12.111	12.3147
ALS_ANGPS015_02	ALS	ANGPS015	2	115.272	29.9158	17.4899	34.0097	56.3697	41.4416	16.5014	27.1718	34.5121	32.9411	37.0887	17.9157	36.7659	34.0279	22.9049	29.0153	94.1336	33.721	29.886	25.8181	48.39	26.7781	49.5913	28.6646	21.137	26.3181	12.7548	80.2507	20.6534	30.481	15.6289	19.052	16.2697	21.0656	19.8444	10.8156	36.4286	17.3079	20.1714	22.4005	23.1261	25.7881	14.7607	20.754	14.3536	13.5095
ALS_ANGPS015_03	ALS	ANGPS015	3	143.058	40.1391	22.3794	18.1662	58.7218	35.6596	14.5826	34.9204	27.4292	43.8208	20.5979	20.6828	34.0841	29.8136	19.5859	20.3762	124.288	29.9922	17.2159	36.1461	25.9601	28.3411	28.1596	23.4067	19.2288	15.6064	20.2039	77.2022	20.8773	29.0039	23.8378	25.0623	13.0632	19.0977	25.7412	12.4941	45.6177	12.4908	10.8338	19.1159	12.5451	33.2474	14.6093	20.0249	12.9642	14.7945
ALS_ANGPS015_04	ALS	ANGPS015	4	129.201	44.0269	36.0038	34.3653	59.2735	33.7106	18.2007	39.784	34.7798	29.7097	31.6132	18.2571	33.7458	34.2778	21.6554	25.2321	154.101	40.206	13.6058	37.8028	23.5937	21.5568	33.8353	24.9406	33.3023	33.0151	14.8355	71.3116	23.4679	19.8114	22.6558	17.4783	11.5731	21.9884	22.7412	7.3579	18.4854	16.499	12.208	15.8131	23.3549	35.5024	14.7173	22.552	22.6352	21.9583
ALS_ANGPS015_05	ALS	ANGPS015	5	132.676	35.7272	30.1466	29.4784	62.0174	48.0545	14.5145	31.4006	47.2017	41.1598	32.7442	14.895	42.7422	31.6776	19.7689	18.1135	108.805	33.6613	15.3584	29.4773	31.7951	14.925	29.3618	18.4307	22.4477	25.249	18.3312	65.2685	21.8952	20.5621	19.7342	17.5104	16.0863	20.6897	22.4322	6.2635	25.801	7.9552	14.0054	20.0625	18.2471	28.9301	16.6335	17.5414	11.726	16.34
ALS_ANGPS015_06	ALS	ANGPS015	6	101.398	41.4695	39.272	29.7639	55.2585	36.1396	22.9023	36.6362	35.1377	46.5423	27.7707	23.9991	31.6799	29.8954	14.4643	23.7001	157.216	41.5695	15.2155	31.4767	24.9534	22.2005	18.4641	24.7509	22.0106	26.4828	15.5983	72.2356	26.7019	27.9469	23.9048	25.2031	11.8173	18.7968	19.1412	13.3963	28.0361	13.4489	11.1359	19.3358	11.5838	35.3836	12.0815	18.3013	19.5348	19.8395
ALS_ANGPS015_07	ALS	ANGPS015	7	118.658	34.8489	18.6266	20.4837	77.6321	29.3483	14.0886	45.0848	33.7941	33.0183	33.7784	16.5092	37.8475	35.4035	19.1692	50.0664	250.733	42.6338	16.7884	54.3815	21.352	20.6854	23.3629	17.2869	17.8599	18.2387	22.9801	114.169	25.7492	26.1553	24.4269	29.1307	13.2501	16.8572	21.0609	11.5638	30.4406	9.7613	12.7474	16.7719	13.9218	46.1397	11.7607	23.7961	16.9636	15.8861
ALS_ANGPS015_08	ALS	ANGPS015	8	118.647	24.0597	26.1298	24.4959	50.8272	28.124	16.1435	23.7263	32.7524	40.2558	27.0226	24.1866	34.2553	37.3268	17.3558	29.351	173.897	43.3188	25.1208	32.8703	42.4975	20.0294	37.3659	26.004	21.1262	22.4231	20.3227	116.002	18.1115	38.5264	20.9838	16.4592	12.738	14.4512	28.0732	7.7072	35.7004	8.9874	17.2099	21.6829	23.8869	35.6714	24.0033	14.194	12.8614	10.1683
ALS_ANGPS015_09	ALS	ANGPS015	9	131.471	36.9367	14.7446	15.5135	51.9661	24.6105	18.769	33.7692	34.7528	40.0517	42.641	24.7212	46.4084	34.0348	24.3996	30.6616	170.425	46.036	16.9765	37.1173	80.6921	17.6241	46.5635	23.7208	34.2893	27.1744	26.2076	121.78	28.0935	41.7826	23.9865	18.9149	12.1206	20.2802	18.2217	8.6987	15.9316	9.9265	24.5735	20.0834	18.832	31.5796	21.862	15.363	12.432	12.1368
ALS_ANGPS016_01	ALS	ANGPS016	1	84.3406	35.0329	21.8954	28.2755	44.8735	32.4921	16.5689	22.099	38.6262	43.3502	37.0983	16.0515	28.0678	26.7332	17.6023	15.6846	40.4312	18.308	12.2581	16.2017	22.3526	18.6987	30.2045	21.3949	24.7458	24.3852	14.821	52.34	22.7177	26.1365	26.5033	28.3593	15.4646	28.7609	18.6858	13.5614	27.378	13.5827	14.4187	23.9236	21.8884	19.0637	17.498	14.1979	13.5646	9.4774
ALS_ANGPS016_02	ALS	ANGPS016	2	81.251	29.3259	12.7415	21.8243	29.9983	25.8995	15.9707	25.0335	23.8985	27.8319	21.6614	18.0339	19.8257	29.2231	17.6435	19.4664	53.534	25.8655	17.112	15.5685	33.9266	26.2661	33.4496	21.2767	20.6056	25.4291	14.2978	72.2125	22.2949	33.2698	17.2784	21.6255	14.6103	18.9775	25.2568	11.4289	34.5638	10.386	11.4298	15.9628	14.2854	16.7693	23.5411	14.4394	21.0969	12.4696
ALS_ANGPS016_03	ALS	ANGPS016	3	81.9441	32.1135	19.076	16.5056	30.964	24.8274	12.9101	21.4794	23.6989	44.8581	20.3905	12.9061	22.3888	21.6188	11.5607	15.1834	72.5448	14.8381	13.6791	20.1285	20.038	28.6604	24.7291	26.0808	21.7997	22.1674	19.214	58.925	25.9563	36.0027	17.4953	22.0677	13.6003	20.9609	32.2909	16.7406	59.2169	10.0122	12.1524	15.4917	15.9575	27.076	14.8138	18.0566	15.3882	11.741
ALS_ANGPS016_04	ALS	ANGPS016	4	94.1148	29.3	15.6616	17.7702	37.0412	26.0503	13.8604	31.519	26.9215	37.4592	23.505	21.8977	27.2064	31.5035	13.6261	20.4735	107.16	33.6073	16.8687	23.7316	18.3388	24.8612	20.8953	31.9264	27.0944	20.9289	21.4775	62.5348	19.2233	47.2942	18.631	20.8071	17.5993	21.1266	24.1501	13.6641	51.7012	9.3563	8.3131	24.1852	9.9288	41.4671	15.7707	17.0613	14.1132	17.7447
ALS_ANGPS016_05	ALS	ANGPS016	5	99.71	26.2886	14.5721	12.2482	33.9529	22.3986	15.5193	24.6086	36.7818	52.3704	24.2531	18.9386	24.0274	42.8514	19.6345	23.5247	95.0718	29.0124	7.442	19.677	22.3418	26.1149	17.197	28.8116	20.3443	17.5753	28.078	79.7829	26.7472	48.8122	19.6963	28.5312	13.4803	20.9895	23.7432	10.0051	61.0447	12.8629	12.2159	21.3545	19.5404	34.6463	11.7872	17.6828	11.5084	21.5275
ALS_ANGPS016_06	ALS	ANGPS016	6	101.515	26.2749	24.2786	24.7417	48.8666	33.9791	16.8307	34.5511	42.2317	37.0944	21.6888	25.0092	22.2659	36.6852	13.633	23.9986	112.599	34.518	12.408	17.8457	19.4261	30.0202	19.6137	28.852	20.1124	20.6118	19.8642	69.933	16.9622	42.1971	20.9308	23.6918	11.1327	22.8041	27.7275	10.3946	46.4808	8.2974	13.4609	14.5699	8.8563	37.7527	12.4049	16.441	11.1445	14.193
ALS_ANGPS016_07	ALS	ANGPS016	7	101.683	22.2158	18.979	14.9113	41.0686	28.0909	21.4765	23.6069	25.4803	50.6055	17.2432	18.7531	28.5677	49.759	23.1327	34.3694	134.281	21.4596	14.5066	18.4357	19.5174	37.8272	22.0654	24.0185	17.7869	23.9701	16.703	57.5117	23.3571	36.9972	20.271	23.8448	9.0865	15.9275	24.1004	11.3534	54.3522	8.3897	12.6207	18.8563	6.7015	38.8835	12.8551	19.115	17.9582	17.4175
ALS_ANGPS016_08	ALS	ANGPS016	8	97.4818	36.0365	13.7303	21.4655	51.9608	34.6902	15.7159	25.5276	25.3541	38.5998	20.0692	17.1889	32.4834	43.7784	21.1303	23.8448	88.97	30.3283	16.2723	21.5029	28.091	24.1381	23.7691	33.9358	21.439	18.9782	15.8786	45.1914	18.5871	36.5372	22.2921	22.9964	12.5808	27.9455	26.3723	11.9841	50.5573	10.2827	12.4493	19.0467	17.9801	30.298	13.6352	18.2252	14.26	12.3653
ALS_ANGPS017_01	ALS	ANGPS017	1	63.6904	30.1488	19.8334	30.9237	40.5319	40.4244	23.7823	29.5207	31.2224	42.3676	30.2872	20.4033	42.6868	27.1469	24.1583	18.4083	31.868	34.1625	11.9377	23.9831	27.6993	32.042	26.0692	22.3933	21.3058	28.4944	12.4562	20.4111	15.6655	22.7257	24.5168	25.8216	8.3762	15.7565	14.8625	16.3837	19.0706	10.3821	18.8712	18.4681	22.3096	20.6755	16.1012	22.2557	15.4479	10.1169
ALS_ANGPS017_02	ALS	ANGPS017	2	65.9342	29.4723	14.8605	19.7468	39.0359	34.1712	20.9797	35.3515	23.5483	45.1931	25.4326	18.0541	28.0991	23.9677	25.8584	21.2859	31.0165	22.8409	14.3523	18.1936	18.1144	26.6746	23.7635	23.4171	29.469	22.7317	20.3323	30.5263	15.5762	15.1088	17.1943	24.2131	19.7011	23.7954	30.3667	16.2398	24.0783	8.3557	11.7028	17.9877	10.5539	20.4001	15.7152	25.8795	23.4866	10.0365
ALS_ANGPS017_03	ALS	ANGPS017	3	98.6323	26.1847	15.466	16.3767	33.7818	25.6224	12.8464	29.4541	39.4013	28.6686	19.7033	24.3359	20.0631	42.4475	21.4719	14.4679	49.6857	16.2554	13.8792	19.7508	17.119	20.3093	18.7948	17.2321	25.7403	20.3303	12.2162	35.7731	22.4705	21.9107	21.9452	23.1706	9.7042	15.299	38.1089	11.1585	58.4073	8.6	12.7376	16.9142	12.8399	26.6277	18.9212	18.457	16.9205	6.4758
ALS_ANGPS017_04	ALS	ANGPS017	4	91.7791	21.0927	10.0561	18.8888	55.8995	21.5214	11.3977	19.7816	33.8947	38.1677	15.4748	15.2455	15.8428	36.8297	17.591	12.8043	63.6062	17.7881	13.5268	19.2274	12.071	20.0095	10.9601	19.1759	22.921	11.5504	15.675	43.2984	15.4063	23.4265	20.0533	27.3071	10.3108	20.2454	37.8434	17.5115	73.8002	6.2129	8.1358	17.9872	10.9525	45.5838	10.8015	24.9612	18.6902	15.8623
ALS_ANGPS017_05	ALS	ANGPS017	5	73.6823	24.816	13.5204	12.6507	38.1691	18.7807	12.2167	25.3164	33.0353	37.3183	17.5158	13.8547	23.3445	38.0912	18.2614	13.0783	51.5948	26.2424	7.7479	18.844	19.7014	20.4188	20.4637	20.3115	18.2598	13.8382	12.1838	45.9736	15.9511	23.3046	19.9779	12.7	9.3767	19.4523	42.7653	13.2495	65.0869	13.2798	12.5998	14.934	17.378	39.0556	15.8938	18.1778	13.7842	10.2075
ALS_ANGPS017_06	ALS	ANGPS017	6	74.3977	32.6331	14.4354	23.0302	67.467	32.9337	20.7018	20.0244	29.7967	45.0433	28.5089	17.9323	17.11	24.3186	14.6675	17.6567	37.3349	24.6917	16.5475	20.5827	19.3658	19.6139	32.9555	29.6049	29.5837	18.8307	16.5413	26.3541	17.7561	22.9584	20.9531	17.6818	14.5595	20.3008	14.6747	11.3332	28.0394	6.9302	14.9858	20.345	13.9307	17.9204	10.1459	14.9311	15.9531	9.8219
ALS_ANGPS017_07	ALS	ANGPS017	7	78.8928	24.9886	13.2709	14.0169	35.2022	22.7449	13.8674	19.2539	32.1622	27.4627	15.942	18.5073	22.0445	43.7343	25.3256	19.6173	69.2686	21.9194	5.9367	32.0068	12.004	25.6074	12.9112	16.7727	16.099	13.6919	12.4683	38.0568	19.9343	14.1778	19.7011	20.8129	11.6989	20.5343	53.5832	13.1588	93.5287	9.3328	9.8259	21.2108	11.2254	50.3726	11.6918	17.7658	18.0838	12.8997
ALS_ANGPS017_08	ALS	ANGPS017	8	103.755	26.3422	16.8808	21.7939	76.0748	30.8849	12.9889	28.4023	31.4451	48.1406	17.5252	16.5412	27.0876	38.2708	29.5717	25.7014	73.6311	19.0492	10.8988	24.1172	20.3934	20.3797	26.8218	16.0972	19.9189	18.1475	18.3145	46.2231	21.5535	21.3716	23.3416	18.5153	13.5335	16.7891	38.7388	11.9858	48.7796	10.1866	7.9946	16.4317	10.1986	29.7397	8.6727	16.9447	15.7731	14.863
ALS_ANGPS017_09	ALS	ANGPS017	9	79.6245	27.7334	21.381	24.2223	61.0678	36.1221	19.2874	26.3223	30.6781	44.3946	31.8076	20.3845	24.0323	22.8004	13.2721	18.503	45.6364	20.5216	12.8594	27.5351	23.2559	25.8847	17.5014	21.6166	20.5357	16.1125	16.4113	43.9391	13.6934	20.9052	15.776	28.7649	18.1541	13.7797	17.7798	9.5864	30.2461	11.8372	13.6884	26.4169	15.7059	20.6943	13.0448	23.0035	18.4276	9.0179
ALS_ANGPS018_01	ALS	ANGPS018	1	92.5874	27.0956	11.647	15.997	45.0145	33.622	15.4047	20.2101	43.5168	29.3364	19.1491	25.6769	26.788	41.6093	21.139	16.9511	29.7619	19.908	16.8185	24.3094	21.652	24.7812	21.6358	19.1271	16.6928	24.818	13.0175	24.4333	15.3503	23.8025	15.4302	15.6871	12.4879	21.4226	43.0173	12.0473	81.5142	8.7248	11.3875	13.0892	12.9475	33.3475	17.359	19.789	21.1037	12.4003
ALS_ANGPS018_02	ALS	ANGPS018	2	93.322	31.8608	13.9483	13.6483	35.3895	28.1155	19.1935	22.3394	34.3081	30.6832	19.1879	16.0467	20.1822	38.5165	19.467	15.1864	28.2369	18.6696	9.3549	26.0633	22.0151	22.5071	28.6343	18.0539	30.4745	19.6964	11.7408	35.1101	17.9241	27.8833	26.639	20.4726	14.3711	19.5849	38.1245	18.9915	72.9212	13.0838	18.4101	18.4899	14.7735	30.3906	16.0482	21.3162	12.0605	13.2378
ALS_ANGPS018_03	ALS	ANGPS018	3	74.0373	20.8038	10.7864	14.1636	28.4368	18.9982	10.8145	25.1411	37.7767	30.4427	16.0971	18.7353	21.9293	49.7993	18.2235	12.4705	36.2902	12.7266	13.9025	31.0024	12.4097	28.3801	16.5899	20.2272	13.263	13.7506	9.0631	30.0012	13.7807	22.4621	27.5862	28.8479	10.8688	18.4248	69.9567	26.1076	158.93	11.1669	17.8075	20.0006	11.4779	53.5442	11.0323	17.9808	14.459	9.6134
ALS_ANGPS018_04	ALS	ANGPS018	4	66.4247	24.2602	13.9263	11.2905	27.2009	21.6042	17.1228	28.7993	36.3326	34.0294	12.7435	20.5663	22.2048	35.8711	26.3359	17.947	40.2597	25.4348	9.6472	23.1196	24.0807	34.2005	29.1802	12.8857	20.1629	20.2115	11.8198	28.996	16.6774	16.5291	15.5563	28.2553	9.0449	23.804	55.8799	22.1489	132.018	10.6999	18.3651	22.1354	17.499	71.2432	11.5024	25.6565	14.5371	11.041
ALS_ANGPS018_05	ALS	ANGPS018	5	86.7568	19.0362	15.5197	18.379	50.3654	24.3305	17.6958	30.0985	46.5171	38.2206	15.2218	27.64	31.5159	46.0294	37.685	15.6462	42.5983	21.9309	15.4183	32.6007	19.6313	29.1117	23.5032	25.9618	22.7863	17.4812	12.8428	27.9284	17.0468	16.0457	24.5868	18.2393	9.5984	24.1168	47.8153	13.0929	101.805	11.489	19.9176	25.4204	16.9626	64.7425	13.3721	22.6596	14.1081	16.9171
ALS_ANGPS018_06	ALS	ANGPS018	6	81.4801	20.6875	13.3342	19.2177	40.9558	18.8149	14.9728	24.8494	45.3902	43.4259	17.2848	19.8719	18.3641	48.0438	29.4477	12.8864	46.2433	28.8618	13.5067	19.5246	17.5978	26.7312	13.7077	18.7458	17.7261	19.78	11.5869	31.9876	16.877	20.4681	22.2979	22.3064	13.1167	19.1039	39.3594	14.1741	84.3105	10.9789	13.7249	21.9907	13.2489	51.8778	15.4895	23.8458	13.8441	13.9231
ALS_ANGPS018_07	ALS	ANGPS018	7	108.975	37.0925	16.9593	20.5482	32.3396	21.1386	14.181	26.2624	50.2678	43.4748	20.8763	21.3754	17.0793	52.3932	39.8932	18.0214	43.5348	21.805	15.6226	29.6204	23.3219	20.0576	23.5354	18.2117	23.8412	26.0855	14.5201	28.7217	22.6744	19.0796	24.0025	18.792	11.9703	20.0753	39.4715	12.7605	76.0463	8.7378	13.3975	17.5899	15.7556	36.7337	16.3207	28.7401	21.8315	13.856
ALS_ANGPS018_08	ALS	ANGPS018	8	130.586	39.7427	12.1305	12.3277	53.0923	35.826	15.0565	33.6924	40.4947	35.6253	24.3472	19.6444	29.5774	41.514	27.0747	15.0616	32.1428	21.3613	10.7522	25.3899	20.2836	26.2191	19.7325	16.7594	16.8506	16.5806	17.3827	29.872	19.3336	22.8142	29.5888	15.055	12.3723	13.0407	26.8603	18.3974	53.7801	13.2388	15.7985	20.1907	11.3869	31.877	18.3438	19.8378	14.93	13.2548
ALS_ANGPS018_09	ALS	ANGPS018	9	113.047	27.3313	16.9635	17.4814	47.0651	32.1145	18.2079	22.0052	34.524	48.2893	26.8652	24.7215	29.3605	46.4828	36.7725	19.3452	33.7792	29.5379	14.5849	22.2462	24.084	17.1609	26.5896	19.9014	18.4483	19.659	13.0762	30.8962	18.9067	33.2467	29.9133	20.3891	12.8049	17.9621	35.2622	12.1324	53.5404	12.408	13.9763	17.0686	12.4306	39.3861	16.9224	22.8822	21.2973	11.4755
ALS_ANGPS019_01	ALS	ANGPS019	1	97.9327	28.6284	19.7996	23.296	52.6226	32.1832	18.7259	22.9785	39.3347	49.8596	22.2024	25.1672	16.07	17.56	18.8612	25.2313	58.0766	23.0968	15.0058	24.6455	33.5282	18.7235	42.9264	22.4019	25.3393	20.8434	27.3271	143.738	12.6118	46.0246	21.5233	20.5299	12.8325	20.2414	27.0524	7.5717	30.5841	13.3902	19.6001	20.9414	22.1541	33.4539	18.1755	17.6097	12.2515	11.8771
ALS_ANGPS019_02	ALS	ANGPS019	2	82.1836	21.0082	16.3088	14.4859	36.5978	37.3012	11.9979	21.9928	28.02	31.9207	26.0264	14.6234	23.6719	11.3938	12.0033	15.1127	38.6977	23.1719	13.1017	19.8143	41.6225	20.8806	49.4545	17.0105	16.8146	17.9081	18.2239	139.736	19.7196	56.4771	16.3662	24.376	19.9483	16.8102	37.4616	13.2399	77.2704	20.9324	28.1287	24.8231	31.3232	28.4445	15.4198	20.8355	16.8207	9.7593
ALS_ANGPS019_03	ALS	ANGPS019	3	87.5817	30.848	17.5012	15.7583	45.8619	36.4159	20.9091	24.1225	36.2315	40.3676	20.0761	19.6089	23.9167	17.1675	25.3722	22.3037	41.3033	23.1418	12.8783	24.3381	22.8093	16.146	29.3695	28.1875	18.8108	17.4373	30.6559	87.7234	14.3471	36.1926	26.106	27.0063	15.7137	28.3917	27.8203	11.339	47.6959	12.2676	15.0054	18.2372	17.0306	27.6694	15.7024	19.8799	20.3728	13.1165
ALS_ANGPS019_04	ALS	ANGPS019	4	88.0752	32.9965	17.0035	16.9458	51.3884	29.6938	12.6516	24.042	32.1753	40.2197	23.1414	21.7888	25.2995	15.7393	17.5505	24.4613	65.1566	29.4485	8.3834	24.3728	21.5466	21.2904	22.1677	14.6192	24.7145	23.5424	20.2869	126.474	13.5328	22.8608	20.3491	28.828	11.7653	18.3498	33.517	18.24	79.6741	10.7913	13.1482	13.4161	15.4393	61.2063	16.0406	22.9073	20.6517	18.1253
ALS_ANGPS019_05	ALS	ANGPS019	5	93.3896	32.9503	16.3753	25.628	68.9964	30.3246	18.8535	21.4232	38.6821	46.7462	21.8964	24.0681	24.9516	12.9819	13.8543	15.2406	54.182	29.1202	11.5063	25.8534	21.773	21.0623	22.8663	18.9004	29.0616	15.587	23.5278	138.06	15.6679	30.2968	21.579	19.7904	14.4112	22.4987	23.1201	15.5972	49.0282	9.8281	12.9958	19.6826	16.9969	44.7679	13.2875	21.8849	15.4852	10.7871
ALS_ANGPS019_06	ALS	ANGPS019	6	129.38	36.4331	15.2881	15.4654	51.3523	31.9653	13.6699	29.2739	38.5573	42.1879	23.6349	12.3939	24.9745	21.5112	23.4947	28.0711	80.7952	37.8148	15.144	33.0933	26.0196	18.2984	25.2825	17.7825	26.2035	20.9762	20.331	127.019	23.5893	25.0628	18.7555	17.6637	9.792	17.348	15.159	7.5591	18.2614	8.394	10.6099	13.8346	18.586	55.5881	19.1135	23.8921	14.4935	10.778
ALS_ANGPS019_07	ALS	ANGPS019	7	118.799	25.779	15.4565	19.7292	67.4441	24.0068	17.9687	20.3194	28.7463	39.1566	21.7979	12.0992	19.0223	14.9987	12.0603	18.7206	68.3769	19.7452	11.5587	34.3294	21.0046	19.5813	22.8343	18.117	18.8441	21.2017	16.1809	113.487	20.8595	30.2249	24.5978	22.3569	12.2537	23.0321	38.9843	15.0825	66.0737	8.0436	11.7363	21.0134	13.4377	47.9026	11.9852	16.4809	15.2647	9.3455
ALS_ANGPS019_08	ALS	ANGPS019	8	124.484	31.6889	13.4284	21.6345	63.0528	37.6413	22.7074	31.1087	39.8782	48.9302	37.8608	18.4713	24.4273	18.5126	25.7296	23.4628	77.6898	28.0033	19.9478	35.7158	19.8363	25.61	31.6541	19.8613	22.6969	25.5736	25.646	138.455	20.6843	44.0219	25.6218	21.1074	13.5163	29.7611	18.3703	13.2454	20.6357	8.791	17.8975	25.6063	19.0426	47.2937	15.4373	22.3818	15.0361	11.8537
ALS_ANGPS019_09	ALS	ANGPS019	9	144.065	28.4825	14.6004	10.707	44.1899	36.6443	25.2063	15.5254	27.6805	58.3835	22.296	16.7459	24.3573	19.2525	30.2076	22.7377	44.6927	28.4935	12.1995	31.647	39.6428	20.7819	36.6237	15.0314	20.8557	20.7433	17.4283	106.63	22.9416	41.0676	16.6092	24.8454	13.5091	18.4412	23.0258	14.74	36.708	9.2325	19.6388	25.8336	15.2579	28.1084	14.6704	19.0065	18.0253	11.4769
ALS_ANGPS020_01	ALS	ANGPS020	1	82.3599	23.0889	12.5481	15.3726	45.5597	56.552	23.3799	39.9843	30.1928	37.6148	24.9494	28.4821	35.5902	27.2331	26.0108	20.0559	42.7565	22.8546	15.157	21.0359	27.5442	31.7032	24.8428	23.9307	24.6382	24.7602	19.1943	48.0927	30.4242	20.7143	24.8229	23.036	14.7439	14.7936	14.5501	7.1358	31.5954	12.0625	14.0087	26.6771	18.669	20.1664	20.8492	21.7691	21.4908	8.0919
ALS_ANGPS020_02	ALS	ANGPS020	2	78.0485	31.9229	19.9199	14.6247	27.3106	27.4461	18.1888	22.3246	27.2837	37.6682	23.2355	18.1703	17.622	24.6416	17.5877	18.2537	30.5125	23.4469	8.5258	22.8847	28.506	18.46	22.4903	24.9105	22.3792	23.2086	14.7738	47.3669	27.5263	21.8253	17.8902	24.5161	17.8052	19.1733	37.8048	11.2876	63.6998	12.5584	8.5168	22.5901	15.969	26.5008	21.2932	22.5606	19.2245	11.7409
ALS_ANGPS020_03	ALS	ANGPS020	3	111.119	31.1944	16.2676	12.2875	36.2997	25.8223	14.4614	26.0543	25.3235	34.8433	18.6717	19.7592	30.1871	26.6626	22.2302	19.3986	32.5312	22.0518	17.3419	24.3832	18.9349	19.5995	15.9376	24.3421	22.9563	22.3838	12.2743	31.4743	10.0097	20.6281	21.3607	22.4943	14.6469	15.2438	37.3099	15.7085	62.9623	9.2413	14.1473	22.2503	14.6866	13.7394	12.7678	21.0025	10.4008	10.2711
ALS_ANGPS020_04	ALS	ANGPS020	4	67.5384	23.5365	19.3098	19.7112	29.4601	26.6209	14.3262	17.9936	37.2165	37.5577	14.3997	13.6559	23.8476	24.8684	17.7069	17.7299	62.2756	22.3582	11.9052	27.0181	16.8462	13.3352	19.6675	17.3465	26.4572	15.6855	14.7419	60.0118	22.6334	22.2387	15.3629	22.0694	13.9476	21.2418	27.2993	10.4145	48.6565	10.4168	11.0391	20.0476	11.6785	49.8141	14.3433	24.0981	12.9798	15.9209
ALS_ANGPS020_05	ALS	ANGPS020	5	89.3345	24.919	16.8117	15.9693	28.8228	34.0566	15.6934	24.5588	38.2153	52.1686	14.4192	20.4301	25.4717	32.3293	17.8557	20.4932	58.7754	31.2804	11.4442	40.5163	19.6785	20.2619	20.0825	21.2733	23.1988	15.0161	16.1834	62.1489	20.6689	23.8202	19.9742	31.8079	10.2265	19.8124	36.6856	16.4071	57.4771	10.6209	9.1948	17.6439	16.4256	45.9443	15.212	22.0044	18.6129	11.4331
ALS_ANGPS020_06	ALS	ANGPS020	6	75.8428	32.4246	15.8556	17.9216	35.6804	29.3259	15.0651	18.4125	25.4697	35.4052	19.9601	14.9518	22.9288	22.927	17.5594	21.128	61.6202	25.5588	9.3864	31.5078	25.2262	23.804	15.8387	15.4062	18.4166	16.0928	17.806	58.6873	24.7584	30.1566	16.2099	24.1352	8.6414	21.3389	34.5919	16.5489	61.962	10.8969	12.4009	17.2417	13.1359	40.7887	14.0789	23.5199	13.3739	11.2985
ALS_ANGPS020_07	ALS	ANGPS020	7	110.489	24.3875	13.4831	17.1176	48.3456	23.5739	14.3392	25.816	34.9561	37.1794	28.036	24.0591	20.9081	32.1022	14.8202	18.987	76.2781	22.9714	11.3218	36.0331	21.148	21.4755	19.0159	27.6821	27.2895	19.5353	12.1445	67.9405	22.8231	18.6638	21.1808	23.6401	13.6304	17.6977	31.1555	9.9823	51.4442	7.8177	9.1422	12.547	13.122	59.1647	13.5389	26.0772	12.2381	12.1488
ALS_ANGPS020_08	ALS	ANGPS020	8	127.873	33.0084	11.9354	23.6214	52.1232	28.1033	23.2342	28.2003	34.8094	42.6261	32.8974	17.5617	27.2343	28.2806	20.0889	14.3238	52.5518	27.9527	16.7846	22.7669	23.6866	19.6507	33.7095	21.8203	29.375	16.7384	14.6054	60.2073	21.1098	28.3549	25.7398	20.9887	18.502	15.6093	24.2649	12.738	29.1337	9.1748	11.5486	15.496	12.4753	37.4689	13.2959	17.9719	10.6415	9.562
ALS_ANGPS020_09	ALS	ANGPS020	9	93.4854	33.6017	18.2833	12.0542	38.7776	36.4729	13.5287	23.5791	44.0515	53.2833	30.1037	28.8162	21.3856	19.1736	16.3781	19.5704	30.3058	25.6555	19.0049	33.6303	30.0889	16.7844	33.3415	30.0995	29.8148	22.86	17.2836	49.0763	26.5466	28.4478	18.8691	17.2172	12.2146	14.1022	22.2169	13.8134	19.7212	9.2721	18.5646	23.7046	18.1557	21.4261	13.1911	22.3573	17.2703	10.7673
Healthy_CTRL001_01	Healthy	CTRL001	1	146.361	30.5211	15.4003	21.3496	43.2536	34.8687	15.2895	26.3783	29.858	42.6434	18.641	17.9988	37.5002	18.0606	21.1949	24.945	98.1806	35.8129	15.1996	44.8048	16.0696	25.8449	22.9003	18.8217	26.5287	17.4144	24.7408	60.3697	28.1273	17.073	17.5202	20.9631	17.6768	16.5095	18.5342	9.6196	18.0786	8.8636	11.4025	18.0194	10.4027	17.2047	14.372	16.5615	24.8119	11.4626
Healthy_CTRL001_02	Healthy	CTRL001	2	105.545	37.1833	13.8666	19.7014	71.1207	35.4939	16.3706	28.0224	19.0666	43.4052	25.3421	20.4501	28.1024	14.7583	15.6954	20.1605	88.8892	31.8515	15.1638	47.6239	28.1609	18.9105	21.5514	19.0797	26.6036	26.2528	19.8073	69.7086	15.91	24.5573	21.2799	22.5006	14.2202	14.5215	22.7892	14.5851	28.1072	9.7451	15.2977	21.183	12.4703	13.7974	12.776	19.5473	16.9424	14.054
Healthy_CTRL001_03	Healthy	CTRL001	3	94.0705	27.5197	11.4686	19.4902	88.9762	38.8438	31.3348	24.51	27.7939	35.8954	22.6988	22.6898	25.8055	17.3993	24.6518	29.6924	121.449	17.2402	9.5687	66.1349	14.312	17.4185	17.1502	21.6944	25.8	22.9305	28.6725	61.3289	23.8339	23.5338	21.2324	25.6896	11.3767	21.8281	19.4388	12.1083	36.4724	11.1513	12.4719	16.787	11.3613	10.0677	18.1595	13.3257	21.8656	10.35
Healthy_CTRL001_04	Healthy	CTRL001	4	97.7989	31.5988	16.7016	13.2603	52.9583	37.6825	11.7122	23.381	25.1481	36.1603	19	21.6635	29.6359	14.9949	17.4386	19.1689	72.1976	29.9317	13.1747	33.1195	17.587	20.8013	21.4665	17.0491	22.887	21.4061	12.8551	44.5042	20.5277	21.3503	16.146	28.4893	10.6927	20.3268	21.0884	14.6409	37.685	13.6894	11.0512	10.1192	15.663	12.6365	10.8132	22.5177	30.8672	11.5246
Healthy_CTRL001_05	Healthy	CTRL001	5	120.614	28.751	25.6994	20.891	66.1075	28.6946	16.507	25.9207	26.4514	58.6416	25.6477	17.3452	23.8703	17.2793	17.1124	16.4751	66.8213	50.4532	19.3966	24.4128	42.9545	24.1182	28.1391	20.3846	26.167	17.6467	19.9211	67.5221	23.9368	24.3293	21.9062	30.1959	9.0992	29.0813	15.0698	11.473	30.8713	12.0728	13.0205	26.843	12.5736	16.5464	16.2915	10.8926	24.0188	10.0443
Healthy_CTRL001_06	Healthy	CTRL001	6	73.2024	16.9416	18.389	16.1457	53.0565	28.6249	14.2449	17.913	21.8244	35.9987	21.6845	18.5742	17.0527	14.33	19.286	19.1466	60.2285	19.4813	8.3835	19.6364	15.7181	23.5451	19.827	10.4165	19.2723	19.2334	12.176	38.4037	16.9694	18.7951	27.9846	27.2554	10.848	18.308	31.9287	14.0104	50.6772	9.8992	9.9417	13.9018	14.7269	16.322	14.2202	15.2478	17.1834	11.185
Healthy_CTRL001_07	Healthy	CTRL001	7	121.154	36.8804	15.0789	21.9887	86.3974	43.6221	23.5354	26.9637	19.7281	54.186	19.977	17.9218	35.4466	15.9515	20.0539	25.5416	142.073	31.9748	12.0071	29.227	23.791	12.5581	17.3363	22.1782	16.4991	20.0137	16.6694	75.5321	24.9377	20.9565	14.6603	16.241	10.8898	21.1374	13.7436	9.1091	26.3213	12.7985	9.743	14.6457	15.0472	12.3878	13.7514	13.1067	21.4812	12.122
Healthy_CTRL001_08	Healthy	CTRL001	8	118.849	36.8177	20.9764	17.0616	92.0529	58.1714	28.1887	21.6593	29.3275	53.5533	20.6497	21.0668	25.124	11.814	15.5272	25.1982	117.979	30.2959	27.0972	31.3568	35.198	12.769	27.3189	28.4822	26.0084	27.3714	14.2456	72.1634	21.4951	30.6672	19.5715	19.6632	13.3791	17.72	14.6954	8.1023	24.475	8.2803	12.7934	14.7852	18.2805	16.8254	16.7784	16.5235	20.8186	9.9441
Healthy_CTRL001_09	Healthy	CTRL001	9	68.9128	17.6359	16.8742	26.5464	44.0767	30.3178	15.4986	26.8252	34.6192	45.1461	27.2379	24.9365	29.9485	20.4009	24.2046	22.6119	40.5232	29.0183	18.3962	24.0632	33.9896	27.8095	43.8221	27.4741	32.6315	25.1832	15.7032	38.1997	23.9043	26.3681	21.414	31.6919	14.3593	18.1464	11.6257	11.4364	13.8359	6.3921	17.1647	21.6788	20.3756	15.6958	12.43	17.0088	18.5097	12.2215
Healthy_CTRL002_01	Healthy	CTRL002	1	121.918	34.5051	20.557	29.8711	69.8469	43.4803	19.725	36.5954	24.4565	57.4153	23.6385	23.9924	24.945	17.5745	17.2104	31.177	80.9434	25.2516	17.2534	28.0671	31.9629	18.147	27.7794	32.5727	26.6977	26.1979	29.2324	195.151	22.0424	48.7178	23.9199	28.5341	27.2369	19.1023	21.656	8.0538	21.3865	9.2236	11.7536	18.1999	17.2253	14.672	14.2541	17.0331	18.4287	8.2745
Healthy_CTRL002_02	Healthy	CTRL002	2	115.828	24.94	18.228	24.0553	64.5913	44.362	24.5691	35.5195	26.9019	53.4948	28.7104	28.6097	18.511	16.5507	27.6391	27.7441	60.458	34.0208	13.3853	27.215	26.1605	20.5637	30.4897	21.8452	17.2285	28.3932	30.8007	164.416	24.0764	42.2582	17.6589	18.3227	25.7757	18.7214	15.1368	9.3059	28.3527	8.9906	11.1639	20.5269	9.4822	13.7386	14.8788	16.6872	16.8122	11.8745
Healthy_CTRL002_04	Healthy	CTRL002	4	175.368	51.1121	120.993	99.0539	119.116	64.2388	16.7769	22.9663	32.6847	41.8093	40.9068	28.4591	40.8125	31.8587	17.6349	18.4729	69.0082	43.4802	14.6911	20.5684	19.1308	23.1141	26.0607	21.0528	27.9693	20.5441	21.4047	122.454	23.6003	22.8496	19.253	18.1499	11.9225	11.6773	13.5941	11.5581	15.9065	8.887	8.0836	12.6664	10.8908	11.5184	10.7801	9.6101	13.4845	8.6607
Healthy_CTRL002_06	Healthy	CTRL002	6	77.4364	36.1064	21.1624	19.4978	46.4757	24.6679	18.6259	26.6654	30.1948	36.8221	26.0115	18.6138	28.8946	19.5169	17.2737	18.2436	40.5853	27.8589	16.1972	29.0505	21.8292	18.6776	26.7873	26.2053	30.7893	18.9277	21.8219	85.9544	23.3589	22.83	19.5562	24.761	17.9011	15.3054	18.2718	10.5204	16.8983	10.297	16.5684	22.2682	13.8354	14.0028	14.0676	18.651	23.5248	11.8683
Healthy_CTRL002_07	Healthy	CTRL002	7	112.138	41.8467	19.3912	28.6698	80.038	28.604	17.0172	35.0895	29.9865	44.4591	18.1926	21.0863	28.557	17.9282	12.825	20.3499	93.4471	20.8652	14.0223	24.0383	21.0104	25.5217	25.9997	12.7477	31.658	29.3895	34.9161	206.554	21.6679	46.5841	14.7595	18.5112	28.5785	17.3113	19.9331	8.6165	43.3828	6.2158	9.562	19.8825	13.2843	17.2311	19.2683	14.2095	15.0408	7.8898
Healthy_CTRL002_08	Healthy	CTRL002	8	77.0693	22.1418	18.1105	18.4556	58.849	45.1125	18.9776	24.9549	22.9571	33.6961	35.5514	21.1307	29.0058	13.1796	14.6525	19.9459	103.055	23.3729	30.032	18.1884	91.9607	16.9076	76.3309	31.6083	25.8008	39.8275	38.0355	303.797	31.4256	66.7152	25.2808	21.9874	36.0375	12.2616	23.835	8.1229	29.7437	10.5127	18.8861	17.4268	21.6458	16.3471	14.7294	11.9119	13.6633	14.9851
Healthy_CTRL003_01	Healthy	CTRL003	1	121.967	30.5539	17.4047	33.4756	77.8345	54.2309	16.5063	24.4745	24.8824	33.8116	18.0551	23.8034	24.4677	18.4403	20.6568	39.7885	152.784	48.8997	10.2853	40.7759	24.3708	27.6601	29.2286	19.7558	25.0429	18.137	19.041	41.8227	24.2995	21.1433	20.1653	27.1889	17.6225	19.4642	21.9352	12.4983	21.2062	10.1984	12.9553	13.4375	11.8349	24.1568	11.8706	15.1849	13.1481	9.3992
Healthy_CTRL003_02	Healthy	CTRL003	2	132.53	40.9565	18.5013	21.6281	70.4341	50.7557	15.5966	32.3945	34.2812	58.6078	27.725	20.7948	31.2144	17.0952	15.3517	29.3487	126.065	48.082	12.8138	24.3909	17.3666	16.2227	29.5966	28.0014	26.9268	27.2801	13.4772	32.7752	11.6471	22.9902	21.8271	31.3916	8.0214	14.1184	21.0542	9.2307	31.2485	8.5555	12.6751	11.2836	13.4007	17.3296	9.2031	11.5495	14.9562	8.8042
Healthy_CTRL003_03	Healthy	CTRL003	3	99.7407	25.0912	21.6995	27.3182	94.7121	39.0707	19.7639	28.0987	22.115	45.0799	23.1707	14.0768	26.8223	13.9406	18.6718	32.9417	189.489	23.3123	13.9362	37.5451	16.987	21.3726	24.277	19.611	23.2771	22.3978	18.9108	56.5912	18.2639	17.3229	15.5764	28.373	7.4857	17.1806	19.062	7.7603	29.8103	9.7212	10.7854	21.8643	13.2445	19.6627	11.542	13.8369	15.8472	11.5324
Healthy_CTRL003_04	Healthy	CTRL003	4	156.085	53.8546	20.2924	31.2633	73.5976	42.911	31.4248	29.4198	31.6674	44.5814	29.4665	18.5909	19.3808	18.7544	27.5744	37.9882	105.519	58.6272	17.6766	29.4443	23.6089	23.2785	27.3469	21.4482	23.1742	22.4227	18.9363	33.3074	12.281	12.7455	14.0178	16.7689	11.3474	14.1891	17.5781	11.4275	17.7163	12.4497	17.078	16.8831	11.7317	15.9444	12.4368	14.6916	14.3048	8.7297
Healthy_CTRL003_05	Healthy	CTRL003	5	128.354	33.4714	20.9177	36.2439	66.2426	46.0477	20.619	30.3046	31.9269	43.3594	30.7688	17.5826	35.9562	17.5554	19.0887	21.7435	98.1466	38.3679	13.8803	28.1088	21.0715	21.9653	27.236	18.0653	29.3313	25.1367	12.6351	32.3405	28.3984	15.1645	24.5794	24.2702	14.0655	19.2834	15.1126	17.1284	18.3046	13.4501	10.1352	19.7209	18.5979	14.6402	13.2712	14.2804	17.2027	11.5354
Healthy_CTRL003_07	Healthy	CTRL003	7	113.784	35.0648	9.9219	10.5129	83.727	20.8743	15.6662	17.9356	16.2465	39.7863	18.2837	23.1065	30.0121	17.3499	18.2762	56.6671	313.731	24.1557	17.4239	23.8752	13.9315	23.1278	17.8402	17.3273	22.0655	23.4951	12.2725	47.7486	16.9954	17.1317	18.0321	21.6118	7.3344	22.3274	16.7162	8.5004	28.7385	7.7276	6.6527	9.6762	13.9453	22.0165	9.1675	13.9591	14.5664	14.4496
Healthy_CTRL003_08	Healthy	CTRL003	8	143.583	41.4778	14.3908	26.7825	72.6449	30.7783	17.4452	28.1748	31.5262	28.3598	17.8763	28.5522	27.719	14.7879	15.238	39.484	243.235	52.595	18.7619	26.5712	29.265	32.4975	31.3556	17.7861	19.1119	24.3662	18.0928	67.8335	20.6775	24.7219	22.7313	23.6186	12.7647	20.2175	15.3532	8.3333	14.9347	7.5775	11.6473	15.9184	11.5953	15.4927	16.1352	17.5989	12.562	11.7627
Healthy_CTRL003_09	Healthy	CTRL003	9	68.4672	22.9269	18.1809	26.584	54.8161	47.7862	13.9997	25.1196	29.7116	44.0954	18.6942	24.4081	40.6741	18.4626	22.2623	26.7975	80.5531	30.9916	14.256	22.7994	23.9823	29.3402	33.1426	27.4449	24.4108	25.7796	14.6277	43.209	20.1127	23.6406	21.3884	27.5616	17.0394	18.4376	18.9715	7.6087	22.621	8.5116	10.1614	14.6677	17.0525	24.6751	16.9044	21.2047	18.3869	9.6215
Healthy_CTRL004_02	Healthy	CTRL004	2	105.667	18.0939	12.314	23.0754	55.5708	30.6316	19.854	18.8753	24.5984	50.5574	21.6352	17.831	29.8541	24.0053	28.9048	31.0821	88.9521	41.6126	16.1522	29.6413	20.335	19.5541	22.3473	19.9192	24.9554	17.8954	17.568	57.6314	19.0293	21.5845	22.3125	24.4678	12.0771	22.9565	21.6314	16.7485	21.7733	9.9383	11.5973	20.3108	10.7834	20.1973	11.4551	14.7808	15.595	9.2047
Healthy_CTRL004_03	Healthy	CTRL004	3	100.69	18.7909	14.2918	16.9853	54.49	34.7019	19.6202	23.6928	20.1083	27.0976	19.7552	16.0484	26.469	12.9763	16.8639	19.3557	71.6025	18.5389	13.7189	40.7638	20.403	15.5806	24.0676	15.2264	23.6964	22.5993	19.7322	44.53	11.1565	16.3218	19.248	18.5765	9.6673	16.1765	30.9051	17.2931	62.6042	8.0643	7.5469	15.834	16.7526	24.4585	13.3129	14.7012	13.3396	12.5762
Healthy_CTRL004_04	Healthy	CTRL004	4	136.019	34.493	25.5653	30.1861	54.9407	36.7206	21.9951	32.8538	32.4902	49.1664	32.1545	25.735	28.0412	16.1095	19.1668	24.1136	68.1142	32.3475	15.2371	22.8546	28.6829	20.6468	24.4127	15.7868	28.0045	20.0163	15.4267	45.6911	13.2347	26.8109	19.49	22.14	13.2743	19.1718	23.3197	13.4154	23.0482	9.638	10.2924	14.2193	17.0519	15.6897	15.0523	16.8495	14.3507	9.9293
Healthy_CTRL004_05	Healthy	CTRL004	5	100.807	24.0308	24.1432	21.4899	60.4798	49.3586	12.5036	28.5312	31.3668	36.1234	21.1647	16.1943	25.5446	20.5837	11.0894	14.2371	77.2904	33.7999	11.8276	25.7511	21.7246	32.2976	28.952	17.3382	21.8925	17.9991	18.183	61.195	17.1021	28.018	17.6213	26.4437	9.0167	16.2406	30.1509	15.2469	33.2104	11.2694	13.6277	16.4667	20.9756	22.4329	18.1524	15.2368	14.8745	12.8272
Healthy_CTRL004_06	Healthy	CTRL004	6	176.589	49.4125	25.4989	29.8384	63.7353	31.1565	19.572	27.7168	30.3163	47.4641	29.1183	21.6186	32.1552	22.733	18.5823	17.8265	74.9716	34.2683	11.4312	26.7941	18.2591	20.9505	20.487	21.9997	21.4104	20.0967	8.6099	47.3852	15.3286	25.3046	20.8741	16.6103	12.3171	20.9849	18.9633	6.9776	29.9597	7.608	11.1328	16.2216	16.8133	16.9055	13.3234	15.7539	13.4257	10.0515
Healthy_CTRL004_07	Healthy	CTRL004	7	118.607	39.5877	17.5375	21.5543	87.4578	29.3093	17.1189	23.8015	29.4745	50.4615	11.9147	22.4001	21.9553	13.2713	17.2218	34.7801	164.732	30.5133	11.0505	34.4843	20.699	14.8257	26.3852	13.8449	28.4429	21.7888	17.7763	82.9983	16.834	25.8258	19.9816	34.0839	9.2021	21.7217	22.3837	10.2009	37.3259	7.936	11.9557	20.8836	14.2803	27.3058	13.2453	17.7871	13.2612	13.1319
Healthy_CTRL004_08	Healthy	CTRL004	8	143.685	38.3863	21.6996	21.7177	72.2989	49.5657	25.9915	29.67	31.8299	55.7857	34.7464	24.4964	32.3787	12.6584	32.6827	38.7288	144.553	26.787	17.1776	29.3998	43.9246	20.6719	27.4134	30.3312	21.6555	17.7661	16.6453	94.3915	14.7546	25.3372	16.5558	25.2405	16.6701	15.5461	15.4872	11.5261	21.0862	8.3762	13.9497	19.3227	17.2768	20.4222	14.0818	16.8403	14.8571	11.0408
Healthy_CTRL004_09	Healthy	CTRL004	9	134.954	41.102	15.7023	20.104	73.3895	32.4853	15.7681	16.4845	24.9847	50.8521	29.775	24.2259	36.3933	23.0887	15.5303	26.6055	111.325	42.8972	24.2986	27.9825	53.1445	29.256	44.941	26.0059	35.4845	21.2706	27.52	89.6685	18.0877	33.1942	23.5958	22.1375	15.1887	18.1507	14.2804	6.3142	25.5638	12.1688	17.258	17.7273	17.1266	23.4061	16.1283	18.1601	15.7666	12.1669
Healthy_CTRL005_01	Healthy	CTRL005	1	110.473	25.9057	22.2932	17.3476	81.5197	45.9674	17.5352	24.9761	28.3984	33.0831	23.5778	26.6403	30.0363	15.1223	22.0242	28.0795	134.065	43.2146	19.9954	32.9864	30.8264	21.7868	37.4074	19.6804	22.0401	18.6568	26.0016	129.911	17.5183	34.0807	20.2223	22.9386	13.4174	25.6185	21.7723	14.3803	40.0008	17.6396	10.5451	18.6176	21.9569	20.2685	8.4432	12.105	15.859	9.3477
Healthy_CTRL005_02	Healthy	CTRL005	2	125.157	25.5697	23.9149	17.6102	75.2969	44.0266	28.2409	35.9397	32.199	46.9279	33.1119	25.2422	25.6356	23.2281	21.1507	25.6374	114.113	37.8391	21.5239	30.0901	48.5566	24.4121	48.3849	20.6459	18.1422	39.6701	24.0864	121.818	15.1784	37.7438	21.4016	19.3275	17.9555	16.9852	19.7116	7.3132	23.5286	11.3246	13.6086	15.6943	15.1324	15.8817	10.1223	18.3244	20.7897	9.3695
Healthy_CTRL005_03	Healthy	CTRL005	3	91.453	28.7257	16.615	22.5612	75.9406	33.9717	21.04	27.1754	30.9544	47.5587	25.7394	17.6161	32.9251	18.5779	20.5207	28.8767	175.555	25.6111	17.573	35.1657	20.3314	27.4505	21.9857	23.586	19.8295	28.0012	22.1986	130.904	24.8579	31.3906	18.8992	25.2384	17.5094	21.7352	23.4118	15.6817	50.7594	16.7779	9.9854	15.3942	17.7121	18.3827	19.4873	17.4046	15.2113	15.4999
Healthy_CTRL005_07	Healthy	CTRL005	7	100.476	34.9185	16.8497	28.1165	76.3987	43.5126	19.7876	24.7076	16.9221	43.3603	20.55	27.7762	22.5951	12.4164	20.873	24.942	161.14	33.1598	14.0354	38.4498	17.1073	24.565	22.4803	17.9302	28.5009	19.804	23.6271	116.624	12.8613	21.7763	18.2806	24.1291	10.8598	27.9258	20.7375	8.2641	33.2151	6.6503	10.8689	16.2145	16.6578	17.7871	14.3508	15.6491	13.0848	18.0126
Healthy_CTRL005_08	Healthy	CTRL005	8	111.653	26.9352	17.4321	15.7064	75.6356	35.0779	26.0571	30.1261	31.2576	55.6898	28.9728	26.7953	32.5968	15.6906	27.3579	39.3259	145.888	32.1066	25.7731	41.6145	54.7077	22.7203	32.5347	24.3957	19.6541	24.2455	21.4115	117.537	15.1359	36.2118	19.2865	26.6458	8.2777	20.1634	23.5282	9.2274	26.4397	8.5796	11.9415	11.1293	18.9318	18.4122	16.0204	11.5719	16.4256	19.0296
Healthy_CTRL006_01	Healthy	CTRL006	1	114.718	39.7919	13.6482	19.5985	58.6421	47.6738	15.1431	20.8405	36.6047	51.2293	25.2124	20.0079	26.6874	19.4157	22.0771	26.1222	50.7422	27.9882	16.3628	14.3647	34.8293	23.5849	39.0299	33.5462	31.3106	26.277	21.9873	85.9115	22.4494	35.7112	18.81	21.9207	14.2269	14.6368	19.3102	8.8804	19.708	11.0677	9.0512	14.7132	17.7081	23.1404	21.8272	16.6157	16.5161	12.0747
Healthy_CTRL006_02	Healthy	CTRL006	2	102.466	24.415	19.744	23.8336	43.6426	32.9218	16.2486	29.4995	31.5143	48.0312	29.9674	22.5453	34.0705	19.0824	20.4108	18.9292	52.7432	22.7852	14.5719	21.6447	60.4712	15.4053	31.591	23.4954	19.3828	26.9351	26.6206	131.522	22.6404	42.67	20.9587	20.0127	14.5023	21.7897	17.6943	11.4399	30.4463	8.5069	13.4411	24.3307	23.2956	16.8502	26.3239	17.137	14.8583	10.7363
Healthy_CTRL006_03	Healthy	CTRL006	3	67.4433	22.221	21.2612	16.8853	41.7325	41.4368	23.4456	20.1849	26.0597	39.6913	28.8544	16.1528	23.5773	21.558	18.0263	19.554	30.8742	20.047	20.1713	20.6701	27.9211	22.476	24.3199	20.6493	29.6491	23.0461	14.478	38.5471	19.6143	28.8728	21.9299	23.994	12.5577	18.5119	25.7036	8.8352	17.763	10.9803	10.1806	19.5523	16.1804	18.5535	18.2143	24.5761	21.4138	9.787
Healthy_CTRL006_04	Healthy	CTRL006	4	108.773	30.3417	17.6863	19.6274	53.4336	26.8947	14.5585	18.9399	25.5183	49.1082	27.0104	29.6982	27.689	17.1114	18.3337	17.733	88.9219	33.4635	11.6116	23.1486	18.3631	27.463	23.1295	13.3278	26.4545	21.0206	13.2196	95.4832	32.9102	26.7748	21.6475	23.576	18.0171	23.4236	15.237	11.1835	38.987	11.535	14.303	17.3281	10.4386	22.2468	13.7628	25.0373	16.3321	12.1368
Healthy_CTRL006_05	Healthy	CTRL006	5	91.7416	30.0052	11.4265	13.9446	47.5071	28.4346	22.1399	21.4367	35.853	55.8432	27.2629	19.1666	28.2776	16.6165	19.739	20.5973	95.1328	45.3283	12.4199	19.7575	27.4001	16.7181	24.3959	16.4762	20.8789	20.9314	16.0862	97.5252	31.6778	20.5511	18.7943	15.8507	16.9243	26.5196	21.7655	12.1028	33.4285	9.4229	16.5035	14.4029	15.2804	27.4074	12.348	17.7163	15.7726	11.6302
Healthy_CTRL006_06	Healthy	CTRL006	6	107.651	19.1902	23.9068	24.1813	58.8065	26.3298	17.3157	18.162	29.3399	32.5159	24.8496	19.3036	25.7756	18.6929	19.7441	28.7435	94.5062	34.7304	9.3707	19.4562	28.1522	21.5245	23.68	16.9657	22.4009	33.029	14.924	88.5773	29.4832	21.1074	21.6135	17.2118	10.2617	21.4599	18.9379	10.53	29.0417	7.2477	8.9032	12.9013	16.3013	22.4851	10.4205	21.5403	22.9102	11.2986
Healthy_CTRL006_07	Healthy	CTRL006	7	103.563	33.1769	24.6711	12.5861	67.8206	30.5252	25.4412	25.3924	16.9695	45.6276	24.7571	23.9436	30.4096	17.2588	15.2791	28.3844	110.225	21.6311	12.5307	28.8218	18.6867	16.9076	26.035	13.7411	23.5265	18.9735	15.3648	113.532	23.9803	32.357	16.6352	29.264	13.6334	14.7677	20.6592	15.9537	36.3614	12.8798	15.5987	15.2871	16.4531	22.9439	16.0171	15.2444	14.7003	13.0707
Healthy_CTRL006_08	Healthy	CTRL006	8	121.677	36.4704	11.2279	25.0861	68.5758	37.7878	22.8969	27.4639	34.7053	44.2232	24.1674	21.2404	29.4764	17.6435	19.354	23.1558	86.8175	21.2414	24.31	34.3979	69.6263	24.7769	50.9953	35.8419	26.9511	29.1296	15.0512	130.446	22.2824	40.8225	18.1139	13.5642	14.5495	23.0865	15.8341	8.9695	17.3335	7.2986	14.6212	27.451	18.146	24.802	22.648	21.202	11.1619	7.5537
Healthy_CTRL006_09	Healthy	CTRL006	9	63.5522	36.3892	25.1373	26.7041	40.4088	33.6943	17.486	32.2874	28.0644	40.9766	25.8913	21.2684	19.2262	16.0948	15.1264	12.0129	33.5889	29.8389	25.2114	25.963	46.6093	25.8344	34.6778	24.5925	25.189	24.0021	14.9283	69.5847	27.0804	27.3897	21.3561	21.9116	12.3371	15.2672	19.2309	7.2733	24.5937	6.6074	17.368	21.1845	20.0233	11.7057	20.2428	23.2902	17.7616	12.3311
Healthy_CTRL007_02	Healthy	CTRL007	2	92.6612	35.3016	15.6514	15.0853	47.4823	38.4713	14.0585	26.6661	27.6522	35.0773	20.7462	16.8524	19.8155	20.3722	17.2212	18.5999	37.9987	18.622	14.7226	32.2762	26.3957	14.552	31.813	26.5433	21.15	27.4023	19.8435	80.1996	21.2599	36.3779	17.6677	21.6741	15.8148	21.4037	25.4872	12.7966	26.0387	9.5547	16.5669	16.596	13.6962	16.3083	13.8828	14.7253	20.2178	11.2589
Healthy_CTRL007_04	Healthy	CTRL007	4	68.4026	20.4554	24.0947	16.0919	54.2532	32.1089	14.6492	26.6345	34.9619	58.1312	27.3671	18.3187	27.2635	27.6621	16.0892	17.9515	33.7156	23.2	15.2066	25.509	22.2024	31.0288	20.6617	17.8336	26.5986	22.0624	25.2385	68.0746	25.0541	19.9082	26.6119	27.6428	9.5518	20.7598	26.2117	10.2811	26.0422	12.658	12.9841	16.7913	15.8604	12.8178	11.0716	17.8953	16.1595	9.0576
Healthy_CTRL007_05	Healthy	CTRL007	5	95.0893	28.623	15.6249	23.009	57.0531	35.3413	21.0258	25.1333	21.9597	44.2884	28.4254	17.5197	26.5796	17.1527	20.1596	21.6453	34.5222	24.045	14.7563	19.8053	26.2899	20.6257	27.7522	21.8061	22.331	20.8951	15.5618	74.4986	20.9089	24.4198	25.2277	32.6103	17.7241	22.3888	24.9213	12.3034	29.7417	11.4314	14.0296	28.0377	11.5584	11.088	15.4983	12.6447	15.7868	10.5924
Healthy_CTRL007_06	Healthy	CTRL007	6	65.8321	25.2577	17.0602	22.4441	50.7461	37.5603	17.3208	23.8702	22.5453	32.4887	22.6016	22.846	30.5005	17.6058	17.3719	15.8203	38.7711	27.7299	11.2939	29.2036	28.1129	18.5227	17.5498	20.7605	29.881	21.5053	22.1181	66.0472	22.8113	26.0746	19.5345	19.1692	10.578	18.4987	18.0883	15.6438	38.4819	12.4859	15.298	16.3187	15.8394	12.0186	9.4734	9.1667	24.218	12.2612
Healthy_CTRL007_07	Healthy	CTRL007	7	137.695	36.0612	22.1729	20.6468	58.9106	32.3875	21.0953	26.5546	32.784	51.254	24.8902	19.801	24.8669	21.735	15.6519	17.7252	73.2678	20.5295	11.9468	33.1061	19.4873	21.3349	22.8801	17.4209	22.6393	27.0331	20.2231	99.6816	21.1146	20.7364	19.9157	18.7076	14.677	18.2726	15.5009	14.9349	25.5074	11.3365	9.3082	24.4921	26.3296	16.2626	12.2954	16.2078	19.4461	13.8857
Healthy_CTRL007_08	Healthy	CTRL007	8	151.894	42.8728	15.897	25.1224	71.2206	39.4605	19.3983	30.9463	27.3932	39.3149	30.1807	26.9088	24.3161	25.0977	17.7241	26.3146	88.9619	49.7867	10.4673	27.477	37.7892	18.7544	22.4189	19.2413	19.5323	23.5271	26.3592	159.042	24.1047	31.0095	24.0659	21.1522	13.7546	17.0384	14.6154	11.3864	16.4856	14.2304	11.4626	20.2369	15.8027	11.1619	16.1301	15.6739	21.0866	13.3348
Healthy_CTRL007_09	Healthy	CTRL007	9	139.648	47.1606	16.4871	43.8376	79.8821	43.0086	16.8503	35.275	40.8746	44.8312	40.6771	26.3734	31.9966	23.0786	22.5507	19.0313	61.3155	43.8464	14.202	28.3759	29.2493	17.4762	27.2399	16.5031	29.9745	30.0324	23.1931	96.0208	20.7013	27.9217	22.3794	22.1865	14.6265	19.9854	12.1036	10.2525	14.1331	11.5878	13.7249	17.4306	14.1968	13.9427	18.6309	12.6585	17.8515	10.1391
Healthy_CTRL008_01	Healthy	CTRL008	1	140.541	34.6902	27.1312	26.3311	66.2796	40.3332	11.7605	34.5584	33.1929	51.8246	26.1614	27.859	28.1064	24.5646	30.6399	27.9428	51.9997	30.8923	12.8195	31.7647	32.5052	20.0936	27.7211	29.1317	31.7719	19.407	23.2457	76.5592	18.2284	25.4061	20.2256	21.2827	17.9288	17.4903	19.3882	13.98	40.8759	15.8309	13.1408	19.7825	19.6764	16.3757	12.2155	18.8858	15.9501	6.0568
Healthy_CTRL008_04	Healthy	CTRL008	4	140.121	38.7642	38.2015	30.1832	74.6871	65.8863	34.7533	19.283	32.8199	58.3204	41.2064	26.965	28.072	18.1666	26.5411	25.9894	67.5127	32.0799	15.071	28.4846	21.7681	25.7385	21.7563	16.0672	24.6826	29.6713	14.9759	83.4047	22.9169	20.4768	17.9088	24.8196	17.6615	22.1957	17.4801	10.6989	22.7234	11.7221	9.9766	17.3309	16.2699	24.1122	16.7859	14.8203	19.4911	10.1844
Healthy_CTRL008_05	Healthy	CTRL008	5	136.022	19.3239	24.7601	33.5224	64.5251	42.1153	22.4632	33.0857	24.2387	37.6384	24.4407	24.0787	30.097	16.889	16.8385	19.6829	70.4529	31.4068	17.5901	26.1388	26.4576	31.8136	28.562	27.6261	22.3343	24.1811	20.6563	80.5315	28.4347	26.6591	26.7204	19.1553	16.7294	19.0216	22.96	12.0326	28.3316	15.1695	13.1607	21.8352	13.926	23.4132	17.494	14.4456	13.6192	16.4822
Healthy_CTRL008_06	Healthy	CTRL008	6	124.209	24.6444	42.3917	35.4817	84.0193	62.4227	26.6273	36.6756	42.7074	55.175	23.9692	21.3633	35.542	24.9896	26.806	29.7416	89.0027	34.4317	15.4475	27.9062	20.6197	26.0911	21.586	23.367	23.1124	28.3025	11.4708	84.2203	22.8777	28.181	18.8692	20.3533	14.4674	22.7914	20.6585	10.5541	17.7032	10.7016	10.9313	12.9196	18.612	23.0595	16.3242	14.3968	16.3112	13.2995
Healthy_CTRL008_07	Healthy	CTRL008	7	141.233	41.035	22.3206	19.2276	77.3058	48.7761	20.0638	37.8297	31.2424	54.0103	28.0128	22.9893	24.8905	14.6926	16.1519	37.0431	145.833	26.6909	8.9987	34.2741	27.4722	17.8275	26.0771	16.7618	20.3715	26.2057	20.6471	116.824	21.8615	29.0126	23.1076	18.2576	17.8192	18.401	18.939	13.3515	33.5367	10.1783	12.5308	23.0865	17.0293	17.8872	13.6742	20.4602	20.0671	12.5381
Healthy_CTRL008_08	Healthy	CTRL008	8	155.181	47.4378	22.0649	19.1114	72.5388	39.5476	22.2285	17.8567	30.7052	49.8408	19.5883	23.2007	35.5152	16.3647	23.5686	26.1763	105.509	33.6366	17.3231	26.9326	35.9623	19.0835	33.2608	18.1599	23.3042	37.0654	20.4803	105.483	20.5497	26.0548	26.2356	23.1502	15.7057	15.1116	15.734	7.4721	21.5542	13.3782	14.6748	19.0767	11.6585	18.8845	13.8109	18.8349	15.4934	8.6345
Healthy_CTRL009_02	Healthy	CTRL009	2	127.792	35.4863	15.9636	17.7552	57.0813	42.1948	19.7814	24.0257	27.0272	45.6452	24.5927	20.9493	19.1286	20.7164	18.5397	22.5465	32.5397	25.7387	24.3932	25.0487	34.3214	20.7851	55.7409	28.4661	31.6293	23.7765	21.3308	173.227	21.454	66.9604	23.458	13.9611	13.3599	9.1594	16.8304	8.5148	15.9649	11.8626	19.7435	24.4503	19.6741	9.4019	14.6808	14.5415	15.398	10.8743
Healthy_CTRL009_03	Healthy	CTRL009	3	111.863	30.2134	20.39	23.793	62.1017	48.6657	28.7288	23.5718	27.4379	35.1894	26.0769	19.0842	24.655	15.7964	15.9367	17.3628	46.1301	32.2661	15.1485	29.0858	22.226	20.8109	43.9141	22.6943	23.5085	21.383	15.4139	122.882	15.0157	31.5196	19.0427	19.0949	16.2481	15.251	23.2473	8.2317	29.7381	6.9422	13.0208	14.4077	17.4188	10.9828	10.9795	19.3956	17.2949	11.138
Healthy_CTRL009_04	Healthy	CTRL009	4	93.3196	30.9096	16.3596	18.6872	58.6008	38.0517	12.4675	20.6663	29.0856	54.3198	17.0132	22.951	20.3252	11.8547	14.3427	11.3852	38.9154	26.4504	13.7666	16.3076	21.1581	20.6362	30.3162	15.1374	17.5206	30.9226	27.3231	189.723	17.7138	31.0516	28.3728	23.106	10.9276	24.7652	15.7496	10.8309	32.4254	8.5511	13.1997	11.1809	18.0445	14.2575	13.0218	19.6202	16.9559	7.9144
Healthy_CTRL009_05	Healthy	CTRL009	5	99.4044	23.1317	19.5381	25.2148	64.8479	45.8881	19.2126	21.4317	22.7307	44.9028	18.9811	20.2762	21.7023	22.6947	24.0806	23.7802	42.018	25.473	13.3949	25.3697	28.9712	23.2961	22.5173	20.7555	23.501	20.1424	21.8233	180.97	20.265	35.8054	21.3403	23.9289	12.7849	31.8806	16.5343	11.8722	23.0174	8.7142	14.3242	19.795	18.887	14.3898	13.1768	18.5395	13.0127	8.1822
Healthy_CTRL009_06	Healthy	CTRL009	6	103.283	30.9562	16.2333	18.4546	57.9482	39.7112	17.5904	23.2551	29.7075	49.1449	24.0574	22.41	27.225	17.2928	16.4917	12.493	55.8212	21.0781	17.5402	18.6782	18.3555	21.4101	37.5854	25.177	26.1578	26.9588	22.5618	209.307	20.4429	26.9075	25.5656	25.0546	9.2759	16.4121	15.8435	5.8322	19.0395	9.459	10.7763	15.0142	20.8951	13.8643	12.9991	13.6863	19.9778	11.2732
Healthy_CTRL009_07	Healthy	CTRL009	7	118.75	24.1894	16.6332	31.8625	71.4328	41.0945	20.0012	43.3448	40.8655	52.6162	34.9774	23.2905	25.0966	14.1191	25.9206	17.4752	62.3049	18.2198	11.2156	20.1306	23.3661	14.3479	35.0065	22.5611	27.1713	31.4646	38.8257	246.546	15.7955	48.7902	28.3016	33.1118	10.9985	25.2663	16.3809	8.0617	17.4868	10.6167	12.4273	20.0523	14.4867	12.3317	9.7112	13.5873	17.3992	11.7301
Healthy_CTRL009_08	Healthy	CTRL009	8	98.6513	27.4285	17.3464	22.4242	71.2817	51.3596	30.4127	39.5434	26.7764	49.602	34.9679	23.1778	27.6262	23.6612	21.7804	20.967	79.8728	27.6612	28.3374	21.476	33.9053	26.4432	53.2153	29.5284	25.3939	30.7374	30.148	254.857	17.7519	68.1985	19.0793	22.6844	13.4097	25.4996	14.8949	8.0617	24.8748	10.265	24.3251	26.8328	21.288	15.502	14.2971	12.0568	15.8013	11.9978
Healthy_CTRL009_09	Healthy	CTRL009	9	142.653	33.3969	29.4569	33.9926	61.9882	48.1928	21.3467	27.9951	28.6257	50.1763	44.778	25.9093	28.7898	22.5295	19.6231	21.712	56.5603	40.0743	37.5339	26.8672	48.0551	16.5629	46.9153	29.6202	19.6354	31.339	34.1989	179.916	16.5979	50.6565	20.1231	16.7196	12.0714	16.2984	14.8814	8.8697	18.7617	8.099	17.3361	19.0409	21.1781	12.3798	15.8636	15.4766	14.9168	11.41
Healthy_CTRL010_01	Healthy	CTRL010	1	100.107	41.2574	19.6738	28.6626	41.0023	31.0433	22.9179	41.3461	27.7346	41.7126	23.1414	18.9845	24.194	17.1128	21.6823	20.5789	39.2105	24.7658	14.0378	45.8158	20.6903	34.3191	23.0434	26.7627	26.1794	24.3409	17.3732	32.9861	19.5199	23.2578	27.5513	25.1226	10.2344	25.4261	20.1571	15.5417	14.558	11.0493	16.4616	17.3447	17.9811	14.2935	10.5719	17.6424	21.8215	9.5049
Healthy_CTRL010_03	Healthy	CTRL010	3	137.237	40.9288	23.7411	38.0556	57.8537	40.7306	19.3882	23.0592	27.2328	41.8779	26.3907	17.4026	30.3973	18.7897	18.8082	22.5424	44.1503	25.6711	13.9144	22.9288	21.2939	26.3284	22.9639	18.0367	23.106	19.2465	14.4414	31.0777	29.0136	23.7594	20.3516	29.1511	14.1792	27.4091	27.7319	11.0399	32.6171	10.1076	20.3106	18.3709	13.9837	11.1166	13.5755	17.4539	19.2829	14.7808
Healthy_CTRL010_04	Healthy	CTRL010	4	69.584	22.4473	17.9085	24.3573	60.9222	35.8124	12.4186	17.3419	20.4894	56.7901	25.1396	22.8791	22.0131	10.9083	10.7234	17.1211	65.5658	22.992	14.5881	28.5313	17.0807	17.9626	15.5313	18.7861	23.8504	21.2323	17.0496	46.9277	24.9144	12.0773	15.3927	22.4788	11.9803	20.1146	17.6356	10.8291	34.368	8.666	8.2886	18.7708	15.7894	15.8081	14.0162	13.9438	15.5876	12.5012
Healthy_CTRL010_05	Healthy	CTRL010	5	116.068	30.0793	17.6557	26.0547	73.2055	52.6564	23.1439	30.3274	26.9671	41.333	34.1301	14.7617	23.004	17.3316	17.392	18.5943	62.2502	38.0131	17.5513	31.207	15.2763	22.0013	19.5642	14.7867	30.6862	21.1485	14.4142	48.4654	25.3164	21.6426	23.8704	31.9521	13.7595	20.449	19.2889	10.2649	29.2465	10.8281	10.0229	13.072	15.9422	18.6672	15.6355	11.3514	20.8645	12.6904
Healthy_CTRL010_06	Healthy	CTRL010	6	85.4049	29.6184	14.0397	12.031	58.3957	32.0869	17.4877	23.0521	23.0548	39.025	19.1669	16.8048	21.1038	11.993	20.1075	19.8056	103.187	30.7845	12.9306	34.7446	15.0589	15.3627	22.9365	20.7856	25.6098	24.2213	20.1632	68.5458	34.0609	21.5398	23.1544	22.4598	14.1717	18.7682	17.7438	9.1296	31.8178	6.8578	10.672	12.7696	15.1048	22.0097	14.1594	12.8659	17.8431	10.1523
Healthy_CTRL010_07	Healthy	CTRL010	7	118.938	36.1076	13.8337	19.2395	65.7571	39.1919	14.3239	20.656	24.1608	43.6938	22.9924	25.0256	19.6971	12.1488	15.222	20.8614	68.1581	17.6876	20.5503	26.4903	16.949	20.3691	22.5899	24.8465	24.256	18.3825	8.6784	48.001	24.6522	21.4241	15.4906	19.7894	10.4966	33.3649	18.1105	10.3714	37.3575	10.7916	8.9726	16.0706	12.2444	16.3403	9.2593	15.2585	14.3727	13.0766
Healthy_CTRL010_08	Healthy	CTRL010	8	106.513	33.5847	18.9247	20.8221	69.4724	25.411	17.0248	18.2644	21.1298	54.9066	29.8724	16.7667	17.6471	15.9195	21.7784	23.0532	68.1783	19.9608	23.5027	31.4313	40.5361	19.2315	38.0519	30.8078	19.1223	21.0011	14.9382	73.9534	27.2976	23.1871	19.7072	20.2937	11.1916	21.2348	16.0805	6.5508	29.9431	11.6703	16.478	34.0823	26.9666	20.464	12.7304	15.772	14.3886	8.0392
Healthy_CTRL010_09	Healthy	CTRL010	9	105.095	35.3232	15.6826	13.4542	63.2588	40.8761	15.07	25.4945	28.0026	41.0537	24.4572	22.2325	22.1669	14.8007	17.338	11.0189	43.4676	32.1025	26.3561	23.1448	74.8208	13.0935	28.9287	27.8779	22.0865	29.6268	18.5791	73.9978	27.6643	22.2559	25.29	22.0141	8.7625	19.776	15.2543	5.8259	25.6635	8.6387	12.0207	19.5046	17.1978	11.2658	13.5307	14.0422	13.5485	11.8577
Healthy_CTRL011_01	Healthy	CTRL011	1	35.4146	23.5194	13.5633	18.6826	22.4605	37.1156	17.4641	19.3985	20.0772	28.0853	19.2806	13.9061	27.4419	13.2057	18.7629	14.2776	26.546	15.7936	13.2788	16.4154	27.8713	21.6443	22.8666	17.5766	25.1108	25.9107	14.2337	31.7107	19.0168	25.1668	15.7809	22.9373	15.502	24.2198	27.6185	9.3997	24.5366	13.2225	13.1333	16.318	19.4344	13.2647	14.3116	21.2061	23.1132	18.4473
Healthy_CTRL011_03	Healthy	CTRL011	3	109.635	28.5637	16.3337	16.0999	71.7754	42.0721	16.6848	19.2008	22.9676	36.8332	27.2507	26.4382	22.9496	10.9633	18.0653	19.9584	44.4625	24.9535	10.0611	27.5984	19.5757	14.7468	21.7102	14.9992	18.2875	16.8494	13.1989	43.6002	22.4068	15.7849	22.6711	25.8122	10.2297	20.3478	30.1994	8.6703	52.5082	10.1443	8.3666	12.7851	12.6378	14.9571	15.2751	19.2998	22.6779	13.4342
Healthy_CTRL011_04	Healthy	CTRL011	4	70.4077	20.0109	7.1408	10.8741	57.2668	26.694	15.4087	15.9924	24.8544	54.8957	11.324	24.6922	18.4282	14.482	10.716	13.07	53.3042	24.0606	14.6132	32.5632	26.453	21.3777	27.9768	23.7212	18.2963	15.5124	15.4957	55.3519	19.1049	16.2298	24.8643	25.9739	16.494	23.4727	21.4955	10.7169	37.9742	11.2995	13.0789	11.3549	11.5132	23.2028	10.5784	23.0128	19.8314	10.2066
Healthy_CTRL011_05	Healthy	CTRL011	5	95.8979	26.0618	15.1417	20.097	46.8581	36.2547	17.2325	20.4872	26.4887	54.0457	21.7533	19.8095	27.5333	11.7585	16.9971	13.2937	51.2984	24.0025	13.7464	28.887	33.2761	16.76	28.4827	18.7801	18.9491	22.3291	17.5711	54.3719	18.2001	27.886	16.4633	26.4981	10.9349	29.287	19.3767	8.416	46.4223	8.9829	10.6305	19.7322	17.0828	21.3885	14.1912	12.6716	21.258	10.2524
Healthy_CTRL011_06	Healthy	CTRL011	6	86.0952	21.9742	10.792	15.9933	51.3135	39.0886	16.9847	25.1637	28.0363	32.9292	18.3473	19.3208	25.775	16.7226	16.6486	20.7762	36.4852	15.2158	10.8194	21.3683	15.215	20.7501	18.437	22.2819	19.4757	18.0878	10.3833	46.3318	17.4012	17.6382	19.7993	18.8571	13.7911	25.2536	23.1163	6.4856	40.7061	10.3642	13.0349	11.8793	11.1148	18.9767	14.1587	15.3775	16.4716	16.3208
Healthy_CTRL011_07	Healthy	CTRL011	7	115.746	30.7547	14.1229	16.502	80.2796	42.6449	19.1963	24.014	26.4434	42.4855	16.1073	16.9504	24.6324	16.1008	18.8085	20.0678	76.5243	24.5171	12.7257	28.2528	15.1947	19.3433	23.0267	20.5038	22.9069	21.8724	12.6792	54.6468	21.4063	29.1804	22.6291	23.617	14.4301	23.3691	15.3423	10.0769	28.1001	6.8605	10.6147	16.7678	12.0275	27.5311	10.9205	19.6079	21.2737	8.0859
Healthy_CTRL011_08	Healthy	CTRL011	8	108.408	29.8174	18.4081	17.1656	69.1903	25.2683	20.0162	16.6597	23.6907	45.4073	26.421	20.344	22.2214	18.3286	19.8158	19.4719	70.7554	25.2491	17.0296	34.3166	31.841	18.4458	25.3516	32.0874	18.0959	18.9978	13.2775	61.5368	20.1455	27.4151	25.7576	25.2435	12.648	20.7049	15.984	11.3605	35.7398	11.0514	12.2491	23.2299	14.9863	29.1612	14.0031	13.5283	16.1779	11.6657
Healthy_CTRL011_09	Healthy	CTRL011	9	113.099	34.2512	15.0049	18.5835	64.3161	50.8644	12.8763	16.6085	19.8382	36.0762	20.982	23.1852	32.6754	15.8199	21.7883	15.8404	35.9409	19.6835	17.2632	17.9267	33.9054	16.8153	35.7488	22.0448	24.8478	26.1164	11.5531	41.9246	22.1333	38.0397	23.3364	22.4944	13.6735	19.6901	27.2332	7.4355	27.983	9.7532	14.5515	24.4313	22.9757	11.5692	15.6514	16.1058	15.675	8.8354
Healthy_CTRL012_01	Healthy	CTRL012	1	105.25	23.5118	22.7773	15.3116	65.7468	50.0453	21.6491	32.4786	27.2213	50.7523	25.0086	20.3062	37.6449	21.494	19.6396	26.3345	128.531	35.9444	9.1737	34.7768	24.4684	23.9367	28.8009	21.9783	20.9683	25.3339	26.0586	89.3546	26.5229	24.9906	15.632	25.7507	11.4214	18.5318	13.1714	9.6048	30.4748	8.0576	11.7463	17.2345	11.3813	19.6894	12.7734	14.7408	16.6142	13.0403
Healthy_CTRL012_02	Healthy	CTRL012	2	127.484	36.4431	24.3059	21.8913	74.1196	47.374	20.8573	21.8431	30.4536	48.6229	23.7251	24.0766	36.0709	16.2948	20.6193	22.0205	102.474	38.2075	16.5496	37.2821	34.0725	23.7045	24.5875	21.9291	18.4265	27.9893	19.7088	74.6026	22.1074	28.9154	15.7386	21.9322	9.8634	15.4878	18.8502	11.0906	32.6332	10.4441	10.8168	18.4856	16.1675	12.7096	12.7032	13.6804	19.4249	7.5095
Healthy_CTRL012_03	Healthy	CTRL012	3	114.18	27.7191	13.1321	27.5907	85.5479	40.091	15.8531	24.4337	33.8403	41.0871	20.3679	24.681	26.1781	17.3611	25.1775	26.0479	113.881	24.0104	18.485	30.8409	23.187	25.5997	21.6875	27.1281	34.4974	20.3493	15.8339	62.8208	10.9278	24.9296	18.6958	22.4864	17.9655	20.2991	22.6272	11.3305	40.0446	9.4317	11.7784	16.5697	15.8547	16.0808	12.8808	17.297	21.816	12.626
Healthy_CTRL012_04	Healthy	CTRL012	4	114.072	29.9969	14.6156	14.6031	62.5034	31.2461	14.2607	26.472	28.6956	57.049	11.2811	20.2462	20.9682	21.3674	22.1006	20.9392	74.9264	31.3417	12.5893	26.5181	19.8415	19.1378	27.1818	18.2867	24.5321	19.23	23.5489	54.7214	18.9625	20.7035	15.0803	29.9136	11.4707	26.6349	24.7213	9.3719	31.0871	12.1846	14.9417	18.1154	14.3082	22.4847	14.5481	12.2219	16.3225	7.7083
Healthy_CTRL012_05	Healthy	CTRL012	5	125.348	43.5608	32.4156	27.9534	57.5469	26.2111	16.8668	12.2842	24.3138	48.7428	20.7798	16.2083	28.4513	16.948	13.466	21.5528	86.1549	28.5204	15.2555	35.894	23.8831	24.2262	21.3539	23.1467	24.0384	20.9676	11.7926	55.4499	25.9202	17.1249	21.483	22.9517	12.5634	14.046	26.8132	10.7453	40.7839	13.3849	9.193	16.0361	13.9851	14.7354	10.2953	17.2539	21.3576	10.4634
Healthy_CTRL012_06	Healthy	CTRL012	6	89.8639	20.3779	13.9496	19.574	59.4113	36.3877	11.9699	14.4341	30.1642	41.9599	19.5078	24.3056	20.6795	14.8427	15.1294	25.8107	97.326	32.9233	9.8245	33.3706	16.4486	15.8708	22.6102	19.579	19.9938	16.3069	11.4544	46.0589	20.0034	19.6482	21.6915	23.336	15.2545	29.3039	19.978	11.7813	31.6966	9.304	8.4541	13.9328	18.6227	16.8831	16.2683	18.4646	20.7471	15.1613
Healthy_CTRL012_07	Healthy	CTRL012	7	131.794	40.1137	17.3637	29.8995	74.8564	26.0977	22.645	26.0708	31.8382	35.4481	19.3867	24.9729	34.648	17.1134	20.3237	38.5709	169.723	32.1915	13.4046	28.6025	13.6746	21.9498	22.645	22.1876	21.3452	26.2053	16.529	90.4382	20.9364	24.451	19.8339	21.2526	12.4777	17.414	18.5856	6.5679	27.3139	7.7175	13.4062	13.8412	16.989	11.5117	14.9025	11.4022	20.9265	12.1226
Healthy_CTRL012_08	Healthy	CTRL012	8	136.784	31.8012	25.4069	21.5311	77.3555	32.7837	15.1927	24.0288	30.9455	48.439	31.5159	13.4083	23.8262	18.1727	17.3513	27.8424	121.825	27.9766	23.9794	14.6295	43.6128	17.0602	28.7178	28.5676	22.2123	33.1258	22.7226	109.017	17.096	28.0251	21.2393	20.0126	15.615	16.2212	18.6245	6.6436	21.8856	6.3671	10.5375	20.4241	15.6289	13.1235	15.2513	17.705	16.5546	8.4631
Healthy_CTRL013_01	Healthy	CTRL013	1	127.96	38.8709	27.87	33.8155	83.2147	45.3995	22.0569	21.0894	20.4808	40.6403	23.3933	16.8346	21.6495	18.8104	14.619	14.0862	23.2122	22.7165	12.4884	20.4416	24.8749	17.1919	24.8303	21.0104	25.3151	18.6389	11.9359	59.8856	22.4059	25.4182	29.4348	21.1	10.8336	17.2531	17.6881	8.4811	18.1477	8.7273	15.9957	15.0757	14.535	17.9852	12.73	20.8897	24.9971	10.0879
Healthy_CTRL013_02	Healthy	CTRL013	2	84.0761	29.1888	18.7872	26.5638	57.1621	32.2977	24.3132	43.4756	25.7562	57.8935	33.4193	19.8217	29.5088	25.7738	26.4817	21.1417	29.5782	21.7211	17.1497	25.2846	40.4436	21.8203	36.338	16.8197	22.2298	34.8454	16.7135	49.2553	18.6943	24.9958	31.5761	21.7776	11.6427	22.5739	17.7847	15.8766	23.1132	15.1736	14.1457	13.8142	15.2691	18.0417	22.7758	13.0793	19.689	7.9071
Healthy_CTRL013_04	Healthy	CTRL013	4	114.349	25.7865	17.7419	17.6512	52.8068	26.5355	14.1563	19.0299	14.9478	40.3864	18.7853	18.3495	16.3744	15.1406	12.668	20.0787	44.613	19.269	10.0584	35.5071	16.6607	17.3808	17.9246	17.7102	16.0354	16.5052	13.8522	60.0143	17.3471	26.8633	30.1143	32.1963	10.8187	24.6093	28.5371	11.2696	42.6655	7.6931	9.131	16.6246	13.6352	24.349	15.3068	16.7799	18.3446	10.1365
Healthy_CTRL013_05	Healthy	CTRL013	5	77.0114	23.5222	12.4016	12.1291	48.4615	24.9487	13.2002	16.3547	16.9967	37.7476	18.9071	15.7781	18.869	14.9134	10.9342	15.9976	40.5703	18.0396	15.8374	17.0744	19.7128	31.7809	19.4668	13.1494	15.3468	15.4344	22.2013	58.9596	21.4451	29.7704	22.5648	28.5377	9.8083	20.1991	17.0164	9.5156	40.9527	13.6857	8.4755	13.5007	14.8782	25.787	12.3598	16.3454	26.6186	10.2576
Healthy_CTRL013_06	Healthy	CTRL013	6	107.775	35.4317	18.8973	21.025	55.1838	36.9773	13.9688	29.7263	28.0863	35.8169	33.5008	15.1262	18.0793	16.1398	11.3764	18.7903	51.3424	21.9135	9.3475	33.736	19.4079	17.5783	23.7288	24.4174	22.4579	22.0698	9.2562	59.6354	19.5455	22.8157	19.6199	27.3317	8.6659	26.1428	21.2712	6.6622	32.7078	10.5913	8.7864	14.7557	16.1587	24.1512	15.758	15.9819	24.471	9.4001
Healthy_CTRL013_07	Healthy	CTRL013	7	80.7435	21.2638	9.9356	15.5196	55.6029	29.4887	11.5627	19.3852	26.5945	43.9642	20.1403	15.6361	17.7789	13.5747	14.2954	17.8871	71.6469	12.8921	15.5305	20.4346	13.356	19.8918	21.5009	18.9716	14.5229	24.2209	16.8283	72.7172	18.9024	16.337	23.2565	18.7906	10.1147	26.9853	22.0334	9.4512	49.8659	9.5734	8.3139	15.6464	16.2623	28.0053	7.6618	17.3041	20.6026	8.1505
Healthy_CTRL013_08	Healthy	CTRL013	8	112.991	28.3051	17.2165	24.1572	74.3908	46.0036	16.0777	25.4326	35.1708	52.9521	26.2897	18.7795	28.1462	27.9093	19.3654	25.2553	91.3757	33.8661	16.5265	22.6167	24.1471	24.4859	32.8773	18.9108	21.2305	24.0731	11.5495	93.4049	18.5433	23.3743	12.8335	26.1242	12.125	17.6421	16.1757	8.3694	20.3006	10.9364	12.5532	15.027	12.8263	23.4256	10.8868	20.2181	16.2585	9.2889
Healthy_CTRL014_02	Healthy	CTRL014	2	64.8388	20.3764	18.1792	32.56	59.0973	45.0407	21.0547	30.5689	25.2962	42.3109	34.9229	19.3383	34.2058	27.5898	15.8693	27.6526	34.9631	30.929	12.2059	33.8827	23.9598	25.9065	33.2963	26.8822	24.7593	25.3939	18.3303	46.2499	22.7318	18.8463	19.9766	24.0903	12.1976	13.8064	21.8078	10.1786	21.4893	11.7258	11.107	21.0409	17.1379	13.1529	16.9259	21.1112	17.453	8.0722
Healthy_CTRL014_03	Healthy	CTRL014	3	64.2889	31.7028	16.1359	21.8756	47.0756	34.9612	20.5807	25.8389	26.6926	38.0477	32.0903	19.4691	24.8424	20.7571	19.3497	13.0472	40.4659	17.4285	14.3408	37.1026	19.3215	19.6083	27.9703	19.9916	18.7269	28.686	12.5751	32.1539	27.5094	27.2688	28.2411	21.6853	9.7479	17.5099	23.6015	10.655	30.2053	13.0181	11.7977	18.0548	18.3493	14.6401	16.57	25.5261	17.3005	9.6563
Healthy_CTRL014_04	Healthy	CTRL014	4	194.085	49.7975	34.1765	43.4644	92.8072	55.1897	31.2575	23.7017	34.6906	46.1572	41.4833	24.8415	31.1338	19.4285	18.7524	26.3009	57.9111	23.5578	14.2459	28.2778	20.6099	24.7708	34.5867	17.3228	26.7811	20.1937	18.6518	60.6117	30.8366	17.5251	16.7314	17.1769	8.1165	20.104	13.678	8.7061	17.1518	8.289	9.5862	19.6527	18.418	15.991	11.3163	16.6848	19.7256	9.5022
Healthy_CTRL014_06	Healthy	CTRL014	6	139.565	42.4762	37.1497	34.9205	72.3049	53.6529	24.015	24.3407	39.9408	46.7388	30.2507	25.991	32.4728	18.546	29.0619	28.6809	70.2567	38.3913	12.6978	43.6156	22.006	30.6448	18.8013	19.5371	23.4348	21.4478	16.955	73.2184	34.3653	21.3176	17.4162	18.1705	16.3169	26.6348	17.3171	12.3673	21.7166	12.0062	15.1692	17.9256	11.4603	15.1109	10.7923	13.4709	20.0811	7.4043
Healthy_CTRL014_07	Healthy	CTRL014	7	114.788	24.8928	17.7573	20.6411	55.1174	40.9651	15.9653	31.9919	39.5715	65.2972	23.9399	17.316	28.0247	20.5026	11.6827	17.1803	85.5367	39.6719	12.6148	16.5474	21.884	15.8866	26.1378	27.5656	28.1284	16.2561	23.6971	78.0188	25.972	27.8484	26.8072	33.3341	8.3631	25.9999	23.1293	10.6077	29.0572	6.5756	16.3424	17.6583	11.6002	15.8558	17.3212	14.5278	18.8741	9.7121
Healthy_CTRL014_08	Healthy	CTRL014	8	93.1245	25.0883	10.2211	12.776	54.1698	25.1784	18.2467	13.3986	20.4723	35.947	21.2029	21.004	22.4459	15.3365	17.3709	20.5101	83.8957	23.5822	22.1118	23.3685	59.8019	18.5772	44.6332	32.8839	21.1299	25.7689	13.1038	108.129	31.1836	38.5334	21.3066	22.3183	12.3022	20.9628	23.2815	11.7351	42.1244	9.7572	12.5698	22.1593	24.323	19.52	16.0512	16.8467	15.0202	13.7092
Healthy_CTRL014_09	Healthy	CTRL014	9	141.218	35.8876	17.9635	22.7447	71.7415	29.9323	21.612	20.9578	26.6472	48.463	29.0778	21.886	28.9878	15.5141	24.2867	22.8111	50.1161	36.1734	28.1767	20.8678	63.0528	26.9181	53.9123	48.9263	25.2915	17.8855	16.7438	90.0367	24.9918	30.6018	24.1808	18.0476	15.6772	18.6652	12.7783	8.1353	12.6723	11.0951	17.8354	20.5651	18.8815	16.6821	15.0893	19.1581	17.4463	10.8114
Healthy_CTRL015_01	Healthy	CTRL015	1	120.969	34.0605	18.1113	22.888	61.524	42.4152	20.9731	26.131	31.1796	39.3553	21.2544	20.9646	24.8287	18.1485	15.8095	16.605	86.0025	35.1005	15.1362	44.8412	24.3554	21.0651	24.0602	19.2027	23.5402	19.6943	22.4675	80.3905	14.7863	34.6082	17.4302	20.4193	17.1613	17.0493	21.4449	10.1006	25.6449	9.1711	8.6158	14.4714	17.3691	16.4388	17.3723	15.9784	15.7387	12.378
Healthy_CTRL015_02	Healthy	CTRL015	2	108.517	36.4746	14.6848	20.0665	45.3954	39.4848	22.7302	34.7889	40.9485	48.3741	25.6231	17.4171	34.8649	19.8361	19.0968	20.4875	35.1458	25.6189	17.0548	28.959	18.4469	19.6308	21.081	18.51	30.8821	26.8849	18.0309	47.1763	22.146	27.1678	19.6543	22.244	12.0616	22.8751	22.3675	11.2481	17.8852	10.0674	16.9777	19.0379	16.7136	22.219	15.9923	17.2014	18.953	10.7916
Healthy_CTRL015_03	Healthy	CTRL015	3	79.1359	17.0914	15.1369	16.2254	74.2816	34.5783	14.6329	20.8609	24.372	35.7787	17.3216	16.5161	20.9611	19.9198	13.5107	26.897	84.9571	16.4188	12.3737	40.352	20.0973	18.4351	20.7492	14.3452	20.0142	18.8919	22.0638	78.091	21.2618	25.0357	21.3949	28.2773	14.1971	21.5212	25.3277	9.1002	44.5247	7.6012	9.3391	13.0062	14.4003	18.1895	14.8849	14.548	17.6538	12.6263
Healthy_CTRL015_06	Healthy	CTRL015	6	143.639	46.9614	27.9706	26.229	71.2408	47.4774	21.8862	28.9898	43.924	59.2302	30.9119	20.5901	28.5781	20.7499	18.5404	18.3584	57.468	29.243	19.3233	35.8717	26.3928	15.5207	25.646	22.0205	15.6669	27.694	17.6828	86.3864	15.28	28.1899	26.8437	24.5558	14.2892	20.0308	20.7583	14.6329	40.0054	14.4846	10.3605	21.6805	20.7851	14.504	11.9964	15.7592	14.318	10.8205
Healthy_CTRL015_07	Healthy	CTRL015	7	118.831	36.1062	10.7902	20.3697	91.2491	41.4616	16.7643	20.0456	22.5994	43.3302	26.0345	16.2625	30.3404	10.6746	16.2371	22.8593	100.767	30.1634	15.9628	27.7329	24.8792	22.8315	25.2526	14.0066	20.6888	15.6652	14.7289	79.0409	11.8366	24.9794	18.105	21.4145	13.8809	17.3196	20.4116	7.5074	41.383	10.0728	10.0726	16.7988	13.196	16.3975	10.1746	17.0177	20.5973	10.0637
Healthy_CTRL015_08	Healthy	CTRL015	8	143.064	32.7321	24.7297	30.5743	103.717	36.6474	32.4963	31.7031	28.2823	50.8768	35.8916	15.5043	34.7416	15.6995	18.6279	31.216	135.347	28.6266	20.0522	39.7653	42.5061	17.3228	45.8502	24.6248	23.9107	22.0577	24.6747	128.813	17.5391	31.4955	18.0811	25.0416	11.384	16.338	11.1523	7.8823	26.3415	9.1174	14.0812	19.1957	14.842	19.9345	13.3612	17.7355	13.7801	11.3871
Healthy_CTRL015_09	Healthy	CTRL015	9	102.688	46.1239	18.7278	30.5509	63.6063	47.3124	28.6503	41.2943	35.136	37.2612	33.7286	31.959	36.323	23.2853	15.8306	27.4876	37.7709	37.1834	19.0464	23.4338	24.9124	19.7976	37.033	22.4574	26.294	29.3908	13.6897	64.1678	16.6931	31.3642	21.3212	28.4759	15.6365	18.3017	14.2833	16.1969	16.7852	10.5303	15.7005	17.4694	22.2659	10.7469	12.8825	19.3484	20.4269	7.1009
Healthy_CTRL016_01	Healthy	CTRL016	1	118.218	32.6905	22.7209	22.36	52.0052	32.5996	15.4527	22.3723	24.9331	49.5858	36.056	23.8474	35.2918	16.4646	17.0136	27.2891	47.3731	23.4325	16.4803	22.6436	45.5644	16.4434	48.5365	25.4309	25.4945	30.2526	43.665	178.988	23.9961	59.2119	17.456	23.9198	15.4223	16.9417	13.8048	11.3394	19.8632	9.9188	14.8743	25.6872	18.384	24.9919	17.0714	17.0142	16.0463	14.7824
Healthy_CTRL016_02	Healthy	CTRL016	2	77.9569	20.0517	9.0358	17.0272	52.1663	38.4475	12.105	24.4607	28.4383	38.6981	44.4588	16.2731	19.0623	15.6332	15.9749	19.1453	48.0378	19.0565	20.2778	25.3413	77.2678	21.3872	78.2804	26.8159	16.058	27.9395	23.7856	213.733	16.9017	74.9974	20.9405	19.349	19.4764	12.7794	21.4987	10.0235	27.9425	8.7927	37.4948	29.2017	34.6883	22.4619	21.1822	13.0908	14.3438	13.6332
Healthy_CTRL016_03	Healthy	CTRL016	3	130.412	29.6316	12.9754	18.4767	80.9678	34.6067	22.4554	24.1393	29.6004	30.8415	21.3508	11.4922	28.8953	16.3844	20.0871	16.3644	62.138	18.1415	11.5869	25.7746	22.9609	18.9255	24.5319	21.5761	20.5852	22.3706	22.7258	138.13	18.1101	41.6123	17.9101	23.0124	18.2451	13.7784	12.2826	9.5533	25.5249	10.5274	12.6303	21.9783	17.1454	18.2476	18.5398	23.7572	21.6574	11.8549
Healthy_CTRL016_04	Healthy	CTRL016	4	116.659	18.8022	18.3143	15.6053	56.0237	28.6874	12.1648	37.3764	28.6171	41.7492	22.7518	25.5607	28.0163	13.1329	15.1078	24.7207	53.4214	23.0743	16.5073	28.877	24.4381	20.8327	23.6466	24.0143	22.2411	23.6266	25.718	171.507	20.4205	37.6585	34.1886	21.7309	11.8611	20.2302	20.1611	9.0882	31.7462	6.6528	16.6187	14.0628	11.934	18.582	10.823	20.4505	25.9744	6.8366
Healthy_CTRL016_05	Healthy	CTRL016	5	70.6315	18.0413	14.6399	19.8063	60.8077	21.6739	19.4532	17.001	25.3048	36.6626	27.4161	20.4409	30.2799	15.566	16.4393	19.8733	63.0829	26.7188	10.4241	40.5387	29.7933	18.5181	27.6449	24.0435	23.3498	25.8875	25.9286	224.155	34.7246	36.3152	15.8922	22.1452	16.9006	20.0045	25.0673	12.9631	40.9082	10.1886	17.1619	24.6138	18.2563	25.878	13.1283	21.7811	16.2424	9.3611
Healthy_CTRL016_06	Healthy	CTRL016	6	133.037	26.3119	15.9143	16.3056	57.6782	42.3609	17.6856	22.8592	36.4347	41.7711	23.4554	16.3636	23.3836	14.3661	17.4476	23.017	75.3212	36.8177	13.5421	42.824	20.9429	22.2172	26.0078	20.505	23.0999	27.7446	28.8094	191.807	27.1	29.0686	20.2409	25.8982	14.4212	19.6433	18.1659	12.2654	24.8602	11.0327	8.3033	22.7316	12.1571	24.0496	8.789	14.8299	14.1583	8.8795
Healthy_CTRL016_07	Healthy	CTRL016	7	117.953	38.5294	13.9891	24.7954	69.661	48.2876	21.8536	19.7797	17.9317	59.0203	26.1498	26.3271	19.2806	12.2662	17.3425	13.0673	54.6022	20.3375	21.6719	22.1362	40.0287	24.6083	38.3291	19.5933	28.9983	24.9453	27.8953	167.689	15.5784	56.3978	23.7528	22.2294	16.1877	16.6451	14.7798	10.0031	33.1748	8.4529	15.7861	22.0339	24.2793	22.8179	24.1869	15.29	16.7863	13.3571
Healthy_CTRL016_08	Healthy	CTRL016	8	95.8842	20.2922	14.9284	17.7686	54.8916	24.9424	17.898	20.9637	22.3236	50.4661	52.0908	25.4226	33.4302	18.9324	20.1067	17.4707	59.7197	27.5207	40.351	32.6671	95.4415	16.9884	109.35	50.3748	24.427	26.8164	15.3107	200.863	19.5169	78.2852	19.3344	15.5511	13.5344	14.5639	15.1813	8.7773	20.4349	7.8548	26.5293	29.7878	34.4852	23.2607	33.4744	18.1564	11.4956	9.798
Healthy_CTRL016_09	Healthy	CTRL016	9	132.943	35.375	15.3701	16.0894	54.8815	21.8075	11.2451	22.8744	17.7443	35.7238	39.4668	22.9653	29.8586	20.2784	24.5628	22.1054	31.8864	20.321	29.589	24.8182	89.8385	19.8217	77.5518	28.8045	30.3368	29.9161	15.6045	118.077	18.3063	54.4981	19.2502	25.8465	15.2718	26.2576	18.396	7.6489	23.7723	15.7819	23.5115	24.5614	42.7491	12.7408	20.0709	18.7713	15.7046	10.6325
Healthy_CTRL017_01	Healthy	CTRL017	1	112.263	31.0557	29.0908	27.9718	69.0198	56.8899	28.7958	28.8389	32.8551	52.4156	36.8779	22.3982	26.3367	16.6324	18.877	15.4379	55.823	29.2493	16.0315	36.1198	27.0993	23.8465	34.5862	15.4573	17.8596	17.2832	20.1144	72.1967	15.417	30.0427	14.5173	18.9183	15.3131	18.5182	19.6533	14.885	29.8258	14.8619	11.9321	18.9507	19.1353	20.1956	12.1985	23.3785	22.2912	12.2684
Healthy_CTRL017_03	Healthy	CTRL017	3	99.9024	23.1333	23.7082	15.5299	59.38	32.3893	16.2912	39.7801	27.8615	44.278	30.1563	21.8547	30.2537	19.8704	18.0186	13.1461	38.6023	20.2461	15.7242	35.9055	19.5525	30.07	30.9047	26.7616	17.0242	23.3809	25.6033	50.6338	19.8315	20.0586	17.5785	20.2916	14.1354	25.3428	26.255	11.3495	23.5062	13.5875	9.0946	19.2493	25.0251	18.7906	14.7532	17.2606	16.3102	11.0044
Healthy_CTRL017_04	Healthy	CTRL017	4	193.411	45.7406	40.4603	34.8634	86.076	67.7671	13.7427	31.6845	34.2985	73.4687	25.1994	18.4713	23.9474	15.4441	16.8568	16.1704	51.8217	25.2343	15.6796	29.2156	22.4046	25.2927	30.1266	20.945	25.8191	20.3833	23.4887	70.0426	25.5799	27.9974	15.6742	20.7967	12.0894	16.1244	20.283	10.4899	22.9138	9.1878	11.7917	17.3318	17.4266	15.5211	9.7189	11.5859	12.3717	9.3404
Healthy_CTRL017_05	Healthy	CTRL017	5	119.269	38.9404	21.1411	21.1818	48.5787	30.9276	16.8178	20.8544	32.3586	58.8479	25.4015	15.0741	23.3546	19.5835	17.5008	23.0877	49.7578	28.8105	18.4874	27.6391	27.3265	17.3956	23.8974	14.9402	27.5668	22.2239	26.4784	77.3318	20.9723	28.452	20.3873	20.1414	13.4345	23.331	21.5864	15.2948	36.2354	17.0448	7.952	17.0065	20.5186	17.7578	14.3257	18.425	22.539	8.3578
Healthy_CTRL017_06	Healthy	CTRL017	6	127.648	38.6656	22.9026	27.1082	72.8514	38.112	18.176	28.167	30.4541	46.2117	20.5741	27.1199	32.2493	15.4135	16.9738	15.91	58.2999	31.1391	10.2538	23.3948	20.4486	19.8592	22.879	14.1999	24.6729	23.2178	22.3019	76.6881	19.8262	23.1849	24.4012	15.6752	13.007	24.2094	12.4005	12.6063	31.7471	13.5447	13.5454	14.077	20.9757	16.6899	10.5181	16.9299	23.3906	10.4972
Healthy_CTRL017_07	Healthy	CTRL017	7	131.726	32.0495	13.0515	23.1304	79.3056	35.0444	24.8879	20.7695	26.4343	44.0183	21.798	13.6647	21.8264	15.2125	10.2558	19.0076	68.755	27.958	13.8515	22.956	17.1655	16.7475	35.3774	20.1721	20.6261	28.9108	25.8943	103.595	22.1128	30.3805	20.4026	28.6215	11.4382	19.6549	24.1298	11.204	43.8769	9.9355	9.1033	20.3684	12.5729	15.9386	11.7559	15.4007	14.3564	10.7675
Healthy_CTRL017_08	Healthy	CTRL017	8	97.9802	23.4615	16.2214	27.6886	71.8938	37.9629	18.6319	22.7074	19.5158	43.0166	23.4544	16.5954	18.711	17.395	12.9113	17.2356	62.656	25.1993	18.6136	20.8205	50.8664	21.3334	46.2687	29.2982	27.6484	24.6186	24.6861	158.292	21.8596	50.4231	17.4524	18.0724	12.5287	22.3462	15.543	9.7014	31.9561	6.2707	12.1561	23.1414	20.0513	19.3406	25.4882	18.3709	16.0296	15.8839
Healthy_CTRL017_09	Healthy	CTRL017	9	114.297	23.8569	19.8977	15.7931	56.7616	37.2278	20.1734	24.4953	27.9598	44.9958	23.4962	21.4496	30.0466	17.0677	17.017	15.2647	54.0989	44.4094	31.4569	33.8707	75.0418	18.59	53.2304	29.7126	26.5332	28.8641	25.9506	156.814	17.5469	49.4498	20.96	19.1199	19.4856	20.4449	13.254	7.4264	23.2423	11.1293	19.3687	20.0724	20.8965	13.953	16.9006	16.7748	17.8897	8.1373
Healthy_CTRL018_02	Healthy	CTRL018	2	155.608	35.0138	27.1428	29.4929	76.1845	53.2834	18.1848	33.7317	39.1545	52.8291	29.38	22.5961	23.8951	17.439	20.4599	25.3612	65.6137	22.4212	17.6953	33.1021	17.4812	30.2712	28.0172	16.0081	31.2975	24.4817	16.3597	39.3132	20.1934	20.1989	27.7626	17.9829	12.3586	18.0333	17.9507	12.4206	27.29	10.5296	14.0366	10.4969	11.5732	7.8575	11.7708	12.6871	17.4612	9.6815
Healthy_CTRL018_03	Healthy	CTRL018	3	123.48	38.9533	14.219	17.6819	61.474	43.7769	17.5299	32.8987	26.174	44.0762	25.3107	20.8654	27.829	13.9034	16.4471	27.0228	83.617	22.0736	12.4759	36.8072	22.0375	22.7277	28.1021	26.2523	20.0786	29.3107	17.3426	44.6139	21.3663	23.4933	23.4245	29.1636	11.5465	26.1447	16.71	8.9747	25.7103	10.0024	9.109	19.1195	15.6537	12.8116	12.9798	11.2565	21.2695	9.9136
Healthy_CTRL018_04	Healthy	CTRL018	4	92.4278	25.3245	16.6556	15.8685	59.4692	29.6256	20.6891	21.4824	15.8288	42.6393	27.8679	14.5947	22.8415	16.4814	16.4573	21.8725	88.3207	30.4079	12.1058	46.1727	16.9868	23.5877	16.9337	12.7337	15.8647	19.5533	15.7776	51.6404	17.8149	21.2896	26.4257	21.6617	9.777	25.1702	20.7151	10.9874	34.5722	7.6786	12.491	14.935	18.9814	15.5494	10.7388	14.9264	16.2745	5.8932
Healthy_CTRL018_05	Healthy	CTRL018	5	164.468	37.2912	81.0472	63.9911	91.6283	62.4303	27.9875	37.7785	29.2909	29.5444	28.8331	26.2451	32.8465	18.3032	17.0497	22.4773	88.3579	50.1045	8.8486	34.8102	24.2054	22.0765	20.0931	20.4808	27.2622	25.5418	19.1507	51.9136	22.8294	19.1969	20.0754	34.0467	13.0912	17.0109	21.0754	11.1528	26.9355	13.1079	12.9689	11.2832	16.987	8.5662	9.6911	12.7172	13.5049	11.2688
Healthy_CTRL018_06	Healthy	CTRL018	6	109.308	25.9578	14.9296	15.7232	70.1863	35.5247	18.3102	19.9719	26.9613	44.7953	20.2436	18.6986	24.8566	13.585	13.3438	18.7421	91.214	37.885	15.9888	41.2972	16.4714	17.8049	34.5496	20.9181	27.3051	26.8065	11.4524	42.4805	20.7922	25.2106	18.8604	19.9435	14.5339	18.1775	19.4618	10.168	33.0664	8.4278	9.2965	18.6705	14.2596	20.5039	14.7842	17.4687	17.7156	12.3194
Healthy_CTRL018_07	Healthy	CTRL018	7	121.009	34.9222	10.0206	11.5383	75.1326	44.9994	23.0856	21.4759	29.6492	47.8545	25.2431	22.1433	29.3101	22.1566	22.6344	32.432	130.68	13.8586	11.3078	28.2848	18.3874	25.1624	25.1285	19.0459	21.4902	15.9511	15.4644	43.4768	15.8342	17.4422	21.7385	18.8369	9.3832	15.0896	12.1485	13.5932	35.6403	7.9666	9.9309	18.0205	11.8907	11.9431	9.7238	13.9841	15.7541	9.6682
Healthy_CTRL018_08	Healthy	CTRL018	8	137.744	36.4775	15.41	17.3881	87.2261	50.0033	16.2579	28.836	24.3744	50.999	23.7628	18.6899	32.9589	18.859	26.9268	43.0791	213.49	43.3369	10.215	40.8677	24.1527	17.3605	22.438	22.8724	17.4951	18.5844	20.3035	79.3243	19.7857	23.0153	30.095	19.2453	7.6531	23.5223	14.1236	8.4919	29.3534	8.7159	13.9863	16.6144	13.013	10.5206	11.7726	16.366	22.7838	7.222
Healthy_CTRL018_09	Healthy	CTRL018	9	117.848	28.3555	16.4037	28.0964	66.7679	37.4333	22.3093	21.8362	27.0217	50.4308	27.476	22.3513	31.6499	26.0047	16.3338	27.3518	90.7319	26.8528	12.5371	27.5538	26.1265	28.7134	27.1778	25.9973	27.2832	24.1885	13.0427	47.3671	14.4883	24.33	17.2058	22.4604	12.8401	23.0125	21.7038	10.3362	19.0734	12.5782	9.0336	21.0608	11.6644	13.8931	16.5536	20.0145	18.0202	12.1877
Healthy_CTRL019_01	Healthy	CTRL019	1	124.962	41.8353	25.6715	25.8202	70.9459	33.1661	16.8966	19.643	18.6234	49.4056	26.3627	23.0346	23.0953	16.8599	22.2913	32.4203	95.251	29.8307	12.1248	33.8255	30.4591	16.7048	20.8708	22.5082	18.428	21.3269	14.9597	66.1705	14.7874	29.3005	17.3593	25.4991	16.675	21.6491	12.1242	13.4126	22.6179	10.9309	19.2339	17.9334	14.0232	22.7113	20.8057	22.4514	17.7242	12.8134
Healthy_CTRL019_02	Healthy	CTRL019	2	91.6016	29.589	20.8884	16.1419	43.6127	40.7064	14.0401	24.3206	29.8785	30.6613	19.1453	17.8033	26.449	17.3059	13.7033	10.9223	87.2161	31.5133	12.7056	25.8153	39.0777	21.1768	36.9867	22.5071	19.4722	22.465	16.714	75.2177	18.6441	28.886	21.524	18.4354	14.3442	18.1191	17.7705	9.0852	37.7536	10.1847	12.9164	18.0171	17.543	22.2541	15.3348	13.6791	18.1435	10.8893
Healthy_CTRL019_03	Healthy	CTRL019	3	111.769	23.1312	15.2295	25.2707	82.1309	32.5112	19.7579	25.8823	27.4015	43.8376	23.6429	23.0216	25.6439	13.7959	14.851	35.8678	124.611	25.5258	15.9335	30.022	22.1369	25.5112	18.1037	23.4102	24.3565	25.5283	20.1963	69.0731	21.2377	24.2061	22.1691	23.517	14.1229	21.28	12.5795	11.324	33.0989	12.0845	10.1424	16.2621	15.3115	18.7398	11.8446	22.1071	28.6643	11.158
Healthy_CTRL019_04	Healthy	CTRL019	4	88.393	20.6657	9.1555	16.3154	68.4071	24.5856	14.1575	14.5879	23.2137	45.8599	17.7281	18.4202	19.2718	10.7322	14.5549	26.3987	102.341	35.8834	12.5945	25.8658	22.0854	16.6599	18.2456	17.2227	14.2972	20.9798	15.3469	67.8092	18.7743	14.8959	14.9156	26.8959	13.3163	18.9835	20.0196	14.051	49.7659	9.0213	12.9316	16.5244	9.7265	25.0898	14.4265	19.1836	18.4152	10.1482
Healthy_CTRL019_05	Healthy	CTRL019	5	68.388	23.42	18.1928	13.6345	55.5651	27.0023	20.7014	28.9545	23.0058	48.9427	24.4738	26.1396	19.1667	12.1233	19.321	25.1881	110.446	33.2876	18.1509	19.2097	32.3206	16.2808	27.7576	27.0167	16.8485	25.0436	15.4616	78.0288	17.2837	25.1219	16.448	18.5864	11.0124	21.4231	15.2363	7.4703	38.7785	6.9821	12.2941	19.1231	12.7962	26.3785	13.3866	19.336	20.3566	14.6106
Healthy_CTRL019_06	Healthy	CTRL019	6	117.847	42.2669	25.1388	26.1719	75.0542	37.6737	27.3939	28.6668	22.86	54.3664	22.2752	20.0846	34.4153	13.2011	17.9753	23.8888	113.986	32.4354	18.5745	33.8953	23.7728	25.2284	23.0646	13.1416	24.9499	14.6959	11.7228	51.7178	21.0239	19.8776	17.9344	18.9994	15.6762	19.6182	14.9744	9.1049	39.5155	10.2184	9.0468	15.61	8.5061	20.4194	14.6358	15.7971	21.1664	13.6813
Healthy_CTRL019_07	Healthy	CTRL019	7	81.8448	23.1295	13.8479	16.4893	71.2544	36.746	21.2024	23.4672	29.4308	36.9996	21.1476	15.574	39.0354	15.6827	23.591	31.6058	178.11	23.2136	14.1891	27.2598	21.6398	23.47	22.4201	17.0495	16.3053	18.466	15.1504	94.488	14.2835	22.3389	24.3037	19.76	15.2869	24.3476	13.5225	7.8618	36.397	12.4851	10.0464	17.3251	10.5335	34.2604	7.8721	15.8938	18.6507	9.3722
Healthy_CTRL019_08	Healthy	CTRL019	8	144.704	41.3748	15.0318	15.909	80.9332	39.9429	23.9649	23.1249	23.1954	47.4509	26.8604	14.2814	34.9858	19.254	24.842	32.7968	152.268	27.6311	9.6829	26.6003	25.7425	18.5119	20.0109	13.4914	21.873	23.5505	16.243	95.6106	13.1699	21.8264	21.148	23.1093	15.5901	15.8526	18.9807	6.5118	28.792	10.6568	10.1217	16.8239	15.3755	28.1157	8.9535	19.6599	20.8651	12.458
Healthy_CTRL020_01	Healthy	CTRL020	1	95.1358	44.3787	17.8638	22.4699	46.2106	52.9685	23.6834	24.8583	40.9338	50.7604	24.4526	23.0334	26.306	19.2082	16.6361	21.5977	45.9595	31.374	17.913	27.3683	40.2468	20.8625	37.4854	25.2879	27.3708	30.3094	17.8752	88.2548	15.9274	53.3219	23.6278	20.4012	20.104	15.6717	19.1668	10.5892	22.292	7.4669	11.0912	18.3936	19.188	19.6442	16.6739	14.8769	17.0146	9.985
Healthy_CTRL020_02	Healthy	CTRL020	2	97.3541	31.6765	8.76	20.0231	62.6481	36.791	20.1835	15.5928	20.7703	38.3691	32.2885	16.1265	30.2556	19.4535	17.5383	25.1807	75.5754	24.1378	24.897	27.6289	77.0418	21.895	67.9021	26.6522	17.9524	27.8528	31.9107	197.733	14.4316	80.7462	15.6721	19.2632	14.9292	16.4191	20.8355	7.6126	39.2715	10.6871	19.477	17.4256	28.8607	18.9826	13.2962	9.3274	14.4534	9.6374
Healthy_CTRL020_03	Healthy	CTRL020	3	99.2815	33.4635	19.8617	16.1085	53.8766	34.9714	23.3231	20.8258	24.1015	31.1895	21.9982	15.6112	21.7198	16.162	18.7977	20.4715	44.1356	17.8826	17.0549	26.6083	18.5843	16.0692	16.8214	19.0576	29.2648	28.9614	15.1732	55.6399	22.8078	36.2628	23.7248	20.5173	15.3119	16.4235	22.8309	9.9248	44.7137	10.2427	8.954	10.6383	18.0562	17.8726	11.1167	15.8811	17.5078	12.5876
Healthy_CTRL020_04	Healthy	CTRL020	4	103.345	39.7134	16.3313	22.9531	55.7944	32.1102	15.5622	22.8119	17.8075	56.1225	29.5096	14.0396	31.4821	11.2363	15.7832	22.5435	116.197	37.6383	19.0585	27.505	18.5999	19.762	23.1601	25.0977	22.4592	19.8534	12.8678	76.6842	28.6657	28.167	22.4453	23.3065	14.0948	18.366	24.7878	8.9785	44.9622	11.6561	17.3192	14.0096	14.9893	15.2747	9.9041	11.9183	14.0222	12.9215
Healthy_CTRL020_05	Healthy	CTRL020	5	81.2233	22.1968	15.8494	16.8942	71.5157	43.4278	21.849	19.671	36.9466	31.1169	22.2544	19.2824	17.6944	14.4506	13.2523	18.5101	116.945	37.6103	10.4621	28.9023	25.4439	23.3494	27.0896	13.9616	17.9462	22.5524	15.8058	89.0327	27.555	22.5814	26.3328	23.8764	10.8195	18.3641	29.1192	16.0409	44.6558	11.9463	11.0378	20.3265	17.004	19.9828	11.9734	13.9943	16.6359	15.652
Healthy_CTRL020_06	Healthy	CTRL020	6	141.136	37.3841	24.1583	26.976	76.9337	51.6653	18.0143	25.4005	40.3662	51.7036	25.1298	23.1729	32.8802	16.0693	19.2711	23.2669	104.294	34.9977	14.5881	27.8597	17.456	20.612	21.9825	20.6976	27.3031	24.9207	20.8749	71.642	20.3821	22.6787	20.4094	27.0249	7.4277	19.614	14.0331	12.6658	26.4583	8.4129	11.2498	20.1777	13.1491	14.573	10.615	13.3904	14.5434	15.0511
Healthy_CTRL020_07	Healthy	CTRL020	7	115.129	37.9964	17.5063	15.5882	65.2751	41.4157	23.6782	22.6605	29.2933	43.531	29.7933	14.4565	29.0373	21.325	16.4601	33.1827	161.484	27.3183	12.4363	27.6455	18.6721	17.5521	35.4206	22.1541	22.4596	24.0909	22.6448	99.569	23.5712	31.4728	16.6822	21.9623	14.6237	21.0621	18.4428	13.5743	32.6165	8.8657	9.3743	15.8095	15.5838	17.4144	10.545	18.4414	11.9914	14.7477
Healthy_CTRL020_08	Healthy	CTRL020	8	104.562	22.8817	21.2324	26.9505	64.3529	33.1197	20.8561	20.0946	30.2304	37.1349	30.1952	17.3486	23.7482	11.3334	21.5995	27.2749	170.07	34.4643	26.7322	34.39	46.6842	18.9034	49.7056	24.1657	16.3733	33.7535	25.3752	146.746	17.5122	54.6489	18.9564	28.473	13.121	18.1517	20.514	13.028	27.6223	8.2815	7.5791	20.0871	21.0993	20.3781	15.4062	19.8837	15.6119	12.6474
Healthy_CTRL021_01	Healthy	CTRL021	1	98.0087	25.7967	16.4692	21.6383	61.0802	53.2296	18.5107	22.551	23.9744	38.3048	30.3132	14.6745	27.7678	23.3113	10.9668	15.4932	52.5415	25.8908	17.9639	22.4418	25.6378	26.7096	35.0721	26.5741	34.0717	23.1781	13.985	115.777	14.4263	39.7898	21.7868	28.8104	18.3154	25.8225	15.3488	15.2153	25.7529	11.2362	13.898	12.4277	12.0685	9.2304	17.7743	23.7366	22.7391	8.7911
Healthy_CTRL021_04	Healthy	CTRL021	4	117.266	38.8047	18.6724	15.9393	64.0753	47.0763	19.3307	23.7773	26.6892	46.2638	18.5459	15.1602	29.0413	15.9783	13.8104	19.9477	75.3394	31.4203	10.3537	22.1392	24.3226	16.1078	17.7713	16.3589	27.2345	18.3387	28.0996	114.52	23.1106	25.6102	21.2027	26.6409	11.9067	16.1975	26.1801	11.2547	30.6452	9.2614	10.5165	16.8418	17.2786	12.606	14.6224	12.0043	15.7022	10.0571
Healthy_CTRL021_05	Healthy	CTRL021	5	84.3739	31.8722	14.1762	19.6422	63.4725	33.3585	13.4509	21.3003	32.9636	49.6882	24.2014	19.1245	23.4055	14.9263	20.4117	24.6095	72.9706	32.7665	13.8976	25.5677	18.3992	19.7073	30.0825	25.4312	22.1152	21.0049	18.1223	125.823	23.9443	23.337	19.4307	24.9192	15.404	18.8181	14.022	8.0883	25.8084	13.4598	9.6992	14.6141	14.0308	15.044	11.4225	19.9213	18.0918	11.4854
Healthy_CTRL021_06	Healthy	CTRL021	6	130.364	39.6458	27.2123	19.3829	68.1126	27.5417	21.6307	18.1778	27.0969	42.4608	27.5691	23.4434	39.7536	18.7861	21.4025	25.2431	103.924	30.3236	14.0979	19.872	15.0395	21.0465	32.2693	24.3516	17.3922	27.7626	19.2013	112.344	24.3444	26.1777	22.4394	28.6421	19.4057	21.6247	15.4116	9.2026	15.3193	7.4363	14.5109	16.6997	15.4575	20.5872	16.2264	15.8565	14.8416	10.2181
Healthy_CTRL021_07	Healthy	CTRL021	7	125.001	31.1762	19.6876	26.3701	94.0541	36.6198	21.412	32.0132	27.5059	34.6799	31.2198	14.9392	27.1951	12.986	13.1654	20.9005	150.419	24.6153	13.6952	26.2136	20.1944	20.5925	26.0395	10.8176	27.1941	26.0475	32.9072	155.142	15.7596	27.8101	20.4421	32.412	19.4613	22.6062	14.9651	8.3506	30.2485	6.5507	8.8269	20.2536	14.4963	19.4561	9.6007	12.5169	16.5139	10.2591
Healthy_CTRL021_08	Healthy	CTRL021	8	122.929	31.6321	16.1786	17.4415	87.032	43.22	21.7628	31.8362	23.3445	34.8364	26.8174	20.4321	22.443	13.6089	15.2186	28.9791	159.92	35.1598	21.4517	31.5474	38.8983	26.6926	44.4169	22.396	24.6814	29.4259	24.6974	180.473	25.3457	45.3055	25.4285	20.9087	14.1601	32.1609	14.3423	6.9559	24.7112	10.423	12.991	18.7237	11.2844	20.3497	18.8142	14.3281	11.445	11.4104
Healthy_CTRL021_09	Healthy	CTRL021	9	134.932	42.9731	23.5391	20.8675	75.0606	42.4562	22.9501	32.0378	26.374	49.1988	32.382	21.8019	42.4093	23.4095	18.3317	25.9042	103.905	30.7047	17.4655	23.0506	47.9427	22.5861	31.7965	22.0857	22.4174	35.5405	32.1891	136.052	20.715	34.448	18.666	20.4705	13.3942	17.9411	11.1536	12.5224	23.7996	6.0568	10.188	17.5583	15.5291	16.0454	13.4165	19.1729	18.9259	11.0368
Healthy_CTRL022_01	Healthy	CTRL022	1	124.771	39.4445	13.535	12.3678	60.221	39.4455	20.7567	26.3016	30.251	33.051	31.6537	17.0279	27.0237	19.9984	20.9671	16.3559	63.0385	23.3529	9.5399	37.2829	27.9834	19.5774	24.5998	19.4382	23.2013	22.3222	26.7	84.0179	17.0531	28.9011	22.3077	19.1834	14.4151	14.2871	14.9688	9.0453	35.2054	9.4665	12.0009	24.4195	15.7538	12.4148	14.9387	13.3613	17.0953	9.6582
Healthy_CTRL022_02	Healthy	CTRL022	2	131.999	46.8245	11.8931	18.2938	64.3742	33.7376	19.0696	23.2171	26.3999	38.9021	33.2539	33.7726	33.2785	20.6484	18.8859	22.4845	90.55	45.0702	16.4132	26.4174	52.0813	19.8958	35.496	21.0182	33.9407	20.1042	24.1437	89.4157	19.3809	33.75	20.9351	25.4975	12.3123	13.3468	23.5933	7.6113	25.7381	8.8182	14.2159	19.299	18.9829	14.6054	15.4255	18.8624	19.0988	8.4181
Healthy_CTRL022_03	Healthy	CTRL022	3	117.476	27.2706	17.0448	32.7384	64.1591	38.139	18.6658	25.7279	25.2493	42.4235	17.9208	21.9661	34.8285	14.9676	18.2094	21.2935	58.8833	15.4576	15.753	26.8215	20.8594	14.7217	23.2877	20.2287	24.9904	22.2323	17.3918	49.4587	24.5612	18.4015	15.2571	17.7126	12.4703	17.8277	21.771	12.9789	26.3952	6.7105	11.6069	14.9934	12.6239	12.984	10.8405	13.5724	14.74	9.6416
Healthy_CTRL022_04	Healthy	CTRL022	4	87.7456	23.9532	12.915	23.8207	47.2793	41.0111	20.263	20.0357	29.0933	36.5855	21.1396	14.4733	25.7112	18.7457	22.4551	26.0393	85.5504	28.791	14.0957	27.0515	22.667	19.1257	17.703	23.1673	18.125	14.0898	14.5883	40.2147	14.1318	17.941	23.5164	25.8695	12.9732	14.708	33.2388	8.1077	44.5574	14.9353	15.601	20.0375	16.9247	13.2726	13.0374	16.715	20.9973	11.7631
Healthy_CTRL022_05	Healthy	CTRL022	5	97.786	29.5034	20.783	31.5807	56.8176	35.0658	21.3956	17.6802	26.1034	42.036	24.8018	27.0565	28.2632	17.6238	18.1079	18.7912	79.4633	37.1832	13.4733	29.3713	18.3693	36.6763	27.5593	26.6062	33.6692	24.0089	20.9273	38.2749	17.8397	19.678	21.2499	20.8528	14.2517	17.3582	20.9884	12.759	38.1227	11.495	16.7184	15.6445	17.2322	19.3567	15.0754	16.0849	14.1075	14.491
Healthy_CTRL022_06	Healthy	CTRL022	6	118.206	23.6557	23.0394	26.6178	58.805	33.9958	15.2918	18.7136	35.2272	42.0776	18.7049	20.7723	32.5266	17.7297	15.4577	24.758	85.5827	36.9467	15.484	30.984	24.1654	20.5688	22.0408	25.1034	29.5732	24.4898	11.8442	33.6423	21.8879	21.6282	33.0271	21.485	13.0555	24.5918	28.4256	18.1835	41.9776	9.1171	11.5544	19.3802	13.3652	15.3974	11.5585	18.2441	17.271	8.941
Healthy_CTRL022_07	Healthy	CTRL022	7	101.433	32.2718	13.2138	18.8092	97.1285	39.6839	17.5608	19.3674	15.6817	49.2909	21.5416	14.0242	28.033	13.4916	22.0726	29.8232	168.412	17.7433	8.7418	28.9984	12.3483	17.1815	26.5623	23.3923	28.7774	29.3981	11.0712	54.937	27.8637	25.85	19.0469	16.2512	11.0923	19.8892	19.5785	11.3763	30.5891	8.3935	8.415	16.3075	15.9427	18.9693	12.0535	12.1958	23.7833	12.8899
Healthy_CTRL022_08	Healthy	CTRL022	8	105.65	24.0677	19.3727	21.5811	94.3653	28.8429	19.9021	17.3734	25.4204	33.8981	19.3903	18.5163	29.0058	16.8893	15.0455	34.4767	163.521	39.5211	11.3349	26.8226	20.1899	18.6344	24.1996	17.0645	26.5268	19.9794	22.993	70.7045	18.3006	19.254	25.2225	23.0734	11.1154	21.884	20.6774	4.4608	30.9434	11.4632	8.839	21.8401	18.78	18.6556	6.6305	15.8965	16.4192	13.7547
Healthy_CTRL023_01	Healthy	CTRL023	1	136.638	45.9534	27.0324	27.2197	74.1918	43.9662	18.006	25.3962	36.3579	36.5722	29.6242	18.1744	31.9847	16.5592	15.2251	19.1008	53.4997	32.1195	16.1248	23.4742	25.1229	23.0709	29.8185	19.2496	20.9373	25.506	27.2212	102.824	19.3452	25.8754	22.5618	19.5941	18.4964	18.7699	20.8698	11.5221	32.5296	12.2134	10.2764	20.6819	18.5124	20.463	14.3886	17.3641	13.2537	7.2502
Healthy_CTRL023_02	Healthy	CTRL023	2	111.512	30.2538	23.4009	31.8602	60.3979	54.755	17.0589	29.6363	34.7274	61.4485	35.9606	21.5206	25.9291	24.4684	17.6395	17.6063	40.0674	20.1835	16.7783	35.3112	36.5715	21.3715	42.564	18.7087	19.0056	19.99	18.8432	76.2754	20.0026	26.2314	17.5851	24.9274	13.8752	13.4736	15.6588	16.1111	17.9911	7.8605	13.3427	18.201	16.1981	15.4676	13.8462	14.4597	15.7081	11.9486
Healthy_CTRL023_03	Healthy	CTRL023	3	78.1106	26.0532	16.2996	19.2581	52.5016	32.8651	18.0163	22.6392	26.4177	47.8999	26.8325	20.3742	26.873	16.5732	16.255	16.9241	42.3554	19.9009	14.957	23.1641	21.9902	20.8045	29.9913	19.7776	30.2047	26.8488	24.0085	103.592	17.7185	24.0132	22.9672	22.6189	16.8459	18.5562	39.7458	19.622	67.5633	14.8092	18.3313	20.6775	13.1816	20.908	10.0961	12.1166	19.2925	10.2387
Healthy_CTRL023_04	Healthy	CTRL023	4	90.5136	35.8434	15.3334	20.7781	62.449	33.726	19.1959	24.4998	17.3434	38.1224	17.5007	20.1141	28.9068	17.0286	16.5893	14.6475	48.4747	24.7706	18.9533	22.7622	16.8384	21.5105	30.9014	19.6159	21.5482	19.5756	22.4693	109.644	21.1426	25.7749	20.8333	20.5731	10.2517	23.8675	24.2437	13.0321	48.4035	9.7297	13.5781	18.3029	9.4363	25.9858	14.8047	17.3775	13.7958	14.5453
Healthy_CTRL023_05	Healthy	CTRL023	5	85.2042	22.3487	21.2283	13.643	65.1458	26.3436	12.0229	23.8647	20.369	33.961	16.5441	24.3167	21.3462	18.8169	15.1225	19.1831	55.6128	26.2629	13.2343	21.8554	30.4452	17.6289	24.1218	18.7893	30.7689	18.9409	17.0627	125.033	33.9347	28.9497	17.7247	32.9761	10.877	22.9745	28.3466	9.6536	44.327	11.0553	16.9515	18.7328	13.3954	28.2745	11.0107	18.8412	18.6936	14.1921
Healthy_CTRL023_06	Healthy	CTRL023	6	74.5448	27.1661	18.5992	16.7784	65.0221	30.3807	18.7363	19.9059	24.4164	43.9382	19.1743	13.1941	23.614	14.7511	13.6947	16.9629	59.0806	24.5412	8.8821	20.2714	19.1383	20.2368	21.0275	16.1896	19.5359	17.994	18.4941	127.17	18.2433	21.7178	32.3572	28.0958	15.1663	25.0186	18.0708	6.7975	46.6541	9.0117	9.3427	16.4974	11.8612	21.254	12.8612	20.8106	24.2717	8.9465
Healthy_CTRL023_07	Healthy	CTRL023	7	138.936	37.4265	11.2147	15.0912	59.9219	30.5835	17.168	22.6367	30.0593	37.8577	20.7768	17.6693	31.8777	24.6778	21.3034	25.2811	91.0697	20.5884	20.2203	27.3797	19.5095	20.5718	26.6287	22.277	23.0037	28.1421	20.0439	121.925	33.6964	30.7781	19.0842	20.2532	15.1959	20.6655	13.2907	13.1271	23.846	10.5792	14.2558	22.1936	18.7835	22.2849	17.6569	21.6318	19.381	13.7707
Healthy_CTRL023_08	Healthy	CTRL023	8	132.791	33.9559	11.9368	13.1029	53.1404	31.8634	20.5574	32.552	24.0749	34.1748	27.3797	17.7732	29.9074	18.1544	16.1103	33.1894	71.1455	26.8889	14.3758	27.5574	29.9969	15.2117	33.1167	14.2077	22.2666	24.3943	17.8511	125.35	21.1209	27.4187	23.7238	30.3199	16.4831	22.1764	17.8691	14.9231	23.2605	10.483	17.9914	26.6352	14.8208	20.1692	16.1231	20.0804	15.8642	8.2812
Healthy_CTRL024_01	Healthy	CTRL024	1	102.894	32.1031	16.0568	16.0438	74.9401	34.1226	12.4045	23.5088	28.3567	41.8877	25.8295	16.0291	21.9992	15.0523	13.6671	12.5543	66.9252	26.5757	14.4924	14.3995	18.5893	20.47	20.3905	20.5482	22.8736	18.6064	17.9192	74.2257	17.0562	27.9163	18.9892	20.0518	8.271	26.7468	21.6251	8.7512	31.8795	9.5426	11.6419	18.7457	18.803	16.1123	17.8672	19.6809	16.8625	12.6897
Healthy_CTRL024_02	Healthy	CTRL024	2	115.479	31.4255	19.9275	21.4625	60.5606	40.6423	16.8434	20.2127	23.545	47.4849	20.5071	17.7286	17.1611	16.3792	10.8089	17.0944	73.8765	24.4584	15.9287	26.0572	21.8722	25.5612	19.8583	27.5369	24.4109	16.7426	25.6254	93.8854	21	19.6661	15.7916	18.7197	13.5352	13.6695	20.4622	11.1419	30.0184	8.7179	12.0711	18.0943	8.292	16.7123	13.8126	22.0463	24.5544	12.8845
Healthy_CTRL024_03	Healthy	CTRL024	3	83.5906	27.1174	11.9131	20.6887	58.8036	30.0072	20.8211	25.3066	20.1342	46.973	27.0711	22.5496	22.7652	13.646	15.695	25.046	68.6021	18.2421	20.2643	21.3208	15.4428	23.6578	23.0367	21.7029	18.2572	21.9262	18.0293	68.6101	14.2439	33.1321	25.851	13.4119	11.3273	16.6723	23.6292	16.5811	50.1248	6.3151	11.7394	18.9896	13.4422	15.7286	11.5282	16.9014	21.3619	10.4282
Healthy_CTRL024_04	Healthy	CTRL024	4	145.151	39.9553	23.5404	40.2412	80.6639	42.3522	20.8237	32.9256	22.6359	46.0503	29.3519	20.2845	27.1429	17.8742	21.5051	22.4808	61.6805	28.3819	15.8827	27.5621	23.5349	22.6734	27.4518	18.5064	27.827	30.1455	16.6026	68.9529	18.4866	23.324	19.4089	22.993	15.7836	21.7144	25.4019	10.2049	30.8547	10.8441	15.227	21.021	11.8763	14.6144	11.2374	17.0484	17.7592	8.5874
Healthy_CTRL024_05	Healthy	CTRL024	5	108.427	35.7687	21.5552	24.0169	61.3651	50.5679	19.2322	28.102	27.2366	67.4298	38.7707	17.2693	25.7893	14.3111	12.2203	14.7503	73.3904	35.7666	16.688	35.8632	34.5693	21.5518	37.7791	23.9636	23.4693	22.7524	25.2842	107.664	23.6883	28.6597	16.2733	24.1837	10.2284	20.7138	26.1557	11.9087	37.6593	9.0604	17.3686	16.8509	16.9682	14.8857	12.0165	16.1635	18.194	15.1152
Healthy_CTRL024_06	Healthy	CTRL024	6	131.273	41.4238	29.0138	36.8099	81.2065	57.9674	16.4318	31.3809	28.7942	46.7832	20.2464	25.7888	25.8147	18.1415	20.9892	32.1051	100.811	41.4121	22.3192	53.8496	21.0883	21.0082	19.7836	15.6537	25.2412	23.0402	17.4812	104.612	18.5557	26.9719	17.9874	20.9368	9.241	16.4182	13.743	8.3654	25.7022	12.1556	8.894	19.7847	17.0156	14.2632	13.0156	15.0168	17.7798	15.3034
Healthy_CTRL024_07	Healthy	CTRL024	7	139.809	42.1636	22.1008	17.5367	97.1977	27.6483	16.3426	19.8047	22.9341	44.5151	21.9761	18.835	27.6564	13.2228	15.8532	22.4252	124.191	28.8731	12.9002	21.149	18.3456	19.5627	22.6503	28.4188	23.6776	22.6901	20.5272	119.595	18.3601	27.2143	23.9063	19.2398	11.7454	19.0977	20.8015	8.9633	45.1912	8.3341	8.2522	12.8809	12.2235	17.1725	9.7624	22.036	19.6096	8.0983
Healthy_CTRL024_08	Healthy	CTRL024	8	146.462	39.419	17.8649	23.466	78.8188	34.9497	14.1447	20.8127	25.5077	41.2369	22.9197	20.8526	31.3195	13.2865	16.445	18.2122	62.7761	24.93	26.7475	22.2669	34.4134	22.3876	50.3713	31.3729	16.4413	24.0911	17.7933	111.985	18.5185	31.7144	20.7114	15.8655	13.9124	14.2388	13.2854	6.9464	27.2702	7.329	12.5549	26.3428	24.7182	11.1565	22.1187	16.0122	14.4414	7.3907
Healthy_CTRL024_09	Healthy	CTRL024	9	66.3925	27.3009	13.0537	16.9755	43.1594	25.5452	13.4367	23.0547	20.64	43.0807	26.1391	16.5821	23.4717	15.364	14.3802	16.6422	68.627	31.1035	39.338	19.6115	77.3011	17.4527	57.7597	36.0313	23.4187	26.0911	23.5334	155.575	18.975	51.4099	22.3866	21.7709	14.9815	21.8255	16.0428	10.8915	23.1578	6.1631	22.7138	23.8168	21.8451	12.0044	20.7331	14.7944	18.6744	9.2714
Healthy_CTRL025_02	Healthy	CTRL025	2	105.831	29.2405	19.3947	16.1545	91.3995	48.3405	26.2343	26.7281	26.8113	43.5134	19.9373	26.3735	36.6221	19.3218	18.1389	24.0974	78.0392	26.5357	13.9224	35.1756	39.6109	24.2657	32.9636	22.0974	27.147	27.1991	18.4125	114.81	26.3096	25.3016	17.7992	27.7475	13.8041	18.7134	17.4317	8.7069	26.122	13.9848	12.0661	16.3277	16.5712	21.5611	15.3352	11.6633	12.7844	12.4135
Healthy_CTRL025_03	Healthy	CTRL025	3	117.067	28.2785	19.3094	15.8041	93.3586	41.3997	15.9619	30.0041	24.0349	50.3637	18.5954	22.0592	24.6013	16.1417	19.0527	21.0807	64.7021	19.2889	10.3215	30.6475	20.8682	17.3665	25.5277	22.5527	20.941	23.6816	22.6028	110.713	25.062	29.608	23.3768	23.7189	18.6397	32.0126	23.2893	11.4873	40.1977	11.2707	12.3142	20.8999	17.6296	21.2695	15.7277	14.9782	14.5328	8.0503
Healthy_CTRL025_04	Healthy	CTRL025	4	93.8979	30.1053	19.5123	17.614	70.6005	36.7468	18.5578	27.8265	24.2795	46.4564	16.952	16.2864	23.806	19.5609	23.6933	18.2396	59.9067	30.5238	13.6959	27.7106	16.1576	27.411	21.0792	22.7126	23.462	26.954	18.7018	79.3442	20.6519	26.6516	12.5407	19.0497	12.6733	12.3561	18.2365	8.6174	35.9894	12.8458	10.7025	12.6171	14.0208	14.6691	13.4978	10.7277	17.7415	11.8978
Healthy_CTRL025_05	Healthy	CTRL025	5	109.144	34.0011	23.7188	23.1615	59.8729	36.7805	14.5084	22.2907	26.219	35.8643	21.5928	30.3676	28.7605	19.1554	18.5275	24.4687	56.8461	35.5637	14.6096	24.4752	22.0233	17.0895	29.6162	15.7265	29.0277	33.3865	19.3803	55.8282	14.028	24.8904	24.9928	17.7649	10.8281	17.6215	19.4178	13.4315	37.0432	14.1173	9.2895	18.7025	13.7903	10.3688	9.1912	13.924	14.7953	9.5327
Healthy_CTRL025_06	Healthy	CTRL025	6	57.1321	22.1276	20.4602	13.2346	54.2767	46.5376	15.0781	19.639	22.0133	39.1642	19.4713	13.8041	25.8539	14.5911	19.7068	12.5726	54.5312	19.1491	11.4118	25.1733	16.2321	27.4965	20.463	16.6618	26.7766	27.7245	15.3639	61.7042	20.3353	18.7725	26.4778	31.4276	11.32	27.3999	26.5676	8.0912	46.3514	10.5353	12.5116	18.1406	14.3702	12.6081	14.9929	20.2934	21.2166	11.9997
Healthy_CTRL025_07	Healthy	CTRL025	7	101.669	26.7465	20.9897	18.2247	80.8469	39.6824	16.5521	29.792	18.837	28.6622	24.5562	21.5735	24.522	18.355	21.9716	18.4691	109.506	18.2929	11.647	23.0666	15.5938	22.3216	19.4354	22.6002	24.4376	18.2416	19.2115	96.4218	23.4764	21.3468	29.4576	18.1843	16.9406	14.9994	15.2018	8.0184	44.4258	8.6043	9.6591	12.0049	9.783	12.9273	11.9698	18.2677	18.8419	13.4267
Healthy_CTRL025_08	Healthy	CTRL025	8	133.938	32.7813	12.6441	21.5729	110.132	37.8448	14.0878	27.8824	25.768	53.0854	29.3616	23.1176	27.0869	18.1461	18.5597	29.1467	135.888	30.234	17.0632	23.0488	20.3684	22.8888	22.893	25.1901	21.1188	26.3526	27.5507	141.269	26.1581	27.0246	23.2426	23.5909	15.0215	27.8213	17.9208	7.8546	20.1802	8.4285	9.1822	22.0823	13.514	17.5508	18.9735	15.6078	15.6506	9.3404
Healthy_CTRL026_01	Healthy	CTRL026	1	58.832	28.7522	17.2342	19.7111	46.3713	36.774	24.3976	23.9188	25.8837	41.9725	21.91	24.2099	30.6629	24.5275	19.1603	20.0619	34.5305	28.6117	15.365	22.5535	27.2212	19.1576	38.6331	21.1994	24.2548	30.4087	14.1051	65.7808	18.8595	33.9979	22.6268	25.6617	16.93	14.6432	17.0188	10.165	16.2761	15.4521	12.6189	20.1107	20.9448	13.241	18.2974	18.1655	18.0411	13.676
Healthy_CTRL026_02	Healthy	CTRL026	2	97.4235	28.9259	14.5136	14.8171	68.312	26.9685	14.0206	17.7288	21.3604	36.8214	21.6046	13.2565	18.8604	22.6487	11.7207	15.5756	32.7876	23.7707	16.4662	35.3625	56.9544	18.37	44.8887	30.7407	23.3024	32.983	21.8307	113.369	11.6789	50.8989	25.9599	30.25	12.1918	16.7162	19.6295	9.834	30.6113	10.9794	17.5613	18.174	24.7415	19.2749	25.0713	15.9155	17.7842	11.0629
Healthy_CTRL026_03	Healthy	CTRL026	3	83.0747	23.285	14.8643	18.1301	49.8935	20.7813	14.9771	18.2629	24.5292	41.0762	23.5813	16.6997	19.5685	20.4696	23.6429	14.3631	30.6136	16.213	15.5142	19.7035	18.4768	18.553	23.4919	18.131	16.6037	18.098	21.6698	46.7731	16.6337	21.9913	18.8806	21.7041	10.3627	20.3326	20.415	15.2009	50.3923	10.3512	12.2015	15.9125	14.6621	13.3921	13.1597	15.2325	23.418	10.7867
Healthy_CTRL026_04	Healthy	CTRL026	4	89.0008	26.9984	36.9643	26.3334	64.7084	30.6649	17.1562	19.2937	24.6871	54.7707	16.1474	21.6601	21.6884	16.8605	7.8472	11.8411	27.1622	20.412	8.6885	22.8183	24.0868	14.1912	20.4334	14.6257	13.582	18.9734	16.4691	65.881	18.2621	20.3534	16.1685	25.8738	10.5369	24.937	18.8339	13.901	33.9846	11.1558	10.3971	16.4359	24.2763	16.2704	13.9412	13.699	15.4461	13.1399
Healthy_CTRL026_05	Healthy	CTRL026	5	65.1497	24.811	19.3558	28.3934	53.965	33.595	16.6962	29.507	23.0118	36.8854	32.884	16.4586	26.9576	27.4903	21.9041	21.5591	18.6422	20.1402	12.4378	24.5361	19.2817	20.7149	26.3503	24.1433	30.0805	26.145	16.7466	45.1362	16.2213	17.592	20.2883	21.797	15.8653	21.2489	22.0035	10.6701	26.6983	14.0646	15.6329	21.3451	18.4385	14.5661	15.2391	21.0145	19.7219	11.3134
Healthy_CTRL026_06	Healthy	CTRL026	6	87.1241	33.2467	25.5908	15.4967	56.0585	40.8191	26.7288	36.2024	28.3307	39.5765	36.1129	17.3867	29.0743	26.9498	17.2445	16.8157	24.6269	28.9467	15.3294	21.5573	19.3342	29.011	24.4033	21.0069	34.7117	25.4387	18.4305	47.4793	23.2273	24.8928	28.6921	18.3056	11.9921	19.7287	18.4629	11.2021	21.7459	8.8068	14.4294	18.2111	17.6402	9.592	12.8344	16.0059	18.026	13.3929
Healthy_CTRL026_07	Healthy	CTRL026	7	100.304	28.1467	16.7831	23.4777	67.6081	30.2373	18.0059	17.7859	26.0513	43.2899	16.8063	17.2602	23.859	20.8521	16.9134	19.6578	71.7476	25.057	8.5243	29.7549	16.0534	20.5822	31.641	24.7473	18.3353	24.8822	18.9642	69.6829	18.153	14.9426	21.2146	23.9256	9.897	19.4	25.2363	12.403	34.4739	9.2886	13.2452	18.5011	15.1814	16.838	12.3476	19.0606	21.9177	13.2415
Healthy_CTRL026_08	Healthy	CTRL026	8	161.633	27.1404	24.0413	24.3914	96.6108	30.7551	19.7821	25.8422	29.4773	50.4077	26.0386	24.8884	35.2599	30.7613	20.026	25.318	66.1009	26.5791	16.8476	30.7962	21.0995	22.7749	17.0075	19.9262	17.2761	23.1169	13.0648	85.1097	20.2421	23.3742	23.3876	19.4844	11.057	19.1481	14.229	9.1698	17.2189	9.0583	13.6071	23.9391	15.5822	15.7561	12.0694	13.449	12.8949	10.5202
Healthy_CTRL026_09	Healthy	CTRL026	9	126.559	34.2526	11.4339	17.1288	44.7784	24.9962	15.0225	19.9751	21.5188	42.2	20.1186	22.6959	25.405	23.164	15.5216	22.4329	41.666	25.0196	15.9948	25.4715	19.994	27.6945	25.8815	13.4991	21.1237	18.6075	16.9632	65.5467	19.8049	29.0925	31.9029	30.036	13.7884	18.8332	16.7943	8.0317	26.1055	8.2577	16.2886	21.1019	21.7866	17.6719	15.5919	13.9117	19.3069	8.4733
Healthy_CTRL027_01	Healthy	CTRL027	1	161.776	24.8532	29.2035	40.1827	77.7886	55.9486	23.1838	28.8141	26.3464	63.7086	24.0209	30.7749	34.3435	34.6236	19.1245	24.8969	77.5143	29.3069	14.6542	37.2798	31.9597	27.4296	35.0524	20.7972	22.973	21.0253	15.4911	40.646	14.8881	13.3097	23.8377	20.7807	14.4535	12.8912	15.288	7.2978	20.9676	11.6793	9.0745	13.7032	16.0868	12.7833	10.2372	11.537	10.2581	16.1046
Healthy_CTRL027_02	Healthy	CTRL027	2	142.031	33.7588	22.125	26.4318	73.0344	64.6002	30.5867	25.5845	27.806	52.531	26.0136	26.1618	37.0423	41.7158	17.3914	26.5145	78.0337	33.1243	18.0151	28.0709	17.7381	22.3894	31.6937	15.5171	27.803	22.4817	20.1458	40.8492	17.4896	23.0572	21.2291	17.7336	13.7167	26.7377	15.5732	10.6252	20.4475	10.8827	11.6943	18.4296	12.1372	18.2014	10.8729	17.3222	18.5636	13.2906
Healthy_CTRL027_03	Healthy	CTRL027	3	138.827	45.4185	45.0197	44.1232	82.5136	45.7714	20.4093	22.4726	29.8842	38.5376	32.0078	21.1944	19.4954	31.4933	22.7573	33.159	69.5098	28.0372	16.4945	34.0482	24.079	20.9513	27.9406	22.3059	23.7983	19.1535	25.6357	44.9373	18.3332	29.9317	28.7579	22.3691	13.8059	27.6784	24.4527	14.7556	38.946	7.9126	10.8543	12.4046	12.4771	12.872	11.8121	14.6192	12.8304	12.2391
Healthy_CTRL027_04	Healthy	CTRL027	4	134.659	38.2923	32.5415	31.9612	69.6141	43.3597	11.0755	19.8965	28.5422	55.8563	14.7049	23.7918	20.3381	22.6651	13.1133	13.9187	66.1698	32.011	12.1742	19.5882	13.5328	20.0379	20.146	14.7194	15.7629	18.1567	13.2446	46.0186	19.9691	18.2967	22.4734	21.3872	11.3787	17.7076	14.366	13.7702	37.2771	10.0093	14.8725	10.5902	8.5498	17.5045	10.3821	20.7316	18.1906	14.0591
Healthy_CTRL027_05	Healthy	CTRL027	5	90.7659	26.4492	13.6063	16.4233	60.9655	33.1209	14.0995	18.8664	20.1616	42.2157	19.6575	27.6842	34.0995	35.6605	13.5954	21.5619	79.5719	45.1097	9.538	16.7244	19.1109	23.5568	24.5738	17.3338	17.3545	19.7738	14.454	50.846	19.595	17.1624	19.3084	24.2765	9.2759	20.761	20.4598	17.5954	27.3153	12.5248	10.0688	20.1348	14.6847	19.9398	14.1148	14.5237	15.3169	11.4067
Healthy_CTRL027_06	Healthy	CTRL027	6	97.9981	34.6103	15.8227	18.2163	49.3278	31.5578	22.7983	22.8264	33.2421	50.2394	23.7038	25.3089	23.2258	15.1262	20.5181	19.5573	67.6401	24.956	10.2159	20.3427	18.1592	14.2608	27.2932	20.5132	23.7755	16.2747	13.9881	41.2025	17.6939	21.2918	23.591	24.7814	14.0971	15.5926	28.2364	8.9097	23.8789	12.1524	13.0303	26	14.3261	13.5556	11.7394	21.1229	15.2319	10.6334
Healthy_CTRL027_07	Healthy	CTRL027	7	63.181	19.5311	15.9927	24.8347	54.4816	26.7841	15.3851	18.2595	21.1697	32.5202	19.737	18.694	18.8555	19.1084	15.95	15.6425	96.7509	22.1304	11.2245	22.3499	16.6392	18.5473	16.2046	15.673	19.7712	10.2545	17.0888	49.4093	19.3259	29.107	32.9599	30.1454	9.2626	39.9192	19.9754	7.9492	53.471	6.9311	9.3507	12.4357	12.2949	23.5056	12.9892	18.2277	21.7696	17.3746
Healthy_CTRL027_08	Healthy	CTRL027	8	88.1877	24.5653	20.4866	16.0223	77.2487	32.7858	18.3378	24.12	20.5522	39.9968	19.6295	24.5003	21.6739	19.6249	19.835	16.2762	80.0731	19.6863	18.3004	25.1248	26.0034	23.4409	29.6449	26.677	19.1875	14.413	14.6999	53.2597	17.8397	23.4269	27.0741	35.4571	8.9444	29.86	22.3566	12.2886	50.0231	9.3046	16.8269	17.0247	13.8645	18.1013	12.0092	18.8469	13.2084	13.6928
Healthy_CTRL027_09	Healthy	CTRL027	9	63.4886	16.4058	13.5971	21.6892	51.3233	21.993	8.8627	19.0343	18.3124	45.1454	17.0355	16.8465	23.7727	26.2989	14.0331	18.3561	69.783	20.6082	29.3826	22.3538	42.3625	16.1789	36.2094	27.5107	17.9945	14.6934	13.4993	54.591	26.5339	22.4705	20.1788	18.4083	8.4753	20.5581	16.7838	10.4705	32.5494	10.8489	12.0858	19.614	16.2794	22.3107	17.2967	10.6123	16.8532	15.2816
Healthy_CTRL029_02	Healthy	CTRL029	2	104.198	33.8058	14.4326	21.3407	55.1672	34.3361	19.2155	27.1337	30.9702	59.544	23.2708	19.53	39.6087	20.1436	20.4559	25.3728	36.005	32.0419	24.9196	28.0537	22.3235	28.4627	37.0078	24.3331	28.1275	20.785	18.1696	39.5979	24.0511	20.2101	29.911	25.7669	14.1414	19.3382	17.9973	9.1545	24.7104	14.0134	18.0725	20.6903	19.2502	14.6107	16.2401	18.3371	11.8755	11.3136
Healthy_CTRL029_03	Healthy	CTRL029	3	73.716	32.7059	17.3284	25.5389	54.1316	36.8226	13.2908	20.1116	19.6766	28.8057	22.2704	13.3369	25.8028	18.8735	20.4772	16.0674	28.6332	19.1025	15.6187	25.3687	34.2019	23.0996	29.0039	16.6447	20.0575	28.7602	19.1318	43.7901	16.8266	18.4179	23.6326	22.5417	8.9805	19.5074	26.1153	11.517	48.6451	12.6125	12.5151	20.049	13.4074	19.202	13.402	15.0646	14.2488	12.1515
Healthy_CTRL029_04	Healthy	CTRL029	4	92.6718	27.929	15.0073	21.4278	46.6053	33.0814	17.1868	20.3579	24.6572	31.6931	19.1183	17.1093	23.116	15.5197	13.9453	18.2881	44.1674	21.0656	12.4863	26.7085	20.2834	17.9872	19.2291	28.4413	22.8989	20.7541	18.1991	78.0917	21.2011	31.6876	24.0899	26.7756	12.7576	19.5326	26.4735	13.2706	40.2132	10.769	13.6591	19.9783	19.6882	23.7316	14.8769	15.1653	16.8859	8.4163
Healthy_CTRL029_05	Healthy	CTRL029	5	105.239	39.6191	12.5943	14.1115	77.5996	41.39	17.789	19.9904	34.4808	44.7809	19.3386	16.8878	23.1316	11.7208	18.7029	17.1477	41.8911	21.2847	18.3433	19.0894	21.2517	16.5976	27.2322	21.6843	15.8649	23.8026	14.0468	68.6142	18.6909	38.9047	19.1902	21.4899	13.5934	21.8925	21.8798	7.2204	33.5641	9.7163	14.8808	22.1468	14.7472	18.4419	11.4357	17.7062	19.2013	11.9165
Healthy_CTRL029_06	Healthy	CTRL029	6	84.8506	24.9336	20.4706	19.4105	68.5145	33.0638	19.8471	22.3499	27.906	40.0124	23.2139	12.0869	21.1267	25.7638	13.2341	15.9305	63.5723	26.6632	10.1065	19.5937	12.9684	23.4812	18.927	12.5268	30.5127	22.1335	19.1219	91.3081	18.5354	29.8332	29.1452	19.4379	9.1977	23.1723	22.4795	7.7809	44.5171	9.406	12.9126	19.6759	10.2024	20.5996	14.4398	19.823	16.9334	11.8559
Healthy_CTRL029_07	Healthy	CTRL029	7	107.27	26.6598	18.4158	26.4096	83.6393	32.2848	11.3638	17.5247	19.7188	35.353	25.2396	18.0444	28.6138	16.7278	14.2041	19.0276	78.737	24.5163	10.9135	22.3312	16.7686	24.5017	23.6567	27.9061	20.2724	23.1864	21.3609	101.349	23.2245	26.8471	14.2326	26.3634	15.7497	17.6222	22.5998	16.7524	43.1054	14.5213	13.4305	26.9056	10.7336	18.8507	15.0801	19.7092	16.0309	15.8823
Healthy_CTRL029_08	Healthy	CTRL029	8	123.17	32.692	15.7649	26.2615	98.7547	47.2296	15.6954	22.4263	41.0066	44.1294	17.2375	21.3355	18.0298	15.3569	17.9789	23.4147	66.0157	15.8393	8.4023	18.6561	30.2993	16.0188	24.9989	20.6746	20.5623	28.1744	12.394	99.8234	22.0631	22.2118	23.7892	19.0729	8.9205	23.4377	20.18	10.9486	31.4943	7.0466	14.5106	24.8288	12.0129	20.9739	10.1465	14.8469	12.8859	13.0625
Healthy_CTRL029_09	Healthy	CTRL029	9	111.479	32.1117	18.2859	14.4468	81.6919	39.7292	20.267	22.9196	25.9855	53.7096	20.9187	19.9687	18.9582	10.9851	16.3263	18.3791	57.7921	33.928	21.9006	22.7896	52.7809	30.4488	33.5393	30.3117	26.575	30.8366	26.1033	95.9868	12.7073	27.521	21.3649	20.2135	13.2193	21.6097	19.8184	7.937	30.8685	8.0043	21.3852	24.4192	20.8613	25.8838	15.4316	17.1041	14.2294	15.6748
Healthy_CTRL030_01	Healthy	CTRL030	1	118.948	30.1508	16.0643	18.0087	74.5546	36.9752	20.0915	29.2609	22.8937	42.8876	25.4746	20.7907	22.0226	17.427	13.7625	21.3426	51.8539	25.7834	13.1835	24.5848	27.0203	18.3316	21.5961	27.9732	17.6574	24.2262	16.207	54.6111	26.7039	16.6617	18.1952	24.375	8.6644	12.481	17.2966	9.2292	38.603	7.6278	11.966	19.4957	14.2569	10.5095	12.5093	17.0421	14.459	7.5626
Healthy_CTRL030_02	Healthy	CTRL030	2	82.4854	23.1428	14.4891	16.8011	48.6889	37.8989	23.856	23.9095	27.054	34.1854	27.5821	15.4507	33.0572	15.6532	16.0636	21.2731	57.9819	27.687	11.4471	25.6422	33.58	17.4167	26.553	19.7309	28.4969	21.2447	13.7673	73.7035	16.0642	36.9535	17.6574	20.3987	14.2309	21.6567	19.2663	20.335	41.0941	13.5792	11.4171	20.7954	17.6322	22.9026	19.0756	25.347	22.4685	9.7766
Healthy_CTRL030_03	Healthy	CTRL030	3	62.8821	26.6215	18.1916	24.6726	53.6453	30.6726	17.1749	29.5153	22.4012	26.1095	21.942	28.9304	28.3325	26.2531	24.0985	22.3917	35.2592	18.3327	11.774	18.3386	25.9498	18.3385	24.1267	20.0575	29.8128	29.855	13.8606	40.6647	28.2647	17.4048	20.9517	32.0088	12.5288	32.7782	21.7599	11.3264	17.3508	11.4041	15.0002	23.5908	16.9066	13.2892	13.5512	18.0119	21.4259	9.8077
Healthy_CTRL030_04	Healthy	CTRL030	4	75.4607	25.5888	20.1787	17.7967	84.7726	32.0214	19.3128	19.196	25.7844	43.4746	19.365	22.6284	21.6086	8.879	11.3483	24.9447	93.4005	29.1984	15.3465	39.8043	23.8966	20.4401	26.8015	19.3188	20.2964	12.9272	14.2568	57.0516	21.7365	21.4716	13.2678	34.7052	10.181	26.7837	23.8393	12.5451	57.9864	11.6107	11.9993	17.7502	12.4861	32.5958	11.2379	17.3897	17.2461	11.9199
Healthy_CTRL030_05	Healthy	CTRL030	5	86.9312	28.6696	12.4933	21.231	73.7354	45.3746	14.739	16.5821	21.9204	43.2542	18.2726	24.8668	26.5863	12.5843	14.3265	16.9276	74.0218	27.6097	14.3556	29.9883	30.534	15.1401	25.1625	16.4896	22.7751	16.5186	15.9509	63.2364	23.2592	18.6143	29.4076	34.3011	10.8807	21.4342	22.9834	10.1836	55.643	11.312	11.5153	15.1194	21.7042	30.7815	15.4305	23.2963	18.5938	14.0171
Healthy_CTRL030_06	Healthy	CTRL030	6	79.1005	17.3766	9.8803	15.6815	61.6099	36.326	16.3543	18.3342	22.9805	45.7453	23.6373	15.1041	21.5569	11.89	13.483	19.7839	89.1875	26.5689	8.7266	29.4407	16.8235	15.0086	23.5548	18.0977	19.6842	18.8851	14.1235	57.7307	17.7563	24.431	26.5162	27.0116	12.221	42.6526	22.5033	9.4991	39.2336	11.7839	11.2453	15.0469	9.2111	40.3668	14.7429	14.6055	13.1686	14.5801
Healthy_CTRL030_07	Healthy	CTRL030	7	88.9658	28.5024	16.1341	15.1564	54.4159	30.9261	26.0615	22.4544	19.8043	37.5107	21.7755	16.2252	23.8855	16.3891	11.5021	19.4434	99.1304	21.7439	9.9619	26.2645	15.6501	18.5029	21.8076	14.7028	19.8107	17.7937	16.9516	61.8644	21.8657	19.0938	15.7584	17.6956	11.2627	24.7377	17.2639	6.715	45.6791	9.2728	14.8799	13.4872	10.8882	27.2575	7.0387	13.0402	19.5585	11.6496
Healthy_CTRL030_08	Healthy	CTRL030	8	120.501	34.8232	24.304	19.0257	77.8251	29.7206	20.5099	21.9551	24.39	40.7897	26.5532	21.0253	25.3664	16.2413	18.8081	27.2903	91.6156	23.7405	11.2859	24.4957	20.3809	17.9112	22.6211	21.0269	17.8437	15.7716	20.2434	65.2091	17.8245	21.9597	11.4269	19.1294	10.1778	12.5683	12.3138	9.2717	33.6316	8.2411	9.6827	23.8802	17.4227	25.5932	8.7627	23.1172	19.8003	6.8653
Healthy_CTRL030_09	Healthy	CTRL030	9	126.087	28.0545	19.2175	23.7428	71.948	39.8519	21.6676	21.3946	23.4121	41.5797	23.1573	21.8916	27.3313	17.9363	19.0547	26.1362	88.6543	41.8766	24.8336	34.5528	40.9948	21.9058	33.9906	37.7631	28.6809	19.3385	27.6562	79.9683	18.7695	27.6757	22.5212	29.1953	13.4627	20.8365	14.1002	9.9312	21.8785	12.3738	20.5724	16.1458	19.1809	32.4659	16.301	25.3243	22.7618	14.9365
Healthy_CTRL031_01	Healthy	CTRL031	1	119.38	31.5498	20.1944	29.9815	63.2873	39.371	11.2834	23.5571	18.758	43.8798	27.7341	19.2033	20.3446	16.8128	16.4219	15.6818	23.2503	27.6853	18.4193	28.6268	23.9854	20.3583	41.4046	16.7524	20.2432	16.9438	17.8648	68.3019	15.0338	31.6036	17.3089	25.2258	12.4481	20.3014	17.3367	7.7725	23.3333	6.3235	10.7004	12.432	14.3213	21.1905	18.7648	18.2547	20.1153	11
Healthy_CTRL031_02	Healthy	CTRL031	2	80.6145	30.8687	12.9459	22.9067	56.218	45.8597	14.8063	22.5503	23.2596	36.5558	34.1476	19.8974	16.6211	20.287	15.4688	16.1338	24.2532	25.9132	10.7073	31.9462	29.2633	21.0152	34.2204	18.955	16.0536	21.8209	15.5573	65.3415	15.9121	23.6195	25.9206	20.2355	11.7002	17.6736	28.3454	10.0104	45.8518	7.5056	17.0981	20.9274	11.1431	18.8843	11.3233	18.0249	20.3845	12.3848
Healthy_CTRL031_03	Healthy	CTRL031	3	66.1491	26.2354	14.8405	14.8477	47.813	21.4759	15.0531	12.4767	25.7781	51.1553	20.7317	20.4127	21.7916	16.3392	16.4958	13.9309	33.6761	13.5623	9.7133	31.8236	16.4109	18.8906	28.0748	15.69	15.6065	16.0786	16.8943	54.4829	14.27	31.4049	26.5707	37.1685	11.166	41.939	36.7847	13.3294	76.0216	8.6015	5.9915	18.8818	10.7991	20.6476	14.4071	20.1449	23.1192	12.6605
Healthy_CTRL031_04	Healthy	CTRL031	4	101.961	23.2075	16.363	18.0349	63.5769	32.6015	15.7574	20.2272	25.6017	53.4904	29.1667	23.9498	17.9418	21.0411	12.6705	15.7572	57.7713	24.1303	9.5474	22.7311	13.7748	13.1225	19.9411	25.1776	18.8874	24.0564	14.2556	100.507	15.972	18.7567	14.1199	37.5906	16.0462	21.5765	16.2305	10.8905	47.7508	10.2914	10.2039	19.8543	14.6805	36.5938	13.3631	19.7102	13.5889	8.7056
Healthy_CTRL031_05	Healthy	CTRL031	5	95.4624	28.6233	24.7853	23.3795	66.5509	34.4777	18.3781	23.1109	28.1345	52.0771	17.9904	17.6755	27.211	21.928	17.1076	17.0171	58.1067	23.7383	11.4464	22.3262	19.4093	17.119	22.0341	20.4776	27.5889	16.6551	24.0055	100.263	24.586	32.2205	20.5006	36.8861	9.4761	18.866	20.4893	7.2005	35.7016	9.3261	6.6149	18.4929	19.5078	32.8165	13.9366	23.8643	23.4872	10.8515
Healthy_CTRL031_06	Healthy	CTRL031	6	103.575	26.1025	27.0995	33.4931	85.9755	54.8389	14.9752	25.5386	18.5854	65.332	12.5962	26.4557	19.3023	17.0168	15.0512	11.7289	63.9357	23.5872	8.5515	22.4289	14.2894	15.9831	20.9153	19.4713	22.3825	15.138	16.3223	95.5826	18.7485	26.301	17.2502	23.719	11.6033	19.2224	19.9079	10.7046	38.7473	10.8295	5.7769	19.191	11.9549	29.6822	12.4406	19.2634	12.4783	8.4451
Healthy_CTRL031_07	Healthy	CTRL031	7	119.144	39.4434	21.7244	20.3682	88.2121	36.6065	21.2531	22.7914	26.0132	44.4786	17.5139	20.5324	27.9769	18.5253	20.0389	33.3651	141.673	19.806	13.4429	31.0381	21.1675	23.209	23.3781	23.6931	25.6556	26.1446	29.822	138.614	20.5137	22.7432	20.1852	21.3027	12.3388	23.7191	13.7498	10.283	29.4587	10.7692	9.3292	19.7157	13.1808	27.1322	7.9248	18.4906	12.9757	13.4115
Healthy_CTRL031_08	Healthy	CTRL031	8	146.768	38.5807	17.404	17.1696	78.9457	46.7167	19.9249	17.948	30.3272	45.359	23.5476	13.0255	23.0681	20.4832	22.1468	37.5951	118.477	34.74	9.1807	33.5032	21.9947	21.7813	32.9952	21.5198	31.8266	21.8408	23.291	123.422	19.4599	28.7466	20.3057	18.1253	12.2423	17.4925	14.1645	11.2371	29.4553	10.4483	11.3707	18.1219	16.1084	17.31	10.6822	15.3602	16.2793	7.0566
Healthy_CTRL031_09	Healthy	CTRL031	9	151.408	23.2042	17.9922	18.1846	71.4608	43.1895	19.8299	31.0413	19.7269	45.9002	26.5513	21.6885	23.1979	13.8324	20.4197	22.2255	71.4802	30.3514	13.0093	25.8839	24.5692	27.9728	30.1032	21.8231	35.7141	32.6453	18.4313	109.793	17.2454	26.3604	22.0755	21.6553	12.8971	21.8353	16.4446	13.2111	32.6346	12.3262	9.0785	20.3109	12.8414	20.2354	14.6704	23.8299	23.1189	11.5491
Healthy_CTRL032_01	Healthy	CTRL032	1	100.39	35.2288	17.0248	22.6541	49.6508	33.1368	18.7548	27.8011	32.3955	39.3622	23.8403	15.0788	18.3817	15.4403	12.6491	14.9305	30.8371	17.4585	14.1436	24.2233	43.6893	20.5585	29.9776	20.4063	22.3531	24.4309	21.6841	89.2872	16.7256	40.4769	26.8593	25.7903	15.2404	21.9431	16.5997	9.9453	25.8795	8.3318	14.6991	23.2001	20.3146	16.6586	19.6458	18.4968	19.954	12.6934
Healthy_CTRL032_02	Healthy	CTRL032	2	92.9824	29.1619	12.2315	17.411	59.5069	26.694	13.979	31.6766	28.0515	39.0496	28.0711	19.1724	17.9248	17.382	13.4031	11.7947	28.6658	17.6625	16.9454	27.0795	53.4336	18.5596	50.1215	32.3912	24.3677	19.6094	17.3311	130.53	17.2505	55.6361	18.1943	16.8536	19.1327	16.3078	19.7582	13.1752	41.1484	10.3692	25.3299	26.9483	36.8766	22.8584	34.3024	17.3999	20.5745	7.099
Healthy_CTRL032_04	Healthy	CTRL032	4	139.489	39.3913	19.7785	22.585	79.0114	55.7469	19.9109	33.9543	41.6853	48.8919	31.1824	17.4149	22.3947	13.8594	25.737	26.5716	45.0102	21.2288	16.3668	31.2324	31.6606	31.3193	32.0248	35.7915	25.3014	23.1389	24.0947	56.3215	16.1456	16.1357	23.3224	31.75	12.7273	23.6571	22.3958	12.6486	27.8045	11.5076	10.5676	18.5275	11.4568	17.1939	14.0094	23.1764	23.2901	9.1197
Healthy_CTRL032_05	Healthy	CTRL032	5	130.077	35.592	18.0801	25.9563	81.1355	32.7528	26.0144	36.6284	35.6862	63.1735	26.4704	24.1406	25.2405	20.0781	24.1452	17.5388	48.9183	28.2716	20.5437	29.7534	25.3508	23.8499	34.7845	19.6929	27.4101	23.2435	22.1069	55.401	15.5376	26.1266	17.1202	17.5682	16.3874	19.3495	15.7625	10.6049	20.9022	8.1304	13.4452	17.7275	13.2451	12.092	12.9689	15.8197	16.7335	14.7069
Healthy_CTRL032_06	Healthy	CTRL032	6	142.145	32.2423	59.9779	58.76	98.9672	60.8232	24.9033	32.2057	33.2902	66.4041	33.4733	17.0963	22.8513	23.315	20.1503	17.8005	78.1975	28.0666	11.9842	46.3745	23.0089	21.114	27.1531	22.8291	16.6422	24.186	19.9036	80.9999	26.7255	22.1746	14.5122	25.2475	13.5877	20.3626	15.5199	7.3374	25.5063	8.1027	10.6911	15.1016	13.8812	18.9923	11.6891	13.5289	10.6024	12.0176
Healthy_CTRL032_07	Healthy	CTRL032	7	99.7412	28.5126	12.7495	13.8379	72.9146	27.9901	18.6428	18.2843	18.9549	47.3044	16.4916	17.282	22.5274	13.2732	13.597	17.2557	83.8084	15.035	13.0928	26.968	15.6417	21.3631	29.097	20.034	18.789	26.3494	10.8428	79.1447	13.4431	21.0723	28.2762	23.1304	16.7043	23.6165	24.3566	9.3272	33.0561	7.6645	8.563	16.8589	17.0853	20.3487	11.9358	14.6491	23.7619	12.6252
Healthy_CTRL032_08	Healthy	CTRL032	8	150.073	27.9078	23.8626	22.331	100.401	51.4981	20.9278	16.8848	28.0517	52.3942	25.7218	19.3979	30.6717	14.4725	15.2971	25.139	73.921	27.3688	19.2271	18.7374	34.1302	22.4638	37.3317	27.0568	22.3075	29.5619	20.2408	106.479	24.2651	33.5522	17.6809	25.4161	13.9331	15.0683	13.7569	7.514	15.2282	8.9257	19.8829	21.4582	21.7286	18.4779	19.5251	16.9445	14.8776	9.6072
Healthy_CTRL032_09	Healthy	CTRL032	9	136.488	31.7756	12.0644	21.7968	64.6245	40.4536	17.1781	21.812	31.8105	40.6978	27.0867	18.6475	31.2545	15.5518	28.2207	25.8451	49.8389	33.7902	25.9315	24.499	43.7634	18.7674	45.704	28.1263	20.1955	25.0991	21.6747	81.2718	14.239	26.8386	21.5522	26.8175	16.9366	16.4051	16.334	12.0187	19.7215	9.2393	22.3245	27.7401	28.5772	22.5538	21.0627	17.8911	15.9436	10.9421
Healthy_CTRL033_01	Healthy	CTRL033	1	78.202	24.8882	14.7846	19.6013	62.59	23.8376	12.7023	19.1688	20.6614	34.1544	22.9382	12.206	18.7007	14.7366	14.6812	25.928	64.5249	26.1508	10.4123	38.0557	30.2212	24.164	39.4083	20.679	20.9315	19.742	15.116	87.8929	14.5342	35.5272	14.9607	18.9144	11.2624	19.9863	27.8441	13.6048	61.7771	12.2347	13.3006	16.1917	25.0063	21.992	16.0713	15.4902	14.418	12.0106
Healthy_CTRL033_02	Healthy	CTRL033	2	65.7711	25.9676	12.681	19.0078	58.4368	37.7346	14.014	18.8532	20.8354	49.2767	33.4503	12.0773	20.8597	11.9833	18.3809	17.9059	49.89	22.3779	13.5998	33.1685	46.0025	22.4559	55.8498	15.7052	16.2682	16.5902	15.1385	100.63	12.7608	43.7648	18.0401	23.0051	9.6768	21.4692	24.794	11.2182	70.7358	7.1997	23.1299	22.1365	23.7049	20.8319	16.9895	14.43	20.6794	15.2902
Healthy_CTRL033_03	Healthy	CTRL033	3	81.9354	19.4642	17.5417	19.3052	81.127	25.7367	14.2306	22.5162	21.3812	45.7687	19.8629	19.6292	25.0939	18.1728	15.0122	12.4207	68.0104	16.8572	11.8996	45.253	16.2962	18.7118	26.2356	17.8622	18.3813	10.8709	18.2396	81.8973	14.5613	31.7241	24.4531	36.5184	13.3098	24.3085	23.9745	12.6252	73.4975	7.9332	13.8877	14.0368	15.7872	21.3756	10.914	18.0462	18.4281	13.8043
Healthy_CTRL033_04	Healthy	CTRL033	4	87.021	31.2447	17.6154	18.7405	56.058	40.5915	23.699	18.4707	24.9921	36.5586	26.915	26.2795	27.2776	21.1337	10.6334	20.1472	75.05	36.6645	15.3301	25.2599	15.8248	16.8331	18.3413	14.7435	26.4541	19.7167	16.813	73.9331	19.5898	25.5761	25.0035	23.1197	10.0999	16.7342	17.5371	10.6288	28.7434	8.5356	18.2987	16.8449	15.4428	27.5497	12.7788	19.9052	19.4503	14.7729
Healthy_CTRL033_05	Healthy	CTRL033	5	128.948	49.1374	11.3304	21.2537	63.2098	47.068	19.3603	20.5591	31.9977	51.9134	23.5231	20.38	26.2437	17.1707	12.2201	17.1903	74.5484	37.9112	17.8564	26.2541	21.9879	20.3855	27.858	20.5569	26.2698	17.3548	20.799	73.6926	19.6456	25.6515	24.368	21.2768	8.5352	19.6834	19.5199	8.9476	36.6571	7.6667	12.2007	17.6629	17.222	21.0359	13.9383	19.6745	16.8571	12.5131
Healthy_CTRL033_06	Healthy	CTRL033	6	115.498	32.0472	18.2782	14.3205	57.1216	46.862	23.2025	27.4699	33.5684	34.6209	23.921	29.3447	22.9576	16.6006	21.3578	21.0707	81.8941	28.0485	11.0361	27.8663	17.5025	20.1418	25.1998	24.6453	27.297	21.1472	16.4702	62.6941	14.7103	21.3947	23.0865	21.3823	15.7656	19.2276	19.4266	7.8727	24.937	9.7327	10.4132	14.1562	14.5029	18.2975	13.8856	12.9956	17.5712	6.5894
Healthy_CTRL033_07	Healthy	CTRL033	7	98.8279	26.9518	13.0171	16.4103	74.6056	29.7582	13.2762	19.0955	23.1852	39.8659	16.0499	20.2871	19.3852	15.5482	15.7598	33.8007	138.306	22.5138	9.2372	23.3799	21.2229	16.1988	30.7827	16.9936	21.3075	24.3935	22.6891	75.0606	17.7348	30.2495	26.5407	17.7083	10.5741	15.9086	23.5501	10.8884	37.4201	5.2854	12.3581	14.0574	10.434	17.6958	14.3127	19.2032	10.9963	12.9426
Healthy_CTRL033_08	Healthy	CTRL033	8	133.179	31.5616	14.3951	18.258	74.6124	43.1441	25.9855	20.0393	23.0444	46.3419	28.6899	19.1854	28.4158	20.6317	15.3536	30.6303	144.564	31.4996	30.4801	27.9054	37.4906	15.5131	46.9238	27.2344	21.4369	23.2274	22.1931	98.7034	21.231	36.5332	14.6504	16.6786	10.2426	23.21	15.393	6.7692	28.4214	10.9659	17.0001	23.9513	18.8066	24.0766	15.3817	20.0185	17.9629	13.6333
Healthy_CTRL033_09	Healthy	CTRL033	9	78.4771	27.2303	12.3369	14.8289	49.1422	46.7998	20.5605	13.4452	23.4922	40.8428	35.1344	26.6319	34.0224	19.2693	24.2112	31.9395	78.0199	29.1727	22.8957	23.3769	37.0898	21.2998	51.3659	28.5284	25.2709	19.709	17.4804	58.6763	17.9169	26.7419	21.2323	26.0207	16.6822	22.0663	11.3826	11.3405	24.1888	8.1399	22.3658	27.3655	18.7056	20.9773	12.6497	18.4165	18.2338	9.2452
Healthy_CTRL034_01	Healthy	CTRL034	1	94.5214	27.3701	18.1385	16.4511	55.5954	42.3839	16.2323	16.3479	28.2115	32.1859	27.83	14.2151	22.8689	24.315	17.1637	13.7954	32.5347	18.8162	16.4479	30.5116	39.4961	25.3106	53.805	36.1372	19.105	28.9693	19.7358	135.661	16.7829	46.0434	26.4772	23.1052	19.9549	18.349	24.4496	12.4309	53.0688	9.6036	10.1164	22.178	15.3642	13.47	18.3242	19.5393	19.8038	10.9048
Healthy_CTRL034_02	Healthy	CTRL034	2	64.1024	18.9121	11.3058	12.085	38.2611	32.5554	11.2412	16.3503	21.0662	44.2764	40.0263	21.5119	18.4986	13.4134	17.0417	14.0069	38.8707	19.6503	14.8694	32.3242	59.5162	13.142	61.9777	15.3918	19.1331	30.1998	24.4507	186.19	18.5666	61.4361	27.061	14.5268	17.7462	20.4089	28.5728	10.4799	52.3015	10.6052	16.4923	27.6449	26.242	23.8261	14.0761	13.7277	12.6506	11.3211
Healthy_CTRL034_03	Healthy	CTRL034	3	97.2104	33.3568	22.8758	26.9328	65.1212	33.7767	22.6826	24.9623	22.1801	34.6192	28.0095	24.1284	29.0965	19.4448	14.741	21.0966	22.4866	17.3289	11.1088	26.6888	23.5891	30.0061	27.8916	31.2981	23.4422	19.4724	22.7334	79.7318	19.467	40.0608	21.0529	20.8425	18.0602	20.3072	19.8166	12.0658	35.0104	13.8569	6.6289	19.4918	19.2285	13.4178	13.8951	15.3899	17.4494	6.5319
Healthy_CTRL034_04	Healthy	CTRL034	4	82.1086	26.3792	23.5558	18.8222	51.667	57.1342	12.7875	17.8078	23.8083	34.5258	21.6301	23.2189	18.1435	12.1579	17.8499	17.2669	45.406	24.541	14.3524	36.0839	30.2432	14.4442	33.1343	19.8146	24.692	19.415	28.3957	152.76	27.2226	34.364	19.2087	25.0741	17.1499	23.4182	23.92	10.6523	43.9315	11.523	13.8275	16.5306	17.5296	25.8179	12.8717	18.9976	21.6786	11.8565
Healthy_CTRL034_05	Healthy	CTRL034	5	106.123	41.7245	17.122	13.3177	76.1804	41.308	9.6992	28.2001	29.7969	53.7096	30.156	22.0808	22.7306	15.8923	19.5617	22.6969	51.9673	24.2182	16.3594	33.342	40.1112	19.5731	47.5028	21.7723	26.0701	26.4446	22.116	149.016	29.2722	40.5652	21.1127	27.4785	16.5767	18.2503	22.8737	15.1019	46.9138	12.44	19.0453	17.8256	16.0153	19.5245	13.5209	12.3559	15.0954	8.5022
Healthy_CTRL034_06	Healthy	CTRL034	6	87.0937	27.9236	15.3099	28.4889	59.6784	52.1004	11.7265	28.7893	28.4122	37.6466	25.0785	18.2897	21.5496	13.6263	11.506	22.7586	55.8216	23.9687	15.8809	33.4063	25.9734	16.3318	24.233	22.9924	25.8528	28.4355	24.8633	157.651	32.7399	46.0966	20.9338	22.8402	11.8633	26.4379	20.3654	10.5566	34.4243	13.5482	10.1554	16.6756	9.6478	17.8187	14.5244	21.9258	20.0056	7.3083
Healthy_CTRL034_07	Healthy	CTRL034	7	113.809	34.9908	8.3412	14.2528	60.3652	32.3724	14.1879	20.8297	25.5107	41.5875	22.3202	20.5862	34.2484	17.5286	27.3507	24.8326	102.902	14.7051	9.8358	33.2683	16.5668	17.3499	30.4417	17.3289	29.5011	28.7468	22.0036	156.17	19.5505	30.51	21.2637	18.013	20.8977	17.4171	12.7028	8.0927	38.8568	9.7374	11.3914	27.6269	13.659	19.9695	14.3918	15.5386	13.2984	13.4472
Healthy_CTRL034_08	Healthy	CTRL034	8	137.12	41.8434	15.5329	15.7949	61.9511	43.1547	21.5957	24.9683	33.2784	51.1227	20.7389	24.2343	29.1545	20.1105	17.2927	20.5431	96.6454	28.3877	12.0777	27.1391	32.8967	19.4296	41.0257	17.8905	24.6136	26.7893	22.1394	195.817	24.7522	44.0858	18.3631	21.3979	21.5856	16.1762	18.8538	9.4215	26.6428	8.9024	8.3046	19.0801	18.8932	15.8755	11.0115	16.7016	12.014	10.6548
Healthy_CTRL034_09	Healthy	CTRL034	9	156.6	45.6019	20.6509	18.7917	45.8113	46.0393	14.2646	27.5197	36.0893	41.4485	29.1575	21.6093	36.0352	27.008	25.0523	19.7314	42.6445	28.603	18.6348	19.5389	42.7846	28.9019	41.3372	24.8052	19.721	18.4309	30.9956	131.865	13.4777	32.8688	31.8773	21.6782	9.8563	14.4927	15.4726	8.9927	13.9143	7.3181	12.2874	27.0772	25.5128	13.1007	11.8962	17.5244	20.5131	8.0083
Healthy_CTRL035_01	Healthy	CTRL035	1	106.18	31.6326	15.387	16.4964	53.5691	34.1507	18.8251	25.8133	28.8639	36.7317	27.2719	31.654	25.5228	15.4612	14.6307	12.7229	33.1392	22.9548	21.1312	38.2299	39.2962	20.5157	39.679	16.6329	25.7267	31.0911	16.8142	111.221	25.2623	41.8754	20.1769	22.1231	17.513	18.511	17.1137	12.5341	28.7794	9.8584	10.4779	21.8871	26.6967	14.5265	14.2279	14.3085	14.5233	13.4424
Healthy_CTRL035_02	Healthy	CTRL035	2	118.342	32.8119	21.0684	23.8429	48.2943	28.0151	17.5394	23.3419	25.848	38.0404	34.0505	21.0749	20.4911	18.5585	24.15	19.7414	32.7412	27.1199	21.7675	49.9083	57.3093	21.5861	50.8845	23.6031	26.9388	26.5386	17.8337	136.573	19.0554	52.8704	24.1033	22.741	17.0034	19.2404	25.0781	10.4803	35.2529	7.8712	14.081	18.7886	21.3311	17.0655	18.4206	16.341	15.1784	7.7913
Healthy_CTRL035_03	Healthy	CTRL035	3	81.0116	20.8606	12.4425	11.0737	56.7929	23.8023	11.5329	17.676	16.1113	37.8841	22.5265	19.1974	21.8316	13.9065	11.6293	8.9482	35.4319	18.17	12.6344	33.6307	17.3164	18.8748	21.2025	17.7114	15.0463	23.228	16.4904	83.201	19.2613	30.6988	16.3054	16.0675	14.2963	17.6349	51.0482	14.9539	79.2797	12.5847	15.2563	19.7534	9.2048	11.6407	10.2452	16.1269	23.4206	12.2646
Healthy_CTRL035_04	Healthy	CTRL035	4	58.4907	16.1343	13.8016	18.7839	34.9453	27.1813	18.8318	22.7623	27.5162	34.4714	26.5616	18.0512	19.394	11.6776	15.1106	19.2233	59.4645	18.7404	12.6709	32.2232	29.7748	19.8397	23.9547	15.2223	16.9731	19.0822	13.9441	139.657	14.6646	32.4267	17.3248	24.8583	11.2989	21.6852	24.671	12.5168	66.5628	13.486	10.8224	16.03	22.3257	23.1131	10.1399	16.6395	18.6309	12.1989
Healthy_CTRL035_05	Healthy	CTRL035	5	100.481	32.7184	10.0028	15.538	64.0077	33.6085	15.3961	17.1478	33.1405	40.6064	22.4623	14.6956	22.6685	20.0627	20.1765	16.0612	60.9637	36.1471	15.7758	43.7994	40.1604	21.3211	34.0058	15.7136	18.2428	22.1596	17.6895	138.465	20.6613	34.4698	17.8409	21.6691	12.1886	25.8958	31.0585	6.5801	47.1304	8.5476	11.586	17.9168	13.2174	12.7636	14.7253	17.4259	22.5463	13.6603
Healthy_CTRL035_06	Healthy	CTRL035	6	77.8282	26.6394	14.3257	24.682	65.9672	31.5103	12.1703	23.0039	25.7964	34.7199	16.0182	15.6866	25.2459	12.7203	15.0887	18.3326	59.3406	27.6319	11.2458	36.2803	20.8383	17.7436	25.8315	21.6183	24.1412	22.5276	18.7384	115.767	19.9267	33.2927	24.3971	24.1777	8.6246	22.7775	25.0448	13.0413	46.6392	7.9575	12.0617	21.6237	13.9907	20.2877	12.8294	24.313	19.9814	8.4543
Healthy_CTRL035_07	Healthy	CTRL035	7	135.173	33.0762	18.2671	28.7139	55.6623	31.0168	15.8544	22.2051	18.1725	38.2205	15.0018	16.8564	36.2986	16.0725	19.612	31.7526	122.721	22.6965	12.0711	29.4152	21.6274	19.6104	28.4019	14.0506	35.194	18.6304	19.3693	135.893	19.8094	39.1108	20.9642	14.3252	19.9646	20.5779	18.0954	9.8569	35.2539	10.492	12.0369	17.1204	9.6692	14.5228	11.3517	15.713	15.4294	12.3636
Healthy_CTRL035_08	Healthy	CTRL035	8	101.108	40.6363	16.505	20.1444	63.2301	31.476	25.1459	17.7101	23.59	49.8618	21.6604	19.9419	19.128	19.0816	16.531	20.9726	103.297	35.9716	21.243	23.0995	39.9609	19.9166	38.8094	28.6202	17.8334	25.335	16.3859	167.749	20.0898	51.7114	25.6747	26.4301	13.6245	16.4817	20.4001	8.7581	36.6613	9.4089	20.9031	23.5816	17.8778	17.6242	13.3701	15.062	18.5989	14.8337
Healthy_CTRL035_09	Healthy	CTRL035	9	137.321	31.2945	15.968	17.2576	55.6791	33.0973	14.1098	26.9928	16.5915	38.5166	28.3882	20.8844	34.0875	19.6428	14.958	19.4422	58.4337	29.6446	26.7233	33.1705	69.1482	16.5228	54.3348	30.3206	30.1049	26.3773	19.3844	125.439	26.8863	41.6579	17.6216	26.6411	13.9191	23.0776	20.9001	10.3898	18.8355	9.5847	19.4123	21.8519	23.9287	11.212	11.243	19.9518	16.9247	9.8331
Healthy_CTRL036_07	Healthy	CTRL036	7	117.686	34.8622	13.7013	19.9478	66.7028	27.2881	18.8082	25.7408	26.2013	48.0292	21.2539	17.8099	26.2964	15.3707	13.3553	22.9442	80.5265	14.4972	11.3769	36.5974	17.3981	18.0837	23.5774	17.911	26.3094	22.2184	13.3569	57.3469	30.3439	19.3781	24.5095	23.4645	13.5195	23.0176	22.6654	10.3419	36.1001	10.4324	9.4262	19.2936	15.9573	18.2955	18.6505	15.7622	20.2996	10.2267
Healthy_CTRL036_08	Healthy	CTRL036	8	117.062	34.8426	8.9135	14.9882	94.9202	38.1169	16.6749	34.1533	19.3113	45.7666	22.2787	18.8671	28.8055	15.5446	13.5658	15.9679	82.0568	19.2538	15.2268	38.7937	16.1426	17.5391	28.4613	19.0655	19.8677	20.1578	16.5395	72.6163	25.3156	29.2171	21.0708	22.7065	15.4474	17.9245	11.1058	7.0806	25.2453	9.9324	10.4496	14.9345	12.4161	13.7579	15.4376	15.8948	15.1285	7.4933
Healthy_CTRL037_01	Healthy	CTRL037	1	94.4024	30.9134	15.8505	17.7875	53.981	29.3295	25.5954	21.6347	26.0915	43.4652	20.5895	18.8233	20.1353	22.3148	17.9361	21.0561	35.9753	18.4056	12.3438	37.7029	29.765	28.937	24.8641	19.5093	22.5193	26.5757	11.1555	56.2239	19.185	25.5522	25.6523	24.228	13.2626	18.2498	18.9772	10.6039	27.4538	14.1277	15.0461	17.0017	15.4526	18.4486	19.3829	12.8601	24.8466	10.7356
Healthy_CTRL037_02	Healthy	CTRL037	2	92.9156	40.8962	16.8474	16.9819	45.8285	33.3704	12.3454	26.6469	22.0639	36.8751	26.2515	18.8654	20.7111	14.9443	13.1114	14.7683	37.1581	29.1082	16.4668	25.846	39.5148	21.5711	33.6271	23.1418	23.3161	24.8082	18.678	80.9684	14.8512	33.2931	23.366	21.4924	13.233	19.2866	23.6884	10.2258	31.2951	7.833	14.4067	25.2615	16.5412	14.8138	18.8743	17.3738	22.1827	11.0368
Healthy_CTRL037_03	Healthy	CTRL037	3	76.6431	24.3594	11.6154	14.0611	64.3699	31.2818	12.8767	18.5641	16.6098	36.5495	19.044	16.324	20.869	11.5761	11.7109	15.8625	52.079	16.6193	14.2944	41.8094	19.158	17.0384	20.4722	14.2519	16.8412	24.1262	14.2595	51.3236	18.8354	19.9096	25.8655	20.6683	14.9411	20.0633	32.3982	13.6288	64.4587	7.5045	7.8137	15.9599	15.5438	15.3305	17.1362	12.8472	22.6964	12.4957
Healthy_CTRL037_04	Healthy	CTRL037	4	95.9175	31.661	19.98	26.8375	54.1055	37.7326	14.0566	24.6896	17.8401	46.3906	18.0205	23.1514	14.0764	18.1295	13.3544	13.7176	46.6557	27.1855	10.3645	20.4058	19.2545	17.1164	22.9711	16.1296	20.4232	19.6781	15.33	42.0665	15.484	14.3943	20.7082	25.3549	9.2747	22.8474	23.2125	11.6699	53.2851	9.7132	6.1169	13.8075	9.4223	17.7691	12.2083	17.4599	25.1103	8.2467
Healthy_CTRL037_06	Healthy	CTRL037	6	119.653	24.4902	18.6274	19.1595	48.4075	39.5033	23.4895	28.4837	28.2963	46.9179	29.446	16.863	27.8105	10.8681	21.3752	16.5408	47.2631	27.4772	19.7661	22.4678	31.5574	31.8038	29.7982	21.5765	26.8497	20.5447	9.4711	31.9594	17.2935	25.0067	18.9137	19.9262	14.3523	18.7827	20.1834	8.1091	41.8852	10.8629	9.188	11.2217	11.7295	17.0465	10.8273	14.148	16.5012	7.9579
Healthy_CTRL037_07	Healthy	CTRL037	7	86.0707	21.864	18.2958	20.484	71.0815	35.2705	24.2991	26.4783	32.5043	41.9149	28.509	21.0669	28.5373	22.1915	16.319	18.9601	58.0335	21.821	14.5304	24.9	21.5659	22.7504	29.4106	19.571	30.1427	19.5695	13.7435	48.8629	34.6198	27.0951	32.1896	25.0842	12.4848	18.6997	21.81	12.1197	16.7029	12.1219	11.3999	24.7888	9.9698	11.7956	15.5106	10.6507	16.3938	11.8432
Healthy_CTRL037_08	Healthy	CTRL037	8	119.282	30.7661	16.9107	19.213	57.548	28.6329	21.6775	24.0496	29.0119	43.8003	19.7355	17.1762	22.8679	17.5655	23.1717	25.3156	62.8667	22.0246	27.1055	28.7866	29.9629	23.3078	31.9484	34.7083	19.4344	25.5001	9.0419	70.5564	14.3449	26.5461	21.3179	17.4534	7.7626	18.0397	17.7424	13.4014	37.2942	10.0373	10.7126	14.6333	17.8715	12.2581	9.2686	11.8893	17.1064	6.5508
Healthy_CTRL037_09	Healthy	CTRL037	9	155.557	41.8168	24.0632	26.583	64.645	43.039	20.3469	21.8438	23.0287	47.7684	21.713	23.5644	28.2029	16.906	17.0203	18.5045	43.9818	32.9292	23.1169	26.2958	46.0641	28.7158	29.1311	23.5891	20.0903	23.8849	23.7436	96.1644	19.3693	32.1941	13.4109	16.2182	13.7007	13.5177	16.5392	9.7368	22.0878	15.9264	13.2811	16.1612	14.5177	12.8106	21.0822	22.6827	24.2854	7.3257
Healthy_CTRL038_01	Healthy	CTRL038	1	136.856	34.8074	23.0345	25.4678	59.1717	33.8549	25.2383	27.4234	31.0998	50.571	29.0708	19.3641	22.5507	16.7657	17.5112	19.83	37.264	31.6747	12.559	24.0136	32.4361	15.8791	39.4908	22.2723	24.3155	24.2523	24.2973	76.4927	29.0417	34.5408	28.26	22.2432	15.6846	16.8596	19.3147	9.6169	41.0543	13.8332	13.6193	20.9747	8.2703	17.9043	11.9362	18.6651	17.8674	9.8699
Healthy_CTRL038_02	Healthy	CTRL038	2	96.6051	20.7662	21.0136	18.3935	74.5177	41.8965	25.8981	35.3566	30.673	50.4803	39.9501	25.256	24.3029	17.4233	17.0691	19.2732	36.5722	26.0505	17.7205	29.4617	46.9282	23.8101	57.435	23.1101	25.08	23.374	13.2683	120.685	32.3027	44.7883	17.5215	23.4796	8.9858	17.5881	23.3354	10.607	46.1023	16.375	12.0779	20.658	18.1749	15.3679	15.2711	15.1096	22.0166	10.1717
Healthy_CTRL038_03	Healthy	CTRL038	3	78.0162	23.0585	11.6413	15.8991	61.9417	33.8476	20.9748	23.3434	20.4501	37.4613	22.8326	18.6405	17.3245	21.5382	13.0552	9.1826	31.075	14.735	10.6386	27.5049	23.5307	18.0121	27.4307	15.8943	16.0522	24.3532	16.1545	91.2253	22.2315	31.4463	25.6218	28.1884	17.6922	22.5838	22.7011	10.957	49.3722	9.0835	8.3174	15.4812	16.254	18.4022	11.1403	17.6257	17.9858	12.9045
Healthy_CTRL038_04	Healthy	CTRL038	4	146.926	36.5442	39.528	38.1114	53.3192	42.815	19.293	29.0134	31.0645	40.2887	22.6128	18.9108	28.024	24.7247	12.9349	17.2347	46.0513	29.8944	10.8424	40.9196	18.7961	18.8828	26.4117	19.9766	23.6345	15.3134	18.8654	72.3429	30.1448	17.2382	20.3545	20.9442	12.1748	23.6031	25.3662	10.3505	34.317	14.1338	13.3093	24.4771	14.1506	12.3168	10.8076	16.1336	12.3428	14.8862
Healthy_CTRL038_05	Healthy	CTRL038	5	138.141	23.4783	33.7022	29.4916	62.198	43.5005	28.6293	34.5403	43.3564	50.4958	32.316	20.5225	25.0124	22.6508	26.3967	16.5194	52.5426	20.2802	9.0541	34.4084	17.5598	20.7264	27.2265	16.5006	17.6782	23.1044	19.6204	78.52	31.4222	21.098	25.0914	21.5529	9.9286	20.8964	17.8899	9.3901	23.5556	11.7198	12.5357	16.4596	12.5928	15.678	9.6668	17.6988	18.4927	10.7874
Healthy_CTRL038_06	Healthy	CTRL038	6	127.963	42.4847	36.8602	38.6423	64.5501	38.5137	22.1403	29.7511	32.3277	43.8328	24.088	17.3332	26.0131	15.7522	17.2041	26.0915	77.6108	33.5122	16.4993	57.9737	22.6478	24.7593	31.9089	17.8426	19.6524	23.7932	14.654	102.156	45.6233	25.3662	18.5351	32.3216	13.4367	20.826	23.9569	9.1567	27.4374	11.1556	11.1626	13.4261	10.7717	21.5121	10.4781	18.9944	16.4281	16.6223
Healthy_CTRL038_07	Healthy	CTRL038	7	134.546	47.0251	16.758	21.6935	53.3623	35.2905	17.3178	21.989	24.2664	46.7153	22.8183	25.5858	25.6948	18.6085	18.3597	28.4825	74.6584	26.6685	15.7505	18.6006	16.4218	23.1969	24.1012	15.2768	24.6768	24.0909	19.053	102.656	24.7869	31.3698	29.4821	15.2403	10.7311	11.1246	16.3852	9.816	18.3523	8.6821	14.7483	14.4291	11.692	13.9527	14.0356	12.5554	15.4626	7.3564
Healthy_CTRL038_08	Healthy	CTRL038	8	129.581	37.5107	21.4362	23.203	65.8256	32.3195	13.3757	26.49	29.4888	36.5822	34.3293	16.478	29.0543	25.243	20.7998	23.542	42.6302	39.7224	22.504	18.4429	22.3481	19.9645	35.9132	25.7102	25.6775	21.1481	24.1319	81.7402	21.9468	41.5673	16.9702	25.376	16.6112	18.2655	17.3317	6.7877	15.6572	8.5749	13.7994	24.7121	15.7531	14.7166	14.3938	18.5686	19.3729	8.7165
Healthy_CTRL039_01	Healthy	CTRL039	1	120.786	33.524	22.7266	31.1138	76.8668	48.4426	16.4803	27.5329	30.9759	30.9977	30.9063	24.5443	31.3725	27.4254	25.7315	21.0322	41.8931	27.3572	13.6074	37.5141	23.0945	17.4709	26.3139	37.3738	20.8573	28.3893	16.655	68.011	22.3553	25.7444	22.5715	21.5206	13.0938	12.6754	28.8999	8.872	41.4965	12.3644	8.3197	21.0675	17.9688	19.6787	11.0416	17.1886	22.7792	12.3421
Healthy_CTRL039_02	Healthy	CTRL039	2	139.18	27.2045	12.2815	21.5166	72.8244	28.6786	17.5303	24.1574	35.1287	47.4475	29.1175	27.5489	35.2879	15.9449	22.4674	26.8928	65.5684	24.228	18.9533	35.1773	22.4896	24.0013	32.1832	21.7345	27.7803	33.3921	18.133	86.0777	21.2026	27.1205	24.4338	22.7769	12.8039	21.5771	12.2047	8.226	27.5254	11.2154	10.9998	15.4346	25.0295	15.0347	14.7152	17.134	18.2404	11.446
Healthy_CTRL039_03	Healthy	CTRL039	3	83.4899	19.2956	13.1642	14.3394	65.6416	38.448	24.7457	14.6702	24.286	36.0642	29.5277	28.8397	31.0243	18.083	22.1799	22.4133	67.0091	18.3127	12.4157	36.9384	17.4602	23.6252	34.4429	18.419	20.4402	29.5577	20.4074	89.765	25.8624	26.3661	18.9319	23.995	16.0643	24.0465	20.533	12.4283	21.282	12.4754	16.3603	19.8135	11.618	20.2512	20.845	14.0377	18.2326	6.4031
Healthy_CTRL039_07	Healthy	CTRL039	7	107.86	27.2642	14.9603	16.2931	82.6253	51.7287	18.9184	31.1888	35.3607	47.1452	18.4369	15.4048	17.5523	12.9036	21.8739	23.7329	82.3669	23.7558	15.5014	33.4224	15.38	19.4313	19.7922	12.5074	23.6298	26.6241	12.6674	116.136	28.662	28.9781	21.5922	24.8057	9.3368	23.347	18.7927	7.9942	39.0176	8.8494	10.7269	20.9415	13.3065	20.8433	12.6099	15.9396	20.5539	17.6057
Healthy_CTRL039_08	Healthy	CTRL039	8	124.582	39.3971	21.506	32.2754	75.516	38.8381	22.2386	28.2058	33.5014	36.9835	24.6658	21.5852	26.0793	17.2323	16.7834	12.8728	91.3891	22.087	15.3733	35.3917	46.8355	22.077	46.5828	30.3213	28.4576	20.9355	23.6346	136.79	25.5447	46.769	17.6158	25.0795	11.7055	23.0662	20.3183	9.1621	38.9266	7.2458	16.6642	27.0572	23.4935	18.4816	17.6838	11.4218	16.0668	16.7233
Healthy_CTRL039_09	Healthy	CTRL039	9	124.129	25.689	19.1295	21.4896	80.7479	55.1737	18.638	33.0172	26.7677	55.3105	29.4782	26.2821	24.9049	20.0401	15.7931	19.5526	55.766	20.0807	15.3179	32.1194	51.0271	25.6986	44.0661	30.2092	29.8857	31.6996	21.1409	91.7292	25.0237	29.548	33.7409	15.4899	11.9853	21.7288	22.6945	8.5559	24.495	11.9374	18.6898	22.0723	22.0929	17.847	21.3343	22.127	15.2222	17.3608
Healthy_CTRL040_01	Healthy	CTRL040	1	86.8593	29.368	20.8999	18.5205	46.0083	46.9836	20.1221	30.2914	23.2434	44.1192	21.8926	19.7705	22.9528	16.3554	13.1996	14.7186	37.8722	17.511	16.8848	32.9045	26.3338	15.9564	31.2515	25.9364	23.9269	18.5732	18.0478	43.2054	22.9633	22.7821	28.7722	17.3352	11.2473	13.6314	25.1699	12.3964	29.836	9.1859	10.4924	14.2031	11.0954	14.1427	12.652	17.6406	19.6501	12.9481
Healthy_CTRL040_02	Healthy	CTRL040	2	99.5369	27.4991	7.4526	19.4949	60.101	23.5794	15.2927	13.3039	19.17	44.2885	18.5842	20.9485	20.7979	20.3956	15.7255	22.3538	49.3903	26.1957	12.5058	32.2105	36.1795	20.9854	20.3883	14.156	25.3317	19.4502	15.2082	49.3584	24.1114	16.8364	21.7798	24.5249	12.5853	23.5738	24.0184	12.3313	33.4626	11.8822	12.0878	14.3634	15.0526	15.974	20.2271	16.3189	15.6949	7.8673
Healthy_CTRL040_03	Healthy	CTRL040	3	74.3968	27.8282	13.5515	20.0796	61.0383	34.7699	13.5203	18.1064	22.3227	32.5252	22.4914	17.7158	25.7055	16.0552	20.9073	23.0365	38.3204	15.3533	12.0333	34.7187	16.1198	18.1927	20.91	13.5214	20.3498	21.0804	11.7982	33.9648	18.6291	30.8713	15.5317	24.4814	18.6532	17.3162	29.5223	10.1534	48.7294	9.9736	12.0603	17.9357	16.5479	15.9055	9.1499	15.2059	22.3067	12.1796
Healthy_CTRL040_04	Healthy	CTRL040	4	97.8348	19.3091	22.2484	20.0235	65.2998	26.5659	12.7991	12.8557	17.6424	49.3726	23.4807	20.0965	20.3459	9.5452	13.4895	16.4805	56.2102	27.0469	14.2286	17.8238	16.9927	19.871	18.0099	16.7154	17.8684	18.1161	17.1349	38.8488	24.1629	12.4029	17.7519	22.488	9.6411	30.3432	28.9859	9.9521	54.8884	10.0252	9.3167	12.6165	6.7816	26.7382	9.6956	22.7451	20.9149	10.8825
Healthy_CTRL040_05	Healthy	CTRL040	5	82.0669	18.064	13.1112	11.7374	36.8682	35.6257	13.8517	16.4937	23.3277	41.4427	19.3569	21.8188	25.0505	12.5061	10.9276	16.0885	55.7905	27.1438	12.9585	25.2271	18.4841	20.0215	20.5228	14.8834	23.7869	15.0008	15.6614	40.7895	23.1215	18.6616	21.7057	20.4237	6.705	17.6858	28.9672	16.903	42.5092	10.3775	13.1024	14.2925	12.7357	21.4032	12.1812	25.3962	21.9277	11.7264
Healthy_CTRL040_06	Healthy	CTRL040	6	95.7932	28.8434	10.805	19.6322	68.3566	26.4415	13.2241	17.7039	19.9494	41.7757	17.7339	16.0729	25.0528	14.8993	15.1068	12.7446	54.8554	26.2802	8.8859	27.5884	18.8276	16.6322	23.0207	24.5053	16.8616	17.7913	15.6353	30.5301	25.7857	17.1742	20.9912	31.1846	9.2093	33.3986	30.7984	12.0582	46.201	10.2325	9.038	11.2863	13.1507	20.002	12.2864	13.4334	19.9011	11.6851
Healthy_CTRL040_07	Healthy	CTRL040	7	99.4872	21.8758	17.2527	19.08	74.2434	28.5479	14.6067	20.7832	19.8239	40.192	20.0792	15.6804	32.5915	13.6763	15.7503	25.5128	110.25	22.0019	13.7678	19.827	13.5049	14.8003	17.8844	17.1103	25.2689	21.9006	15.8285	60.7265	25.3595	16.0738	25.5998	17.5617	14.0731	29.6993	17.8716	14.5831	38.8666	8.6254	11.205	11.4655	12.2828	22.3442	11.0776	20.1612	23.4944	11.8603
Healthy_CTRL040_08	Healthy	CTRL040	8	93.1943	19.2285	11.8808	15.4834	55.6318	44.7189	13.7519	18.7709	27.4349	44.4343	22.7679	23.7421	25.3719	17.4964	17.0019	25.2024	92.7499	23.9094	16.5719	18.0853	22.2946	15.7119	19.2857	31.3562	24.8671	33.4659	21.2073	71.0431	26.6182	19.4958	22.9819	22.7998	15.8219	26.0996	12.6197	8.0752	31.3956	7.672	16.478	18.7871	12.2768	26.2696	16.1169	15.5929	16.2574	11.2842
Healthy_CTRL040_09	Healthy	CTRL040	9	48.3583	25.2007	14.0133	17.2783	43.1655	29.8279	16.9596	14.24	29.7893	30.0502	11.8807	16.0396	22.7287	13.3286	13.6565	15.5615	59.8863	19.65	10.609	22.456	24.6188	15.0116	26.8757	17.5721	23.5389	20.1388	9.182	51.7516	27.2308	18.9928	22.9961	31.7013	16.747	17.523	22.4512	11.5835	47.4082	9.6643	15.695	21.3806	16.0381	20.5813	14.9829	20.4816	19.6727	11.6488
Healthy_CTRL041_01	Healthy	CTRL041	1	105.551	30.8222	17.952	24.2557	38.7855	37.5605	18.895	20.9701	24.4934	38.9854	27.1489	18.7802	31.0694	15.5257	17.7213	14.0845	27.3421	17.442	12.7722	25.6495	28.6275	24.3898	31.8551	21.5638	26.0299	19.3456	20.823	57.7547	28.7427	24.925	22.071	19.0862	15.327	19.5848	25.9785	12.5757	40.1555	13.5186	13.8254	18.5924	20.5681	20.8252	10.0529	23.0485	17.3023	11.8855
Healthy_CTRL041_02	Healthy	CTRL041	2	78.8313	27.0633	17.6441	37.4082	51.478	37.6748	24.2042	26.7258	26.7731	35.3218	35.3014	17.9924	35.9879	20.4929	15.7809	22.3736	25.7674	27.7664	13.339	32.2171	29.376	25.0876	32.6728	20.0071	18.7088	26.4398	20.1435	46.3794	20.3056	28.2489	22.674	26.7669	15.1734	22.4354	39.3365	12.6116	29.6347	10.581	16.963	27.5209	15.0009	16.3667	12.8336	16.6239	16.3603	11.6772
Healthy_CTRL041_04	Healthy	CTRL041	4	140.28	49.9195	57.3408	67.2056	76.2797	52.7142	22.0179	26.8912	33.3234	59.803	34.3031	28.6841	31.8359	24.8338	13.7199	17.4508	40.6484	32.1768	11.8311	30.0373	19.8895	27.605	24.9025	21.2139	18.6317	23.3668	23.8609	43.0281	19.1956	14.892	20.9254	22.2205	8.6735	14.4537	19.0792	10.8134	24.9941	12.3508	9.1083	16.2461	13.0857	19.3616	15.0132	12.1888	13.0895	7.7891
Healthy_CTRL041_05	Healthy	CTRL041	5	129.305	43.0891	25.2	22.8864	74.097	37.6964	20.8137	20.1606	33.0421	50.7758	21.8257	13.1539	19.7607	27.6959	19.4991	14.9889	51.1552	26.36	20.2259	33.5789	32.2063	14.6951	19.4695	15.675	18.6614	22.3946	18.4028	61.5265	27.4515	14.8865	19.3881	20.5829	14.5029	19.8033	24.9578	10.1617	38.0967	11.7964	14.4446	18.0664	20.8911	36.6957	15.0535	24.4731	19.8575	12.7081
Healthy_CTRL041_06	Healthy	CTRL041	6	99.074	36.8423	40.2973	42.1308	70.0625	40.3696	19.5841	26.3845	24.9597	42.9735	29.7462	18.6265	18.5464	19.3252	24.0006	24.2953	45.3363	25.4469	17.3367	29.0982	22.7111	24.3115	30.6204	20.7838	33.5753	23.4969	21.5381	39.0195	25.6941	20.996	16.1708	21.9883	13.4644	22.4879	17.4237	11.6018	30.3407	16.4355	8.2516	16.8017	7.9382	19.1965	12.5586	18.0851	17.841	9.5089
Healthy_CTRL041_07	Healthy	CTRL041	7	120.204	23.1192	12.3009	12.9223	50.3669	30.7702	14.847	18.7175	31.9173	38.765	27.2925	22.1681	26.1146	17.316	12.687	21.9382	74.3565	21.5137	14.5035	21.5915	17.7576	23.3229	19.5511	22.1978	21.2374	28.0851	18.991	65.4643	29.4137	25.9879	21.9326	19.5544	9.0047	18.5462	25.8189	11.3548	43.3979	10.1411	11.3546	14.8404	17.9161	20.7386	14.5472	17.9088	15.1932	11.6828
Healthy_CTRL041_08	Healthy	CTRL041	8	135.309	27.3543	18.8182	17.2811	79.4864	28.9742	18.247	21.9901	24.6827	47.3322	18.6342	23.1213	27.5869	17.6126	16.0903	19.697	85.1345	27.2053	15.3658	21.7702	24.8521	19.217	25.8981	31.8273	22.7696	25.1465	14.6261	97.1439	24.5556	24.3866	20.3156	24.3665	11.2374	20.5594	16.1596	5.7662	22.6695	9.1473	11.3221	13.3069	14.3726	24.3514	16.7081	18.9145	10.1651	9.738
[truncated: 85 more columns]
