# Supplementary material for: Plasma Peptide Biomarker Discovery for Amyotrophic Lateral Sclerosis by MALDI –TOF Mass Spectrometry Profiling
Source: PLoS One. 2013 Nov 5;8(11):e79733. doi: 10.1371/journal.pone.0079733 (PMC3818176; doi:10.1371/journal.pone.0079733)
Supplement: Table S2 — Matrix of C18 detected peaks. (XLS) [file pone.0079733.s003.xls]

## Sheet: ALS-C18triplicate-peaklist
ACQ name	class	Sample-ID	Spectrum NB	A_1013_39	A_1062_83	A_1079_03	A_1084_58	A_1100_66	A_1126_81	A_1156_86	A_1213_90	A_1287_74	A_1369_96	A_1426_01	A_1452_16	A_1467_56	A_1501_23	A_1506_27	A_1608_12	A_1742_41	A_1768_64	A_1784_22	A_1854_43	A_1867_45	A_1881_97	A_1898_43	A_1924_27	A_1936_85	A_1979_92	A_2007_17	A_2023_43	A_2047_88	A_2063_38	A_2124_77	A_2193_74	A_2230_36	A_2358_31	A_2380_14	A_2483_04	A_2511_18	A_2661_50	A_2754_73	A_2770_46	A_2791_95	A_2863_34	A_2933_42	A_2953_80	A_3192_64	A_3217_97
ALS_AJGPS001_01	ALS	AJGPS001	1	9.477	17.9229	6.2738	6.4357	25.7336	17.1056	13.9621	16.7685	7.9932	13.7987	46.2268	23.121	11.5726	22.3602	9.3046	21.7426	74.1635	28.5945	31.5549	32.7711	54.7931	80.0648	880.147	95.0711	28.4339	23.5546	73.9058	644.072	66.6348	24.7822	7.1113	31.865	70.1857	22.3713	21.6397	89.2489	32.5349	20.4632	13.1075	25.4701	19.3303	65.0603	7.9042	25.5917	19.7081	14.6292
ALS_AJGPS001_02	ALS	AJGPS001	2	16.245	23.347	9.3159	12.7719	37.8114	24.6809	18.3792	23.3939	12.3398	25.0355	58.7355	29.9505	12.7201	25.1405	9.5211	28.7708	71.6717	42.2791	37.2671	48.5715	70.0025	146.143	782.385	139.801	25.7475	29.8578	107.345	563.893	68.3271	31.0693	13.2692	26.9093	68.036	20.8517	15.4283	52.6059	27.778	16.7176	10.3759	23.6033	21.9839	38.9249	5.4499	20.2444	16.0842	18.4761
ALS_AJGPS001_03	ALS	AJGPS001	3	12.653	20.3471	11.5415	9.4069	40.9775	19.8269	13.66	23.0602	13.8268	23.7259	63.9733	32.8434	13.4196	26.0469	6.1763	21.712	84.288	42.5817	42.5031	33.7235	67.2256	119.811	930.213	93.5547	38.5118	30.4819	107.547	632.094	56.6921	28.9629	13.6229	30.5439	63.1934	21.9585	20.7049	54.1293	34.175	11.3563	7.2341	16.2779	21.6687	46.1099	6.2605	23.1626	13.0935	15.564
ALS_AJGPS001_04	ALS	AJGPS001	4	14.6334	36.7638	14.2342	11.6827	39.9569	22.8674	19.9645	26.1563	8.5866	22.5924	45.6094	34.664	16.1088	34.3506	10.2285	29.5791	93.4791	46.548	46.0948	44.1496	73.4956	114.571	1075.34	124.758	35.7425	27.5207	82.2354	684.25	62.2164	23.7078	10.3274	30.0668	60.433	19.0329	16.1712	47.8445	23.9239	13.4946	11.1489	18.24	23.7099	37.4656	9.6211	20.9369	15.6338	17.2761
ALS_AJGPS001_05	ALS	AJGPS001	5	28.4598	49.0274	11.5024	26.57	50.3223	27.5776	15.9948	31.2181	11.0616	26.9442	46.1976	37.7628	15.9141	26.8443	12.5327	27.013	102.952	51.5997	56.6522	81.0158	81.4139	123.662	982.685	194.545	30.0353	43.5996	106.379	690.92	74.4335	24.1312	13.6885	29.3142	67.7291	14.3557	15.0765	46.795	28.4932	11.5128	7.5761	15.9647	16.3855	29.4837	6.1207	12.9149	13.5521	15.9951
ALS_AJGPS001_06	ALS	AJGPS001	6	10.3643	43.3184	17.1598	19.8272	44.6587	24.3133	18.3873	25.647	14.2507	29.0354	43.1069	34.0194	22.2603	23.744	8.8283	26.2171	76.5766	32.2478	39.3102	25.9504	58.8635	74.0238	720.374	76.1968	37.3088	30.471	70.9005	481.992	51.6876	23.9333	23.3558	31.9402	51.8308	27.5731	22.148	58.359	26.1038	16.4513	15.687	23.6184	25.3174	44.0072	11.7568	30.2788	20.8578	18.3219
ALS_AJGPS001_07	ALS	AJGPS001	7	12.0645	25.103	8.5625	6.5587	20.587	17.0248	13.4051	19.0274	9.2119	16.8079	47.9273	25.8434	13.2154	21.2681	8.4806	23.6648	88.4398	38.3203	35.1679	49.292	88.8368	100.851	885.992	171.2	33.369	32.0974	114.539	787.93	97.552	37.5734	10.7586	28.1311	77.6754	20.4897	21.5535	48.0359	26.9713	11.6788	10.2618	20.1253	25.5107	36.3959	10.1694	20.8945	16.562	18.0759
ALS_AJGPS001_08	ALS	AJGPS001	8	12.1352	25.5292	7.6294	11.9582	19.8557	11.1005	14.2567	15.8502	7.7618	17.2679	53.0448	30.3155	10.5459	16.4192	9.1567	22.4958	89.2197	38.3166	40.7479	44.164	92.2006	101.732	909.686	247.605	47.0893	34.052	111.088	803.772	104.363	36.6723	8.111	28.7325	81.429	22.8089	20.5855	52.166	33.4822	10.2435	10.252	19.6846	21.3452	35.3098	6.4779	22.0363	19.3704	20.0695
ALS_AJGPS001_09	ALS	AJGPS001	9	15.0765	26.7159	9.0724	10.3122	33.0574	13.4953	14.9868	18.3323	6.4655	18.3745	56.4179	29.3784	9.8595	26.767	13.5572	24.9437	108.931	32.5819	41.8262	47.8899	93.0642	115.607	982.03	74.4764	27.7625	30.4715	125.828	825.76	82.8459	34.8881	9.7997	25.412	70.6727	13.0521	14.866	46.3522	23.8002	10.4597	10.9326	18.9637	22.1376	46.0042	6.868	19.1038	17.2703	15.6312
ALS_AJGPS002_01	ALS	AJGPS002	1	17.6168	27.2626	8.2738	12.575	66.7594	17.871	12.5608	42.4235	8.3944	34.159	27.6352	23.3593	12.9316	22.9601	19.2244	76.2313	47.3549	30.5751	32.4809	43.9622	61.4011	52.8434	628.187	63.4488	89.5427	43.1433	108.602	1287.53	75.5346	27.7073	19.7781	29.1723	49.1061	14.6621	28.3655	50.9045	27.7839	9.2211	9.7947	17.6915	35.6197	24.3685	6.7314	13.5475	15.9446	21.0055
ALS_AJGPS002_02	ALS	AJGPS002	2	32.1563	44.5124	9.7015	18.7081	77.5542	34.0803	13.7987	46.0716	13.8307	38.9792	37.2452	21.713	13.2331	21.4751	24.1365	70.7809	43.8898	34.5493	34.616	49.6728	57.7774	63.9153	570.453	80.6664	81.4014	55.3111	135.084	1132.07	102.874	33.3832	15.4674	26.2268	50.1219	18.4182	23.3096	42.1781	21.1824	9.5274	8.921	16.8933	35.1049	25.6427	8.7031	13.5906	16.4296	18.7309
ALS_AJGPS002_03	ALS	AJGPS002	3	22.2897	26.3852	13.523	15.5071	100.345	18.1999	23.6318	44.5066	13.3932	46.5593	34.3302	25.0479	14.8954	27.6349	16.4117	73.0641	43.485	36.2284	30.703	49.1521	51.5397	77.8972	519.698	40.1595	74.0977	54.7652	175.027	996.36	60.8432	21.6144	14.0469	28.5529	46.5718	15.1651	24.6948	28.1346	15.9944	13.5171	11.6326	17.0037	32.3235	25.0205	11.3444	16.7122	17.3318	21.4227
ALS_AJGPS002_04	ALS	AJGPS002	4	11.0019	26.9584	11.3448	16.4928	78.6054	46.4829	22.2204	32.0551	21.1731	25.2894	56.372	22.7087	34.71	21.9923	9.1301	37.3509	60.1329	37.0862	47.6413	33.9609	30.1197	58.1627	648.103	158.868	33.4204	33.6103	75.7161	633.855	101.075	34.1815	15.9628	27.5542	55.7786	27.187	31.0118	57.1043	29.4303	15.7688	9.5295	18.023	30.5144	30.8347	9.9999	11.5185	15.8825	17.6627
ALS_AJGPS002_05	ALS	AJGPS002	5	18.9685	23.7257	9.958	15.5915	63.7568	35.2995	19.7958	22.708	19.0399	29.1292	43.2415	24.5674	28.2551	16.1821	7.1424	28.774	62.0158	40.3366	32.8517	44.7109	38.5633	67.8284	658.568	143.519	45.0402	32.0444	76.9194	650.736	93.5303	26.696	11.5361	33.8202	49.8285	18.9494	27.8919	60.4908	20.697	13.5101	11.7132	15.528	21.9969	31.498	12.2353	18.766	15.2582	21.4777
ALS_AJGPS002_06	ALS	AJGPS002	6	17.9072	20.823	9.9627	10.628	92.6394	22.02	14.8991	27.2824	10.7759	24.6744	53.2188	23.7746	22.8225	16.8162	9.2533	30.9165	68.925	30.773	40.5069	40.2448	52.4824	116.485	799.875	70.6131	26.038	36.2349	111.88	789.631	78.3588	22.5187	8.1807	29.7723	52.2704	19.1323	28.1395	62.1414	36.5764	15.3823	8.5753	17.7645	22.8831	39.2805	9.2949	15.8527	14.0238	16.363
ALS_AJGPS002_07	ALS	AJGPS002	7	12.3492	18.9259	5.6243	9.0069	43.9189	23.1542	12.6639	34.1517	12.6823	22.9711	51.0156	20.1964	27.2722	16.493	13.2994	34.5896	67.0302	29.4159	40.4414	46.9222	58.9361	88.3677	711.745	169.56	35.3977	34.5418	94.7243	772.191	108.434	39.1216	10.2988	28.8633	65.7514	20.4391	34.3514	74.7836	38.1014	10.8441	9.5135	15.1575	21.0974	35.5148	9.2928	12.0677	11.5055	15.4107
ALS_AJGPS002_08	ALS	AJGPS002	8	15.0229	21.3916	7.6124	13.6304	49.1463	34.8104	14.1265	34.68	13.4844	27.5927	66.0228	23.9564	37.957	15.7164	13.8497	37.9411	53.694	40.9639	42.4205	45.8443	60.4212	61.5265	668.019	202.629	42.4739	32.1764	86.1497	731.73	124.128	43.8112	10.0665	28.713	62.7168	23.3778	33.6338	75.6769	33.8776	17.5952	10.0415	13.464	19.1272	36.1113	8.0084	17.0732	14.9024	16.5041
ALS_AJGPS002_09	ALS	AJGPS002	9	11.9587	23.7197	6.3233	10.8587	70.5941	18.6996	17.2523	34.4412	21.7117	27.4938	54.6545	25.7604	29.0558	20.9352	13.4713	41.4193	70.9611	30.3398	41.5828	52.8973	60.5055	87.9755	786.847	84.6481	43.2878	39.3897	110.404	845.14	67.025	38.6434	11.302	25.1134	60.5836	22.0457	31.0675	59.6549	34.2849	14.3418	10.1222	16.39	26.3692	36.6059	7.4741	15.3257	19.1315	14.6985
ALS_AJGPS003_01	ALS	AJGPS003	1	18.8855	22.2409	7.3397	12.7686	52.8986	15.9487	11.4628	23.1817	10.8882	16.3454	61.2034	16.526	15.5631	13.7542	10.2155	21.9079	39.9774	18.5619	36.6794	37.9985	38.8927	66.5057	610.709	67.4946	40.1347	46.7118	89.6664	1017.09	79.0108	42.5491	22.0093	20.8095	15.5738	13.6492	29.2024	109.596	18.1683	15.1	11.7883	12.1116	37.9843	31.1104	10.0651	14.3682	14.486	11.7809
ALS_AJGPS003_02	ALS	AJGPS003	2	18.7248	32.7005	8.7331	13.186	70.0117	32.4544	15.7867	25.2085	15.5162	23.2084	72.2174	15.0141	18.9006	13.8912	8.3526	22.5505	45.2051	24.0491	37.622	43.7189	48.6599	90.3217	567.307	110.956	30.3002	52.2558	128.98	922.372	118.705	34.2342	13.9553	22.9237	15.8535	16.6871	30.6215	74.7638	23.3655	11.9641	6.9505	14.2332	37.2954	31.1894	7.9225	12.0951	9.8573	9.7381
ALS_AJGPS003_03	ALS	AJGPS003	3	19.129	25.3461	4.4764	7.3798	92.49	16.4974	13.0249	23.115	11.3626	17.7367	85.0747	17.5247	19.1243	23.4848	9.6433	26.29	48.4402	15.0272	39.9556	29.2092	35.9288	73.351	757.819	43.7845	34.7523	38.364	93.1992	1190.54	63.3467	23.2169	11.6832	22.7887	12.5031	13.4908	33.2626	92.5644	32.0081	18.4878	10.2763	13.5568	46.0094	31.6529	6.2529	9.732	11.8347	7.1022
ALS_AJGPS003_04	ALS	AJGPS003	4	19.4644	41.8292	5.4534	13.9882	77.1379	24.4093	14.2164	22.7654	14.6213	15.6883	63.5115	19.9001	18.1656	19.5359	9.5882	21.6157	50.6123	23.7218	49.4305	29.8521	26.5845	70.4163	777.881	89.6139	27.8126	42.1797	82.8558	994.374	77.362	28.9293	14.7977	24.3715	16.5432	12.7432	29.8084	92.627	20.4103	18.342	5.7913	12.6657	36.6638	27.4128	10.2482	14.5358	15.3377	12.7873
ALS_AJGPS003_05	ALS	AJGPS003	5	24.8341	47.0234	12.7079	16.1504	72.6437	31.6493	23.5487	19.414	19.936	20.4566	65.2193	21.1502	19.997	24.6579	14.1348	20.8475	48.6557	18.7491	40.2229	34.996	23.7101	70.2517	773.655	132.321	27.5066	40.1995	73.5312	1007.29	107.367	23.7015	13.8536	25.1764	16.4279	16.3689	32.9116	96.4171	25.4849	16.1274	7.7397	13.6392	41.5969	29.5327	7.3541	8.1578	9.7394	9.8835
ALS_AJGPS003_06	ALS	AJGPS003	6	17.565	49.5191	9.1313	13.479	95.1989	30.7181	22.6824	20.7246	18.0902	21.3137	69.8859	22.6747	23.6876	24.7411	14.2391	23.6394	42.6637	21.4029	43.4475	36.7357	27.0498	67.955	701.159	61.0829	25.5392	32.6269	72.4818	932.55	61.5424	36.8979	14.0596	26.8366	17.1466	14.7997	29.4961	61.932	32.0651	13.0427	9.1121	16.7727	38.8328	31.3457	6.0668	14.8063	14.3218	10.5563
ALS_AJGPS003_07	ALS	AJGPS003	7	22.5078	65.8085	8.0036	13.7024	52.6851	28.4671	17.1675	25.2952	14.9835	19.7937	58.8104	24.5081	15.7069	17.4777	16.8825	33.3503	54.9828	23.6897	43.7784	40.858	45.2204	44.745	635.868	91.3375	49.2547	38.7298	98.2449	1316.31	98.7785	38.2316	11.3607	25.5613	24.7841	10.8537	22.8369	62.9158	21.5762	8.8662	9.742	7.3742	38.8858	21.6528	9.7495	15.6301	8.9561	12.9572
ALS_AJGPS003_08	ALS	AJGPS003	8	23.7079	55.5452	11.3416	14.7569	48.7846	19.5492	14.6416	24.4968	12.3978	15.4818	62.3313	21.7173	13.878	11.6027	9.2488	34.1787	47.0262	18.1697	44.9692	41.3144	45.8985	47.1608	673.513	92.6217	48.3158	60.0571	100.769	1298.84	106.826	44.1611	18.7551	22.6513	22.9252	10.7498	27.0959	77.3598	23.0274	10.5214	7.416	11.9246	45.6462	25.9209	6.7565	10.1923	9.3011	11.8681
ALS_AJGPS003_09	ALS	AJGPS003	9	24.6355	74.1375	10.2004	18.0297	66.4775	17.9116	11.9431	30.3236	12.1201	20.0584	58.9974	19.0086	10.9666	18.4796	18.7983	24.598	51.2826	16.3009	41.2778	32.8126	49.5318	40.7235	772.474	55.3734	51.2425	46.2354	59.626	1393.85	88.1262	36.5937	18.1312	25.2119	19.0484	14.7687	32.6736	67.3803	21.022	10.0444	9.6013	11.5685	41.7144	28.6194	8.3396	9.3426	9.5669	7.731
ALS_AJGPS004_01	ALS	AJGPS004	1	16.0762	30.4223	13.3869	9.9906	58.679	29.568	23.9569	31.0981	22.7578	19.9861	72.7986	26.7489	10.8569	30.7525	13.9573	25.944	80.3725	43.2008	35.6288	47.0696	53.1361	130.206	765.21	166	37.1863	40.386	117.315	734.248	97.3476	38.6625	5.7688	23.418	57.4485	15.5093	20.3563	53.8403	27.28	17.0433	8.4521	17.7178	35.8321	30.7859	6.4191	10.1508	13.1659	14.5772
ALS_AJGPS004_02	ALS	AJGPS004	2	16.0645	31.7008	9.688	9.2839	53.3186	24.0417	21.5431	25.3785	17.6604	17.7471	60.1324	31.7177	15.2972	22.548	10.2855	24.803	64.9424	37.2227	31.6507	38.7622	49.0094	80.698	656.881	105.564	41.184	32.5545	78.3415	644.61	77.8493	28.8469	13.5395	28.0208	40.5169	23.0868	17.8556	96.4431	29.9399	17.2776	15.3122	26.2756	32.8409	41.3078	12.0241	17.9911	15.9659	19.3648
ALS_AJGPS004_03	ALS	AJGPS004	3	19.5474	21.623	11.9388	7.8644	69.9887	17.1282	24.6323	28.1061	26.8266	20.5318	77.6219	34.1844	11.0176	30.8344	7.9161	28.4738	71.1099	39.5047	35.5652	34.4927	49.0363	92.4863	761.776	71.9798	32.6892	29.0534	88.0903	741.28	57.4363	32.5843	10.4295	25.1593	47.1523	23.3924	26.3929	82.9885	36.245	19.3983	13.5278	19.4774	39.0408	39.2435	6.1322	15.1326	14.8648	16.7554
ALS_AJGPS004_04	ALS	AJGPS004	4	20.0965	30.6606	16.5152	21.9435	59.6631	28.4149	34.495	25.319	31.7693	32.0976	51.6225	34.8159	20.8948	27.0675	9.9361	22.4264	69.6448	41.7335	38.8092	39.9144	38.4638	84.2413	738.928	97.2744	24.8276	39.1967	75.6673	646.444	64.9408	20.1	13.7715	30.0386	36.8892	13.8338	16.4033	73.7592	32.0189	19.3479	9.4714	20.3327	32.4343	35.7912	10.0258	16.1266	11.0753	17.668
ALS_AJGPS004_05	ALS	AJGPS004	5	25.6365	21.1499	12.4083	15.1972	41.2714	27.3363	25.1662	20.3779	17.3479	24.5949	45.4642	30.0276	14.5371	24.5045	13.3948	28.2247	62.5039	38.8408	39.5373	29.1125	39.3732	48.1748	728.627	154.929	29.5394	32.1226	51.6976	709.838	86.5731	20.6859	10.9947	22.3703	42.7221	24.5155	23.6387	136.724	34.5843	19.9635	8.3474	20.2181	31.1364	40.876	8.6432	16.3588	15.6199	12.6727
ALS_AJGPS004_06	ALS	AJGPS004	6	22.881	36.3438	9.4129	9.8037	66.1154	23.0609	28.572	32.6045	31.5369	27.9635	68.6316	38.8444	22.0398	30.7866	9.4062	24.3248	82.9781	31.9009	39.8687	57.3389	58.2175	135.877	763.006	102.882	34.3154	31.7875	111.417	656.761	67.9949	34.3716	13.6658	23.591	42.891	19.7413	18.2979	54.5944	32.5798	17.7716	9.3106	14.7125	28.3377	44.7519	5.9484	13.7176	13.7156	9.5147
ALS_AJGPS004_07	ALS	AJGPS004	7	9.8947	25.7732	8.0862	10.9339	27.6909	16.3452	22.4805	23.1029	22.1976	25.5179	55.9196	33.943	17.6729	19.971	12.3028	29.1038	62.797	37.3688	40.2603	43.1357	58.3247	91.4836	750.83	170.604	25.6791	31.229	86.8795	662.242	65.5039	22.1118	9.5752	22.8884	45.1963	22.4312	29.6623	45.1504	21.7998	17.3419	12.0373	17.8427	38.0432	35.5535	6.3857	13.9738	13.8218	11.9784
ALS_AJGPS004_08	ALS	AJGPS004	8	10.8722	24.3476	9.7829	14.2611	31.2785	18.9036	17.4458	18.6475	11.71	22.4622	57.4636	37.5118	13.5154	14.3145	7.254	27.3929	79.2493	39.3795	41.2564	53.7193	52.501	87.1994	710.369	162.986	29.7304	43.5525	92.3411	628.525	74.3731	26.5276	13.0199	28.2076	47.1719	20.6676	18.4865	59.7353	27.8134	20.0555	6.6789	14.0127	29.1775	27.5044	10.3671	13.6289	16.7284	16.5097
ALS_AJGPS004_09	ALS	AJGPS004	9	13.9913	30.1911	10.295	10.4148	38.8354	16.777	20.5314	23.4596	21.6398	22.9813	60.7141	36.0156	10.6514	23.1492	9.3876	26.6167	92.0957	32.2254	42.1516	51.1068	60.8282	113.361	817.34	94.2209	32.9787	32.5664	118.846	724.055	84.2293	25.4078	7.0628	23.7985	44.6027	21.7846	22.6366	56.2694	28.2622	18.264	9.0615	17.5393	40.5604	39.1499	9.3957	11.7774	14.724	15.2564
ALS_AJGPS005_01	ALS	AJGPS005	1	14.6404	24.6022	6.9235	11.5027	28.0602	20.4013	19.5157	27.6474	15.2295	19.7967	44.733	29.3279	21.5927	25.4691	11.543	27.9414	74.5638	31.043	50.8852	34.0689	57.9321	68.4879	812.322	109.756	44.374	37.1451	74.9727	825.583	79.1125	29.1593	21.7471	32.3945	50.2728	16.9207	30.6627	52.865	34.26	13.7811	14.2424	16.8995	33.5652	36.5826	10.0415	18.3702	19.5232	16.103
ALS_AJGPS005_02	ALS	AJGPS005	2	18.357	18.591	5.1758	10.8872	27.234	15.3465	15.5745	20.0835	10.8258	17.6383	31.4912	25.7166	15.0069	16.9049	9.6603	28.7911	92.7206	34.5333	47.9802	31.5924	53.877	80.975	883.656	105.728	36.1802	40.0572	72.4775	955.663	80.7571	31.7486	14.2822	29.0149	51.8052	16.3055	24.9196	64.5649	36.6783	14.2304	11.1042	18.7379	37.3318	38.262	7.2129	19.4314	16.8978	19.6809
ALS_AJGPS005_03	ALS	AJGPS005	3	16.1635	18.4372	7.687	12.341	34.998	23.8751	19.1826	18.5462	12.42	26.0385	41.288	26.9365	20.2607	27.8737	9.6561	28.0455	98.0767	35.3441	41.9089	31.4734	58.6303	91.9942	873.131	82.3009	43.388	45.0258	91.6396	831.986	65.2388	40.4239	14.2551	29.9213	50.3366	22.6035	27.4633	41.1485	49.5167	14.4711	10.8535	17.0777	33.4276	35.2041	10.5535	21.0026	18.4029	22.2514
ALS_AJGPS005_04	ALS	AJGPS005	4	22.6381	27.2517	9.095	13.2986	27.5108	20.2089	22.1527	20.632	13.5577	19.7946	24.7902	18.4429	13.0309	16.045	13.1118	23.2439	89.7339	24.6347	39.9741	56.055	67.1011	92.2923	906.812	112.623	61.8612	43.627	81.7922	912.216	80.0063	29.6564	24.5126	30.6706	43.3836	22.3572	18.0585	51.38	33.3924	16.0875	12.022	19.6876	35.5064	40.5959	10.8881	22.1015	12.712	13.2129
ALS_AJGPS005_05	ALS	AJGPS005	5	28.3718	35.3082	8.3285	19.8097	45.446	21.8574	17.597	24.4909	15.6176	27.3494	33.3942	30.0707	20.6239	24.9884	10.9722	26.9343	94.9102	39.5772	49.1328	37.9813	72.1211	82.0336	883.285	136.528	51.5671	33.7319	75.7805	915.012	92.6923	30.2374	9.302	28.1692	53.2424	15.0144	20.0088	53.8343	34.1711	12.6764	11.5197	17.4333	37.7336	30.3092	7.8584	18.1939	13.4498	15.4394
ALS_AJGPS005_06	ALS	AJGPS005	6	19.8814	37.5172	9.4908	9.7987	40.2696	14.2972	12.5574	29.4769	13.9986	22.2127	34.7101	32.4667	18.4706	27.8637	12.0554	34.2032	109.737	31.5891	50.4333	42.0433	81.8869	87.7987	1018.67	65.8062	52.6767	29.854	107.101	1034.83	65.2097	30.6399	9.2076	27.7141	51.2164	15.9671	28.9541	52.5244	32.9178	13.2387	10.146	24.484	42.3007	49.4225	9.6067	21.0032	21.3375	17.042
ALS_AJGPS005_07	ALS	AJGPS005	7	19.5634	25.7473	8.9575	17.4685	25.2822	12.0041	17.2755	20.1828	15.3401	14.8481	46.4764	27.6773	11.3724	19.4622	14.7022	28.2359	99.3049	27.2758	47.4979	54.4266	85.7151	81.095	911.409	143.512	46.3071	51.2939	107.739	1022.61	88.0368	38.8093	16.2968	32.6377	59.7768	17.1174	27.289	54.1264	32.9131	8.6145	12.875	14.0849	40.718	31.7201	12.5723	18.0431	19.2011	14.4551
ALS_AJGPS005_08	ALS	AJGPS005	8	17.2887	21.4599	5.1968	8.327	23.0654	15.1272	18.5552	23.2187	12.2946	15.5396	41.0977	29.9926	13.8832	16.5994	10.4424	28.8334	90.2416	28.4986	49.3334	41.3532	77.5795	87.128	982.881	153.484	41.507	35.7269	96.8867	1105.97	99.9355	32.2626	8.6947	36.3291	55.8058	14.4747	26.8184	51.4985	29.0312	8.581	12.284	12.899	37.2258	27.1662	12.2801	17.0683	16.6957	13.2311
ALS_AJGPS005_09	ALS	AJGPS005	9	19.3608	22.9097	6.9184	9.3439	29.3278	13.7489	17.0225	25.0236	17.2208	20.259	54.3004	36.1246	15.1672	25.2743	15.4742	31.1377	121.285	29.8192	48.9035	47.8162	89.9212	89.7733	983.634	99.5854	38.3767	40.3988	134.955	1107.81	98.2545	31.7818	9.0699	37.3687	71.706	14.7137	32.236	47.4467	39.337	8.2553	8.5055	16.0752	45.1141	33.7794	9.2359	17.8	20.2165	15.9903
ALS_AJGPS006_01	ALS	AJGPS006	1	25.3924	31.8079	9.886	9.6471	53.2366	17.1727	14.539	21.3546	22.1586	19.3742	29.4769	21.3379	15.3752	21.4516	14.952	32.3199	45.5381	21.763	32.2762	42.9358	37.4071	76.2865	781.1	70.7064	52.4822	39.865	108.021	1284.08	89.868	36.0955	16.2612	33.5541	32.5057	16.1358	30.2654	55.7668	24.0726	17.6621	13.3522	13.8631	29.526	37.2671	7.0216	16.2353	18.855	15.6868
ALS_AJGPS006_02	ALS	AJGPS006	2	23.9883	52.7635	13.0503	17.1441	44.8341	35.5707	26.8946	28.5224	23.4401	22.8858	39.8089	21.6628	16.2449	19.1175	11.249	26.8091	45.8725	38.1382	40.7221	47.0218	32.5946	56.1411	659.241	156.913	36.532	42.778	80.1716	1007.64	154.619	40.5491	20.5402	30.4597	33.4345	18.6852	30.0678	40.0606	24.5152	13.2943	16.0311	24.1433	26.5789	28.2665	7.765	18.2592	16.0846	15.0748
ALS_AJGPS006_03	ALS	AJGPS006	3	18.4612	56.7413	11.2676	21.6316	94.7871	26.584	27.2421	31.3672	28.8931	28.346	32.151	26.6357	11.686	26.7623	13.3779	28.3508	50.0691	30.1209	40.2029	51.2651	48.7318	108.827	848.065	57.291	48.2681	47.8859	131.797	1297.85	80.8441	28.2369	14.694	31.8881	34.7003	14.3224	28.4159	25.6082	29.0319	15.0171	12.1176	17.7972	30.2926	22.7889	8.2198	13.7251	12.7346	12.7103
ALS_AJGPS006_04	ALS	AJGPS006	4	28.9768	61.147	11.0089	15.5647	63.988	22.5041	21.4387	26.4437	14.9375	23.7325	27.4375	30.5892	10.6996	23.6758	11.4821	28.747	44.2777	24.9699	37.0194	36.7599	25.1654	81.9432	805.647	110.516	44.5867	46.6211	98.8885	1010.74	94.0765	27.1521	17.5196	24.3113	34.9466	18.0863	42.2998	58.7018	29.318	22.0974	13.3494	21.2026	30.014	43.3401	7.5779	13.0543	16.1842	12.6564
ALS_AJGPS006_05	ALS	AJGPS006	5	63.1792	331.271	26.8134	188.418	87.0384	83.2991	26.6317	23.4132	25.1487	31.4878	24.8151	17.7617	22.1338	41.687	25.3424	26.0028	39.0595	25.9342	36.5658	39.3392	21.9649	37.8631	279.783	126.626	46.188	18.6028	55.9009	305.09	99.8887	35.8613	13.7207	21.0663	22.1865	17.2094	25.1448	24.3942	12.6467	10.331	7.5652	14.1465	13.2855	17.1475	6.8715	17.4652	9.508	10.1997
ALS_AJGPS006_06	ALS	AJGPS006	6	36.779	120.333	14.3515	59.5819	80.2667	51.4213	29.9224	30.0288	26.242	24.8599	40.8173	34.6035	19.9523	27.0332	14.5792	29.7152	44.0371	30.4405	37.4922	29.4921	38.6569	89.297	541.323	115.649	55.3337	38.6948	102.097	764.598	134.953	41.6096	19.2556	35.6381	28.4667	19.8335	31.162	40.7328	26.4114	21.4226	12.2259	20.4318	23.6006	23.3453	11.3431	18.174	13.0119	11.2344
ALS_AJGPS007_01	ALS	AJGPS007	1	17.5104	16.8592	8.7946	14.6426	46.0164	16.3376	18.4291	17.5005	15.6974	18.1067	64.8527	18.1083	15.5479	23.2938	8.6031	21.6568	48.5996	34.9383	27.0305	32.3953	51.2658	71.2585	629.009	71.7799	31.0107	44.4974	97.1945	883.87	74.0436	30.518	16.0084	31.5289	66.3499	21.7167	28.3804	62.0445	39.8041	14.4841	12.1461	18.0805	55.1725	42.2671	8.6008	18.972	12.9075	20.678
ALS_AJGPS007_02	ALS	AJGPS007	2	25.7504	24.4123	8.241	9.9854	42.9064	36.4167	27.0895	20.903	18.623	29.789	61.2839	15.0773	13.8641	20.5474	11.5316	26.8539	48.4995	45.5339	28.8901	35.955	44.6495	92.1248	510.615	131.535	38.7786	41.2325	139.67	737.29	133.033	44.5807	15.1415	38.1191	70.1487	21.2052	17.3453	41.4789	29.0443	14.8659	9.142	20.3783	47.3055	30.8197	9.47	23.7549	11.2688	20.8131
ALS_AJGPS007_03	ALS	AJGPS007	3	16.8848	17.4762	8.3302	13.9132	46.367	18.7223	18.6318	20.1628	16.987	17.7362	61.8223	21.7895	15.1207	21.1823	7.5292	17.5578	54.7511	40.8139	28.9106	39.9138	52.5775	90.4978	631.557	59.537	37.5385	52.2298	123.987	845.057	66.7975	27.1577	13.5439	36.976	64.1236	19.599	26.8067	56.807	34.6181	13.1787	9.412	14.6136	61.4305	37.3484	6.6839	20.4505	18.0367	22.7524
ALS_AJGPS007_04	ALS	AJGPS007	4	22.389	28.5217	13.7872	17.2741	28.4875	22.8719	17.2283	20.5875	15.1375	24.1441	36.8136	22.0501	16.0514	14.1634	9.2382	17.8973	42.3463	31.9225	31.0829	39.9301	37.5231	60.4195	574.967	58.5959	25.7383	43.5742	89.3306	739.04	51.4481	21.4302	13.5025	29.1028	61.1934	20.2783	24.7788	65.7816	22.7607	19.0259	10.2142	17.798	49.8089	37.1863	8.6801	18.5912	18.8652	25.5646
ALS_AJGPS007_05	ALS	AJGPS007	5	22.442	33.9292	10.2889	10.9834	32.8761	25.3915	28.0496	14.1934	10.6275	24.0191	53.074	21.8328	13.0961	20.9941	9.5809	24.45	44.1488	39.4423	32.076	42.0876	46.572	72.8684	624.924	120.037	32.5823	42.2808	99.2304	785.556	83.9404	22.9677	14.0937	29.5477	61.2315	24.4623	21.2014	57.7862	33.6793	16.3919	14.5339	19.8369	51.9203	36.1382	9.8307	17.5463	12.397	21.4756
ALS_AJGPS007_06	ALS	AJGPS007	6	11.6145	23.081	9.1305	9.7167	34.0403	16.8143	18.656	14.9427	17.4783	19.5992	52.3163	18.7119	14.5318	24.4649	8.6249	20.9106	61.1694	36.878	29.55	31.0621	49.9105	74.9926	591.579	60.0803	26.1284	32.2526	96.7161	702.45	68.5127	26.4975	11.9565	28.6195	53.4333	19.5573	18.9066	54.6215	41.2313	13.1627	11.3801	19.3644	48.2914	43.051	7.3207	17.1474	14.2229	23.605
ALS_AJGPS007_07	ALS	AJGPS007	7	9.5369	27.3061	12.4217	14.6351	30.1863	27.8013	17.0047	12.4113	15.9265	14.5151	59.295	22.0035	15.3743	17.5285	8.1708	22.61	45.6652	37.2008	30.1269	35.2834	49.1299	64.5382	580.375	127.743	23.1251	28.5356	76.5218	726.533	83.4432	31.6593	11.7357	31.8829	59.2611	24.8332	24.5987	56.6352	33.0883	15.9157	13.7962	19.512	52.4228	46.2318	8.9638	19.2785	18.2556	21.1524
ALS_AJGPS007_08	ALS	AJGPS007	8	10.2855	28.6284	9.9277	13.4694	20.9553	20.9523	17.3042	15.9825	15.7231	15.4888	60.6187	17.7112	9.3637	17.1477	8.1446	18.915	45.2813	34.1537	31.69	33.6367	58.6484	54.6568	617.872	178.395	33.181	32.3997	76.3709	775.978	111.626	42.4976	16.8799	37.834	73.0331	28.0033	29.2231	54.2045	40.559	17.2914	11.4066	17.9569	48.4512	40.7231	8.1541	19.9875	21.2134	26.1775
ALS_AJGPS007_09	ALS	AJGPS007	9	14.6781	34.6592	9.0629	10.3276	33.8905	22.2881	17.6945	19.8642	17.6196	23.6974	62.5564	22.5203	12.9545	20.9206	12.4399	22.7132	55.9759	28.924	29.1144	38.8072	54.9534	70.9545	691.49	86.8177	27.0412	28.0296	95.9229	789.104	79.8622	29.8983	9.0582	29.0967	60.8262	18.0579	20.0959	59.5288	39.2703	14.4014	13.5682	21.4579	49.5155	41.873	8.2233	18.4229	15.3008	20.731
ALS_AJGPS008_01	ALS	AJGPS008	1	16.5309	28.9101	9.2104	5.0536	63.849	20.1872	14.6152	22.1215	11.9083	15.9676	54.5383	16.9303	11.7554	15.4476	8.9535	31.8637	45.6842	33.587	19.3475	29.9675	63.6994	56.7995	411.325	58.7245	24.4903	31.0004	98.9258	586.722	48.7549	21.9528	15.4714	32.1835	102.491	24.1602	30.7117	79.7889	46.4565	15.7086	12.096	25.1417	35.5626	40.436	5.9891	16.7601	16.4475	27.0599
ALS_AJGPS008_02	ALS	AJGPS008	2	15.5679	32.0038	14.0565	12.7871	62.962	32.2289	22.99	21.0363	13.4751	24.3553	71.6504	17.9892	17.0198	19.333	9.9614	33.4824	50.178	37.937	26.4804	37.2456	68.9474	59.7979	421.257	79.3588	27.3465	28.8655	105.054	614.119	83.4377	23.5504	10.9572	30.4025	113.386	30.6927	35.4018	67.212	47.5585	14.2088	10.8154	28.9088	33.5512	40.98	9.2082	21.5684	15.7677	19.9891
ALS_AJGPS008_03	ALS	AJGPS008	3	10.4197	35.5495	13.4655	11.4643	78.4871	16.9652	16.2498	20.6273	11.1501	21.5683	61.6724	21.5662	15.5648	17.1971	7.7538	27.8477	47.1037	38.8666	24.7943	27.9397	67.2667	48.116	464.395	55.1938	25.8118	27.7691	98.4858	644.758	67.9416	33.9728	11.3255	34.3819	112.949	22.9987	29.1147	61.894	52.3211	16.4654	13.5131	23.9412	39.1741	38.3938	10.3653	22.8501	13.2663	22.8068
ALS_AJGPS008_04	ALS	AJGPS008	4	19.1838	38.2252	5.975	9.1732	60.4529	30.6062	14.9815	24.9661	12.3885	19.3814	52.2561	21.6521	13.8904	17.3526	10.1993	33.5464	41.9974	36.7499	29.6057	31.1203	71.1912	39.9425	492.862	79.3586	27.5182	32.8116	99.3081	762.919	69.7168	25.6163	11.6506	31.2148	111.128	24.8578	42.3978	116.59	48.4607	13.7886	14.7104	29.8503	35.3142	47.281	12.4426	21.6757	19.574	26.7378
ALS_AJGPS008_05	ALS	AJGPS008	5	20.6074	49.7422	21.9426	33.3573	75.4347	37.0799	23.9413	31.8826	13.0695	24.7359	41.8544	23.8588	19.908	19.4096	14.8333	37.4867	54.847	41.1808	34.2466	26.2125	42.6659	33.7027	366.674	59.9078	28.6925	30.4763	95.7575	621.257	72.0452	24.6583	24.5557	40.6632	93.5674	23.7587	19.8348	78.1465	39.4881	16.3129	14.2338	25.9291	32.722	37.404	14.8364	22.216	14.8704	20.9497
ALS_AJGPS008_06	ALS	AJGPS008	6	16.5783	25.7159	8.9003	9.7696	62.4418	19.4171	18.597	19.6383	14.7361	20.6155	41.279	14.872	15.9199	16.7825	8.6218	27.5664	44.6206	32.8429	33.5427	29.6007	78.2224	55.6083	480.412	48.4871	29.0176	38.9003	107.877	817.097	54.265	25.9164	14.7033	34.5011	89.5975	15.3099	26.8848	106.355	54.757	11.2413	21.108	31.2301	29.7322	54.8953	10.0518	16.1967	15.8594	26.5918
ALS_AJGPS008_07	ALS	AJGPS008	7	8.8647	18.6747	8.0995	11.6665	39.3631	27.1696	20.803	24.3707	16.4953	22.0866	53.6991	16.27	11.29	13.0413	13.0832	35.2219	49.1347	34.7696	30.277	26.5895	65.449	42.7395	397.124	102.283	30.4152	29.5838	94.9191	654.457	64.311	28.9202	13.3314	30.3705	89.2077	17.1519	22.0588	67.1497	45.627	19.7918	11.8407	32.0178	43.0061	32.283	13.9923	28.1382	17.8086	27.7207
ALS_AJGPS008_08	ALS	AJGPS008	8	11.2264	27.1058	7.5909	12.4259	38.4886	31.276	15.5229	24.0226	10.244	21.6605	61.3912	17.1404	10.8968	16.2577	8.9217	35.1492	65.0045	46.1254	38.0095	32.2117	86.3513	43.5767	450.771	131.746	34.8228	32.9517	99.2878	701.943	109.95	38.893	10.8356	40.5373	99.7848	22.4395	28.8226	86.1178	51.2237	16.9855	17.0122	29.224	30.4092	37.6039	7.8244	21.0752	16.4834	26.1673
ALS_AJGPS008_09	ALS	AJGPS008	9	12.2655	22.888	8.8219	14.0638	44.0615	10.319	10.2958	18.125	7.0136	19.7471	50.1534	22.8718	10.8255	14.132	12.1315	31.7489	45.7348	26.6552	30.2879	32.0339	85.6951	47.6016	554.021	59.4561	29.6888	32.2233	122.903	857.521	84.2529	30.4224	11.2054	32.1945	104.832	24.0479	24.7792	88.7069	51.1615	14.3995	9.8592	26.7426	34.6529	41.3147	11.083	20.0187	15.5194	24.2857
ALS_AJGPS009_01	ALS	AJGPS009	1	11.7705	76.1691	12.9014	9.9528	16.9493	13.164	12.8213	20.597	16.2508	24.2706	24.6535	33.7378	8.5528	23.0749	10.2758	22.7359	55.386	25.9728	32.1052	40.2585	43.4748	72.9122	834.289	104.249	43.3693	28.713	71.1346	687.475	71.1557	28.519	9.8193	26.9712	53.3897	21.0099	24.6323	100.431	33.1125	14.9662	13.6239	18.9984	19.1669	47.6635	10.477	20.0223	19.0145	11.0889
ALS_AJGPS009_02	ALS	AJGPS009	2	9.4422	68.7778	11.7227	9.029	18.494	14.3317	16.3228	19.9692	14.2796	15.7265	26.3486	30.9678	14.2887	24.752	8.3858	22.5657	50.5096	25.4812	30.2154	36.3426	46.9898	79.4172	838.474	107.594	41.5693	34.923	66.3727	673.445	50.272	25.6843	15.342	27.3102	41.6754	17.966	21.6406	72.5009	30.6613	12.7953	11.7467	18.8569	32.0254	34.5641	9.1738	19.6576	22.5493	18.9397
ALS_AJGPS009_03	ALS	AJGPS009	3	13.746	85.169	14.3009	12.5979	23.5198	18.9718	11.5898	25.5879	20.0146	19.7456	31.7438	28.042	19.8525	29.3015	6.9634	24.1315	54.1038	30.9762	39.8612	35.535	39.5018	87.5556	820.65	70.0801	47.3038	35.1717	73.0949	678.157	54.877	22.5765	15.7578	22.3201	37.6741	13.6262	20.504	102.403	32.4984	15.7132	11.1357	19.0915	20.6226	44.9609	9.1623	19.5973	18.0119	11.2615
ALS_AJGPS009_04	ALS	AJGPS009	4	19.3065	126.778	21.5138	8.8089	23.0501	11.7385	17.7849	33.9303	22.6607	20.4929	31.2844	35.6581	12.3509	32.062	14.3696	29.0201	67.2121	32.6462	38.0689	34.6104	39.4975	83.461	948.027	84.0686	38.111	29.6193	78.7417	926.154	65.5906	22.3361	16.3062	21.8957	53.5992	16.3588	26.1587	44.2761	28.7852	9.4382	15.6247	19.6797	26.1489	27.6313	9.9914	17.6786	18.0445	11.8363
ALS_AJGPS009_05	ALS	AJGPS009	5	22.2346	82.5883	17.0038	16.0839	18.0135	15.604	13.1046	20.2719	11.0982	24.2614	21.4122	23.8798	15.5194	22.1079	7.8794	18.4133	38.8883	31.0933	27.2892	33.0461	30.7045	37.8843	604.189	124.155	47.9332	38.9928	55.9932	673.759	88.5014	30.4511	18.5356	34.0653	44.328	16.2094	19.7576	75.346	25.6084	13.461	21.3759	25.446	22.6613	36.3262	9.1266	23.4458	20.3043	19.3658
ALS_AJGPS009_06	ALS	AJGPS009	6	18.6381	128.312	12.5098	10.6068	27.3726	14.0486	17.9674	27.345	17.862	28.4133	43.2574	36.1395	9.7518	28.4381	11.0886	26.3115	71.0446	29.3436	23.0886	53.9315	61.4531	134.037	888.141	72.6641	37.3871	41.166	136.524	859.81	72.8046	28.9151	13.8977	22.2199	48.2287	13.9606	23.1503	37.4855	20.2757	10.1354	11.5996	17.3195	23.1201	28.722	10.0819	16.3042	17.8841	11.2458
ALS_AJGPS009_07	ALS	AJGPS009	7	11.5477	80.4954	9.7457	14.0514	14.6545	11.0392	11.2106	20.2341	13.2644	22.6908	41.4527	37.3529	9.4588	24.0306	10.1013	20.7696	72.9158	29.1463	37.6727	40.1815	62.9874	95.4386	916.228	155.505	53.3827	34.3074	110.727	870.847	73.7861	32.7305	11.7833	22.9362	64.013	19.5054	27.5488	57.8994	31.3021	9.8708	13.3165	18.5626	29.7329	33.2151	9.1212	13.616	16.7522	10.6501
ALS_AJGPS009_08	ALS	AJGPS009	8	15.4338	74.4968	17.1599	22.9193	22.0107	14.0046	14.6521	18.203	19.3814	18.0746	49.0996	34.8134	14.3157	23.266	8.9095	21.5698	76.3747	35.4231	41.1112	40.8802	51.4834	88.8554	842.566	191.427	56.1389	42.1871	119.68	787.06	89.9663	33.3565	11.1751	31.1763	62.3492	19.4366	26.1085	55.2416	28.5157	9.4417	13.3852	21.6071	18.1509	25.2718	8.1879	16.4786	17.0005	20.2654
ALS_AJGPS009_09	ALS	AJGPS009	9	11.8576	73.1997	8.9072	7.8983	18.8074	11.9825	16.6453	18.9097	12.5166	18.6512	36.4863	34.2423	10.9366	31.6271	11.3628	27.8368	76.873	23.9753	35.8958	59.936	64.3061	116.643	986.759	73.1096	43.3013	29.9901	127.502	894.324	63.8602	26.8378	7.5706	24.8993	52.6071	15.2547	26.6279	42.8096	25.7155	11.8636	12.614	19.39	20.4351	32.7182	6.4384	13.1708	17.746	13.1114
ALS_AJGPS010_01	ALS	AJGPS010	1	21.5186	25.6797	15.6238	14.7779	49.2309	21.6369	20.6411	27.3361	16.5437	23.7656	46.3174	25.2666	25.5265	16.7891	10.2452	32.1713	52.4529	30.9629	29.3449	38.4167	53.6002	64.0929	484.352	88.5507	34.9514	44.3267	126.014	933.976	88.3654	32.0771	10.5093	33.0596	66.48	19.3758	24.0951	62.8417	33.0948	21.9293	11.8683	17.7811	40.0613	34.1963	10.6672	18.6915	17.7164	13.8564
ALS_AJGPS010_02	ALS	AJGPS010	2	23.3838	28.3614	15.5525	10.3936	56.1867	24.0311	21.8723	28.3802	19.5374	27.3651	52.9132	19.8377	20.9751	20.4204	7.626	33.0004	58.0313	39.9765	28.0123	39.8296	62.8971	78.7996	407.994	77.157	29.9328	48.693	116.241	786.062	95.7106	31.2883	10.8422	31.8366	59.4361	21.7622	23.3316	71.6991	26.7198	15.6733	9.7425	17.0968	39.2894	38.9337	8.95	14.4971	17.9654	16.5331
ALS_AJGPS010_03	ALS	AJGPS010	3	18.8519	22.0763	12.5072	8.6017	50.8776	25.8396	15.0868	25.7598	15.2131	25.6152	44.0181	24.5975	22.319	20.6542	11.2494	28.4065	49.1286	29.2825	32.8211	39.8163	59.0944	69.6365	479.696	40.8758	31.3325	43.1848	108.073	908.298	70.0494	23.5405	12.3237	37.9299	55.6197	16.5411	24.9309	90.3843	34.5423	17.1324	16.6533	22.3824	47.9887	42.7848	8.2663	14.7606	17.8549	18.0187
ALS_AJGPS010_04	ALS	AJGPS010	4	15.5279	37.6952	14.2037	10.4762	39.5911	16.3478	20.2952	27.2657	17.8572	27.3803	49.0293	27.9469	13.7392	14.7164	13.7912	35.3086	45.0591	38.9372	43.2381	33.3249	54.7705	39.9322	428.98	92.0312	40.0309	50.6048	90.9783	939.34	135.247	44.157	15.4574	31.9477	62.0435	12.1916	19.6767	53.0872	34.2096	10.491	13.0092	18.5135	38.3601	33.5929	11.7426	14.141	16.817	20.2704
ALS_AJGPS010_05	ALS	AJGPS010	5	24.842	35.3227	17.4933	12.8934	29.8304	22.1061	17.402	23.9692	19.1738	20.6912	45.2265	21.2878	14.3154	17.3778	14.2621	27.8032	49.8154	37.1645	32.5912	30.0615	47.226	29.1265	403.329	79.7131	32.2232	35.6007	63.2406	941.402	100.853	31.6657	19.5011	30.8701	60.94	26.9635	29.2639	84.7013	33.7798	19.119	14.8271	23.8614	42.919	37.4358	9.0421	24.4446	18.7968	15.475
ALS_AJGPS010_06	ALS	AJGPS010	6	15.798	22.1456	15.5866	11.3006	37.3185	15.1242	14.7785	22.2942	10.404	18.7884	40.182	24.7045	12.3519	19.7258	12.4428	32.1033	46.6756	28.4582	30.2024	28.8712	62.8793	48.4317	472.011	41.9476	28.1022	27.0518	81.079	1070.35	58.7036	21.5017	14.1255	38.4757	61.4092	14.8882	27.4828	71.4215	33.9352	14.8334	16.9102	24.0575	45.6374	49.624	10.0803	24.4668	25.3152	21.5579
ALS_AJGPS010_07	ALS	AJGPS010	7	15.6753	21.0391	7.9793	7.801	37.541	19.38	16.3861	24.9859	17.7155	26.3396	61.9662	26.9128	14.0798	15.81	14.4729	38.1122	59.1718	36.3639	39.9983	42.0036	87.772	67.5584	595.151	100.308	37.9778	43.8627	146.047	1303.59	108.042	35.8962	8.7277	41.8578	65.5109	11.5337	22.0217	42.7046	36.8689	11.0308	11.0093	17.2362	52.4821	24.6035	8.0613	12.1829	14.7675	15.9612
ALS_AJGPS010_08	ALS	AJGPS010	8	16.6128	24.461	8.5217	17.1982	27.7402	17.5996	14.9131	19.0487	11.8983	22.7718	42.3941	24.9059	13.9088	13.292	13.7768	33.4022	49.9266	41.4988	39.4308	34.8327	77.8341	55.2791	526.227	109.929	38.969	41.7225	116.419	1165.74	127.386	35.5008	13.5283	37.4747	63.4131	19.2015	21.946	58.8083	21.063	11.955	11.5004	16.6665	42.8167	30.6091	10.7392	19.8116	17.1629	25.2432
ALS_AJGPS010_09	ALS	AJGPS010	9	16.3083	26.2581	10.2973	12.1957	40.6562	15.0901	17.2806	28.2671	14.7272	24.0243	49.2707	28.5804	14.4252	16.7648	14.2003	34.0736	42.9265	28.6966	37.7906	44.7044	78.5189	50.9074	557.703	45.6453	30.5575	47.8637	122.868	1246.48	97.0787	29.1533	12.113	31.1884	49.2844	16.4091	22.0614	48.1608	26.6986	15.325	9.849	17.5298	57.2799	32.3752	14.0276	20.5525	13.6213	12.5304
ALS_AJGPS011_01	ALS	AJGPS011	1	27.3644	32.8012	10.0667	17.4946	95.0832	34.2116	18.797	61.5447	18.4155	37.0606	55.0407	25.9671	15.5878	13.26	26.9426	91.6215	31.1053	34.568	35.7671	53.8809	77.4533	28.9205	136.701	40.8997	104.399	42.3639	110.128	1217.99	126.312	47.4501	13.4741	43.3771	53.6543	17.5063	29.6445	83.8628	39.2146	8.8442	9.7041	22.3524	46.9642	37.6036	9.6277	18.0757	15.0627	19.4878
ALS_AJGPS011_02	ALS	AJGPS011	2	37.3068	110.887	9.1473	23.1031	91.4081	57.4968	25.9474	58.387	32.2264	39.1539	51.2184	30.5764	20.3194	19.7453	21.9814	84.6973	36.3845	30.1048	24.8577	41.6499	72.3071	29.419	119.125	59.1405	95.1052	49.5397	110.557	937.778	142.141	39.7387	25.0217	36.7554	49.3268	19.9824	21.153	52.7673	29.7152	11.0255	13.1811	16.8125	47.0151	26.365	8.6193	14.9567	16.4389	23.4228
ALS_AJGPS011_04	ALS	AJGPS011	4	36.5278	60.2224	16.2656	19.0913	68.4622	24.7266	20.6012	34.6633	17.3127	24.3759	58.955	20.1622	12.8875	10.1881	16.5525	36.7994	33.1292	28.9339	20.637	31.3746	51.5032	26.882	188.481	38.2051	41.8532	38.2126	93.033	1042.79	86.4015	30.7156	15.1346	33.4597	52.9613	28.0909	24.4187	68.9662	38.4935	12.6702	11.7313	14.6114	38.2841	29.9002	8.407	14.9288	13.1853	13.4121
ALS_AJGPS011_05	ALS	AJGPS011	5	31.6391	55.2838	8.0421	11.6473	67.2686	41.9356	19.5105	31.0837	24.1073	23.5922	69.7251	21.9321	11.5419	12.793	19.1063	43.1651	29.2958	40.5282	35.0244	34.8471	50.5188	25.8758	184.575	43.0961	36.4403	72.9407	131.314	954.603	97.9654	24.0093	19.2075	42.3923	66.7955	21.3135	32.9648	51.2758	36.7219	12.705	14.037	18.5772	42.0841	34.0182	6.6823	10.5265	17.1049	17.2902
ALS_AJGPS012_01	ALS	AJGPS012	1	30.0003	37.8568	12.0124	27.377	49.3317	26.9716	22.8471	24.082	19.3977	23.4619	42.179	21.2301	26.85	29.8807	11.227	24.5725	61.2461	20.087	33.2866	33.3055	36.257	87.4237	777.12	120.469	40.6689	42.209	108.435	1097.18	94.1395	44.9728	10.1759	33.9589	28.3599	19.8118	17.4707	65.1622	25.0588	13.4291	13.4234	17.389	23.1362	20.8146	7.5602	20.3243	15.3625	12.3385
ALS_AJGPS012_02	ALS	AJGPS012	2	33.7302	233.842	14.5893	70.7081	73.7853	41.3998	24.6413	25.821	52.3682	17.6905	36.6424	14.3223	31.0321	33.6917	13.8351	24.005	50.4821	25.5132	32.5307	34.7236	33.8072	54.0647	527.743	131.07	52.6147	40.8781	78.7918	764.115	108.219	48.8514	15.4919	29.3481	29.5731	12.9011	17.8341	55.4051	19.6876	12.9805	9.3836	18.1284	19.1568	21.0479	10.417	12.93	11.6932	11.7965
ALS_AJGPS012_03	ALS	AJGPS012	3	35.3177	28.8545	17.6782	22.165	45.5307	24.9349	18.689	25.7714	26.558	28.2121	28.768	19.3198	30.3455	29.3686	11.1298	22.5353	57.7302	15.6893	35.5718	32.8826	48.7613	95.3662	753.32	55.8024	28.0954	46.7908	132.758	1132.19	62.9998	36.1322	13.7499	26.1399	33.8464	13.6017	14.6392	63.0132	30.4068	15.5148	8.9572	14.5598	24.9067	26.3374	10.3408	13.3588	18.9974	11.2376
ALS_AJGPS012_04	ALS	AJGPS012	4	29.3754	27.0901	13.4862	16.9226	45.1623	21.7098	20.4762	17.9062	31.5679	18.7006	43.0365	29.6103	51.793	21.6681	11.0053	15.8794	63.9419	26.3272	36.6103	44.3578	31.1846	71.302	778.307	88.4488	31.2411	54.1326	84.1006	918.025	69.7462	24.1153	16.1093	28.3164	29.5126	23.158	25.5344	64.4243	24.4427	17.378	10.3482	13.0457	22.5068	36.9642	8.2026	12.1542	20.0234	8.7743
ALS_AJGPS012_05	ALS	AJGPS012	5	21.9795	30.2635	9.9924	10.7836	33.829	22.4728	19.225	16.1291	22.0301	15.7243	44.3132	19.4946	40.4446	18.7741	9.928	17.2604	50.6351	26.7231	40.5388	39.7283	36.8036	96.3628	820.867	140.775	24.4667	55.4403	123.759	1011.53	84.2513	22.5873	13.6608	24.9991	31.9308	18.6708	23.318	53.3544	22.1982	24.6813	11.6806	13.8464	24.6069	26.9005	9.5879	14.791	14.0334	9.8111
ALS_AJGPS012_06	ALS	AJGPS012	6	23.0347	19.8302	6.8124	12.0323	27.1518	17.186	15.0438	16.8116	16.2921	13.8614	33.4846	14.4359	32.9501	25.2942	8.8919	16.1878	48.9222	15.696	35.0161	27.4109	34.832	68.0191	871.843	51.4297	23.184	36.5047	69.7661	1092.41	58.6358	27.8624	13.0141	25.5324	33.5343	17.4572	19.6007	99.6805	24.891	20.0185	10.9078	18.0941	31.9824	40.2225	9.3908	16.8388	14.2859	11.874
ALS_AJGPS012_07	ALS	AJGPS012	7	26.2135	48.5989	9.6232	41.9887	48.4822	30.4096	22.5614	25.361	29.8892	23.5587	43.3854	26.0504	38.0068	21.6395	12.3991	21.3686	60.2511	18.6977	37.2953	39.5481	50.175	87.4569	775.192	230.179	41.4956	32.8075	101.048	993.005	149.102	55.2579	13.3318	27.645	36.4556	18.5072	20.7449	52.6964	28.6585	16.7803	13.3928	20.3386	23.6437	27.2888	8.2883	19.1938	12.6978	8.6263
ALS_AJGPS012_08	ALS	AJGPS012	8	23.8486	36.092	12.491	24.7146	23.8565	30.4921	22.6179	23.3171	20.3904	21.6569	45.8723	24.2072	27.3211	22.3191	13.7889	19.397	58.6145	25.1192	36.3972	35.2341	51.894	92.6101	814.711	202.133	36.5686	48.0138	108.09	1057.64	136.684	46.1645	12.8369	29.6543	36.5058	17.9872	21.8295	54.7493	20.0971	17.3189	14.4744	20.2079	23.0025	26.1746	12.1669	16.4832	13.2731	10.7523
ALS_AJGPS012_09	ALS	AJGPS012	9	36.5926	30.5824	7.1064	16.6718	34.3526	21.3137	18.9767	19.6131	25.583	17.5336	41.0726	25.7251	33.7624	28.4508	15.1052	20.5032	64.3935	17.8341	39.7947	44.8607	53.6455	80.5411	979.181	118.265	37.743	40.9684	109.846	1229.09	108.063	44.2666	14.6297	26.0125	30.1517	19.4209	19.3506	97.4372	21.9888	17.5632	12.9387	19.418	19.4916	19.0495	10.1989	15.4948	15.3335	8.5988
ALS_AJGPS013_01	ALS	AJGPS013	1	23.4247	17.1848	6.6331	8.9297	33.2663	14.9286	19.5279	22.4545	10.2748	18.5408	38.4399	19.559	7.424	15.5122	7.8427	29.2922	36.3922	39.3809	28.2538	28.4253	43.316	55.1398	500.102	58.7346	36.671	36.9993	103.722	1070.89	112.445	34.2607	15.0424	50.0143	67.6892	18.1967	18.6195	86.3166	35.813	10.3681	14.97	26.0635	73.7579	46.5714	10.2648	32.4895	12.8861	21.1886
ALS_AJGPS013_02	ALS	AJGPS013	2	15.7054	29.3059	15.8614	19.5202	37.4767	22.8416	21.3291	19.8285	13.6734	20.5932	33.7901	24.8709	26.475	19.8787	12.5577	28.2322	41.299	39.6362	39.2253	37.2007	37.2623	44.0031	366.426	74.8371	32.0308	37.1128	58.8958	754.366	104.66	44.0075	17.9011	49.209	71.043	15.5294	30.5298	70.9894	33.7488	11.5353	15.5126	22.8146	49.743	31.4039	12.0221	26.8571	16.8853	21.9647
ALS_AJGPS013_03	ALS	AJGPS013	3	19.8728	42.9283	12.5624	29.6087	48.5144	26.5158	21.6124	15.6741	14.1919	24.3839	26.6675	27.1777	20.9544	23.7967	14.4475	21.6646	40.0858	35.7994	30.081	29.9144	30.728	49.6336	329.179	42.6501	35.1607	48.365	107.617	719.69	53.6086	32.5475	16.4512	38.142	47.7338	22.6816	20.4456	55.5244	41.5052	18.6674	15.0922	23.1211	49.514	36.0144	11.8061	21.5943	21.9293	20.1556
ALS_AJGPS013_04	ALS	AJGPS013	4	26.9319	36.4134	17.6844	14.1172	47.3095	17.5434	26.9919	28.3352	21.7242	19.4651	47.1838	21.8707	15.5409	21.8503	15.551	34.3391	42.7753	37.5641	41.2567	33.7345	28.8211	59.7431	580.99	72.7061	26.7514	41.2122	86.1739	801.343	69.0112	25.8989	13.3592	46.9133	72.2348	22.1521	22.0267	59.7193	40.4332	9.0996	8.6548	26.4012	52.7757	36.5366	7.9711	23.822	14.8823	21.1372
ALS_AJGPS013_05	ALS	AJGPS013	5	33.1292	36.3769	16.6985	13.1981	54.5703	37.6191	22.9445	32.1442	23.9354	25.7553	50.464	25.2121	21.468	15.4345	10.9037	33.8154	46.6648	42.4271	31.8237	47.6764	34.361	73.2987	490.058	92.7916	25.171	56.2581	116.223	694.651	86.6283	27.3591	10.0841	37.5286	64.8965	26.7968	22.0851	45.1056	27.481	14.0795	12.873	22.7116	46.8692	29.8783	10.8958	14.851	13.9815	17.4325
ALS_AJGPS013_06	ALS	AJGPS013	6	12.3521	32.9119	14.0161	11.1649	48.5923	20.5879	17.7408	18.6821	16.5818	18.221	48.932	17.0801	11.7561	14.2056	9.9895	24.4112	38.8368	25.2868	36.0006	30.062	26.2968	55.5039	523.542	33.4629	33.9749	43.7633	81.5489	760.742	56.3508	22.0556	19.0894	43.3762	69.9136	22.2804	26.524	55.5625	36.3373	13.912	13.129	25.1345	61.0889	47.9226	6.746	23.2355	17.0652	24.6869
ALS_AJGPS013_07	ALS	AJGPS013	7	25.8274	52.0811	16.6908	46.8219	49.5432	36.744	24.9037	23.1958	17.6321	21.3902	42.0589	28.0918	19.2578	23.7314	16.2031	24.112	49.0692	30.1359	37.2229	41.8495	56.6216	63.5236	566.173	127.775	37.6638	40.3544	97.341	990.54	120.558	52.9189	18.2145	39.6344	65.8303	17.6352	16.446	60.0668	32.2035	12.9906	14.126	23.7038	50.0682	35.0612	10.7558	28.2197	20.0779	19.6776
ALS_AJGPS013_08	ALS	AJGPS013	8	24.0554	43.3906	17.1982	19.7971	34.046	22.6445	28.6445	20.8471	16.6758	16.9384	46.5695	25.7012	17.6029	19.5426	15.6879	36.3109	53.4847	40.2109	36.0153	43.6865	61.8557	65.9116	601.355	170.035	41.5078	37.6809	82.5433	1001	138.229	46.7004	10.8705	43.4381	73.1105	15.5347	17.3892	56.4385	37.296	10.5241	11.2576	27.7356	66.9893	28.8674	9.5218	23.0934	15.1921	19.2114
ALS_AJGPS013_09	ALS	AJGPS013	9	26.5746	46.0958	16.3525	24.7941	51.6504	22.1672	20.0875	24.3845	20.9344	24.053	41.788	21.8486	14.0253	17.3713	17.4756	36.3474	58.7945	25.169	34.7362	53.2209	64.9893	72.1654	620.124	70.1923	42.0712	33.9299	114.759	1075.61	104.43	30.305	15.5813	42.0376	62.496	16.0792	20.045	59.8849	39.9441	11.0511	9.9363	17.4404	62.9045	36.9562	10.5112	29.4049	12.6514	18.8219
ALS_AJGPS014_01	ALS	AJGPS014	1	15.0128	27.7501	6.336	9.3504	52.7833	19.1541	17.1202	19.6123	13.9862	19.2502	45.9849	26.1193	14.3504	25.2217	6.2152	31.8166	68.8397	26.3337	35.1879	50.8138	36.6115	120.512	827.925	120.258	33.7783	31.5181	91.3482	677.733	61.4233	23.4957	12.6304	25.7417	42.0221	22.2138	26.1749	52.4924	25.2284	15.9603	8.7455	12.3277	23.215	36.8621	7.1855	14.081	13.9696	11.7515
ALS_AJGPS014_02	ALS	AJGPS014	2	10.4975	19.5883	7.0679	8.0935	34.4622	16.0124	16.7321	13.6461	10.6251	18.441	43.5672	21.0469	11.4372	22.4774	7.5378	26.23	52.7441	22.358	36.4418	35.5679	37.3627	65.113	843.511	145.683	28.3513	32.1492	67.3759	706.195	78.4568	29.2744	10.6488	32.0336	42.1684	18.1891	25.0463	79.0186	26.9463	20.8225	7.6813	11.2692	24.3782	37.7086	4.1132	15.7204	14.5292	17.2048
ALS_AJGPS014_03	ALS	AJGPS014	3	13.333	21.8202	7.4885	9.5829	38.5649	15.5568	17.4343	18.5921	11.9314	18.0536	41.6502	21.5618	10.8493	23.1843	9.0771	25.1471	53.2343	21.5445	38.2981	53.6396	39.739	113.691	897.432	56.1272	23.173	43.191	93.5326	732.053	35.5426	15.4736	20.551	24.8665	38.6439	20.2555	25.4153	64.5137	35.6258	23.3353	12.6103	18.1383	30.2191	38.8755	9.8237	21.5191	12.5146	14.1995
ALS_AJGPS014_04	ALS	AJGPS014	4	17.9681	47.6728	13.4973	16.487	38.7853	18.3699	15.4286	15.834	15.4762	22.4336	41.9343	25.236	12.7305	24.8427	9.3377	17.4741	63.1052	31.0262	42.5604	34.6074	42.1497	68.339	799.194	89.2412	24.0282	43.6716	72.2279	791.289	65.074	25.8766	17.396	25.8904	42.5916	18.9821	24.014	80.9868	28.2627	11.3968	10.47	16.3397	28.2661	39.3342	11.9035	26.3167	12.1927	15.208
ALS_AJGPS014_05	ALS	AJGPS014	5	22.36	59.6753	14.5807	16.6658	50.1734	21.8546	18.5905	16.8619	15.8541	18.7357	45.4236	22.8492	12.7225	25.6653	9.7628	23.4174	67.8884	29.1461	43.0073	37.5711	42.488	65.502	913.58	120.769	31.1615	34.0156	65.5783	914.513	73.2326	28.4096	13.6619	40.0299	44.177	15.4378	24.8538	67.1491	31.3116	16.0009	16.177	17.9135	25.0118	33.5823	10.7834	17.2729	15.4873	14.585
ALS_AJGPS014_06	ALS	AJGPS014	6	26.6778	64.9128	12.6103	22.941	68.3564	24.5253	23.8948	26.1926	23.2181	21.8203	54.5994	24.6943	16.9207	29.3248	15.2212	30.0353	72.893	35.3863	36.3007	58.1199	41.6954	147.292	753.196	118.204	48.367	40.4897	127.471	686.624	112.123	42.6033	13.4335	27.3929	36.6764	19.2367	24.6405	38.1696	19.2144	12.2009	11.6644	16.8202	23.939	26.273	8.4794	12.7387	10.6386	12.1069
ALS_AJGPS014_07	ALS	AJGPS014	7	14.3514	34.2868	9.0945	14.2717	45.3103	23.5817	21.2812	25.3879	15.2399	26.0829	49.2194	31.8455	14.4192	21.0503	11.8763	35.5262	81.9531	31.3059	49.7914	61.9889	65.1054	117.423	1044.07	186.086	41.5779	34.72	112.17	939.039	83.0919	29.5958	12.5428	29.5653	48.7051	15.529	18.5976	43.203	23.592	9.8379	8.0229	11.8514	30.4896	26.5829	4.8942	13.9548	10.5674	11.4004
ALS_AJGPS014_08	ALS	AJGPS014	8	18.4986	40.5411	5.2123	12.9766	45.497	29.7484	22.3429	26.1059	13.3102	28.1057	58.837	33.3424	15.9883	26.7124	13.5016	25.6135	85.1573	43.4509	48.965	52.9346	71.4894	97.4614	1082.28	245.505	39.0235	31.8205	81.2148	947.971	87.6294	37.1494	7.6023	31.6047	51.0091	16.5249	24.3593	54.0825	20.8023	8.1242	9.284	13.6599	34.8826	27.0235	9.0546	13.9124	8.0119	13.4037
ALS_AJGPS014_09	ALS	AJGPS014	9	18.7592	37.4466	9.4298	9.5036	62.7852	10.3274	18.6254	26.3887	16.2767	23.5533	54.6371	34.9916	14.0012	28.253	14.1621	32.8378	101.888	28.1642	57.0933	65.1669	79.5758	133.416	1003.94	114.77	54.1472	45.7364	144.931	1000.32	98.3003	33.3075	12.14	31.5861	47.258	13.9634	25.1483	47.1598	24.1225	7.0723	8.2985	7.9828	38.9354	27.0072	6.4198	15.8854	11.6368	12.6749
ALS_AJGPS015_01	ALS	AJGPS015	1	10.6591	18.1819	6.157	8.4696	60.0098	20.1114	8.9248	20.1174	8.984	18.696	45.6482	18.7109	14.1722	19.6746	12.3327	39.0816	35.5504	32.8074	25.2249	25.0873	39.1859	49.296	533.058	60.4399	41.3562	26.0467	86.0009	861.74	57.9408	29.0102	15.9876	29.0631	61.3874	21.5195	28.3283	72.8354	29.6072	19.7543	10.8595	20.4172	43.7124	42.3172	9.058	16.5463	18.5582	21.9243
ALS_AJGPS015_02	ALS	AJGPS015	2	20.2625	27.4415	11.2128	12.6428	82.146	30.2356	16.9911	28.1593	22.1935	25.501	62.0764	24.2988	14.7249	23.3309	11.3357	39.3142	37.3442	34.9957	33.6983	40.291	50.3238	77.219	474.75	81.4529	31.7652	39.4725	122.762	733.161	91.289	30.0216	13.6643	29.039	50.2564	22.2872	26.2305	60.3082	31.5593	17.5887	11.3721	17.2601	37.3174	32.4466	15.7828	18.3125	21.772	20.3058
ALS_AJGPS015_03	ALS	AJGPS015	3	16.0424	25.2981	9.1734	10.6752	92.4437	19.7413	15.6169	34.8715	12.6754	23.715	60.0935	25.2166	16.6237	26.6785	9.7603	39.7443	41.9062	36.7893	27.0555	31.3981	41.0302	71.2411	585.976	40.2389	49.184	44.4068	123.013	877.299	62.5427	32.5544	11.1081	37.3177	62.624	17.1097	26.4565	56.8258	37.3554	18.4224	9.9007	14.3782	42.7549	32.8103	9.6812	11.3683	20.4386	13.3658
ALS_AJGPS015_04	ALS	AJGPS015	4	28.9475	109.585	20.8976	17.9542	103.543	27.4976	15.6673	32.8588	21.5091	24.8815	57.4243	28.2589	20.933	22.2865	17.2583	44.6112	42.6641	41.3561	39.609	41.7518	42.868	58.4995	577.084	65.8614	46.5892	45.4436	90.1029	765.081	69.8806	24.443	18.6248	27.2861	53.1154	22.8889	28.6927	55.3635	30.5484	15.4076	15.8645	13.1443	26.396	26.6845	8.8636	18.5718	12.7366	18.7795
ALS_AJGPS015_05	ALS	AJGPS015	5	23.0975	125.908	19.004	18.1357	60.5825	50.8175	14.3832	33.1604	14.1294	28.5608	53.0568	24.6676	16.1642	19.5665	11.4977	41.2787	41.3911	45.1706	35.9448	28.4407	41.3815	39.9279	534.459	138.372	54.8808	34.0955	74.0561	771.874	101.431	40.2032	20.9432	35.4991	71.4584	20.9468	29.0987	48.2356	34.9159	17.3733	8.9208	18.6851	38.9006	35.433	10.3629	15.2049	16.8911	24.1449
ALS_AJGPS015_06	ALS	AJGPS015	6	21.0547	96.4886	20.0286	16.6321	72.3955	24.6611	18.5352	24.4324	10.5168	24.0362	44.3119	20.1784	14.2258	20.0759	11.9316	45.0937	41.0459	36.374	28.4477	33.2792	51.5921	41.5891	574.221	51.9691	39.1489	25.8033	70.327	849.396	69.8846	35.0034	10.5809	31.6968	49.712	24.3874	22.4579	85.2425	37.6065	16.8504	18.6203	24.8157	43.6653	37.205	12.1703	19.3799	21.0509	22.2516
ALS_AJGPS015_07	ALS	AJGPS015	7	13.262	48.6862	10.8876	12.4211	44.0764	22.1333	14.1485	21.9218	9.7955	25.4506	51.614	21.0785	14.3875	24.2347	14.5442	39.0879	52.9084	38.3297	29.1054	42.9003	62.3629	63.3109	578.138	91.3898	61.5138	45.8799	130.21	980.945	93.7805	54.5535	9.8477	40.044	66.8146	19.131	23.9803	53.5895	25.1061	16.3619	11.4888	17.503	39.7237	31.1582	10.796	22.7851	23.1914	19.577
ALS_AJGPS015_08	ALS	AJGPS015	8	18.174	36.6435	9.2705	8.8535	29.9862	21.4387	14.898	19.6834	10.0431	17.6656	35.6793	16.5363	15.8406	15.9317	12.1101	34.3446	37.4116	33.1468	31.3101	48.1525	53.0839	51.4761	545.095	98.9228	54.325	55.0627	111.548	920.474	81.3708	45.573	11.2473	29.5976	62.6939	23.6678	27.0988	80.9068	35.2277	17.5186	10.7286	19.6999	41.8753	34.1825	8.6248	15.9142	19.9405	22.7409
ALS_AJGPS015_09	ALS	AJGPS015	9	15.9522	51.6884	9.3179	9.5845	54.5112	13.0768	12.1685	29.171	11.3124	18.9771	52.743	17.8824	11.9236	26.2561	16.5389	38.8973	46.566	28.8429	30.0558	41.1799	59.1502	65.8289	637.673	58.2043	51.5878	38.9262	142.49	978.462	78.0776	41.887	10.2489	34.2168	64.0977	22.2448	22.9861	58.6842	29.0122	15.5889	8.3539	15.7851	43.8724	35.8872	5.1802	17.045	20.4539	16.8428
ALS_AJGPS016_03	ALS	AJGPS016	3	24.901	120.108	24.0153	106.402	106.479	60.1205	16.5839	17.4698	32.4528	23.5491	21.9482	20.7656	19.1869	30.1086	16.54	30.0502	40.8336	27.9067	25.8033	30.3409	32.4314	49.9385	292.651	38.6805	33.4098	37.9567	86.5267	604.553	63.689	53.554	11.4457	33.345	38.9856	18.4016	13.7236	40.41	22.8058	11.2864	8.4024	20.94	45.3579	26.0295	9.743	19.5629	17.6563	18.7717
ALS_AJGPS016_04	ALS	AJGPS016	4	18.172	20.0961	7.1375	17.547	28.9086	29.155	25.072	23.3959	17.6271	23.7919	75.4144	15.8414	19.9078	17.0828	10.5238	30.8453	49.3906	43.7515	40.7369	36.0693	63.58	53.2521	472.541	95.241	23.6221	26.2404	101.711	484.712	49.7367	20.8179	12.4072	23.7511	72.0772	33.8389	24.3912	122.081	43.8233	12.0149	9.5608	21.0638	29.2391	36.0098	9.6924	26.2654	13.4736	19.9947
ALS_AJGPS016_05	ALS	AJGPS016	5	14.8371	36.6961	6.918	25.2892	33.022	24.1307	31.9657	15.1086	13.9611	22.9777	56.0074	22.2685	22.6818	17.3998	9.9462	31.1902	37.3964	31.3926	26.2464	33.1385	59.9124	50.1315	389.455	107.57	24.564	26.0732	82.0502	403.2	65.3032	22.4549	10.6979	24.1207	56.2925	24.4599	19.3832	141.162	39.4447	17.6158	9.2389	13.5894	24.4632	41.383	6.9228	18.6899	15.1616	13.4474
ALS_AJGPS016_06	ALS	AJGPS016	6	14.9079	19.5172	6.2311	13.9802	33.4003	16.9095	8.5521	13.6889	15.6925	15.8824	61.5649	10.98	10.6763	18.726	11.4873	26.5685	35.5456	30.5473	24.0216	30.6048	66.169	69.7294	494.118	56.1049	25.8576	24.3545	110.296	520.233	47.9433	22.0268	8.1721	21.7479	67.6264	27.2909	23.7845	153.473	46.4185	10.4378	11.3315	15.3458	24.618	41.1368	7.9331	23.0264	14.2618	21.4598
ALS_AJGPS016_07	ALS	AJGPS016	7	13.4098	33.8632	15.3069	12.1132	29.6725	19.4302	14.3215	19.0509	14.3296	15.7868	82.5778	21.6326	15.6646	16.2912	12.1765	38.4408	44.7079	45.0772	31.3633	36.1338	70.1512	66.5054	619.139	99.0156	31.4291	26.6295	130.308	623.518	67.1976	34.0479	9.64	43.8234	79.6201	22.9621	25.2622	59.7591	42.3866	8.3731	7.4155	13.1583	24.6134	35.5818	8.0217	19.052	16.5204	21.5338
ALS_AJGPS016_08	ALS	AJGPS016	8	7.2152	25.2065	10.7012	12.2938	24.0219	13.7846	16.1739	14.3267	13.3681	18.6781	58.2848	15.0167	16.1399	18.3824	14.2786	30.5288	44.6463	30.1691	19.8103	32.5285	56.7038	41.9707	537.123	98.2921	24.6465	28.321	89.1554	520.936	62.9817	30.3849	7.3433	26.1262	65.2318	20.6483	23.4763	77.9505	46.2858	15.1468	8.8596	21.7533	30.4144	32.535	9.4482	19.9616	16.4551	23.2583
ALS_AJGPS016_09	ALS	AJGPS016	9	10.0754	21.209	7.7426	8.394	33.734	10.558	16.3802	13.2557	15.3031	16.4512	63.4592	12.5048	13.7262	16.3365	8.578	27.1679	36.7492	20.8141	23.5702	29.5749	54.755	48.1546	612.981	58.7711	34.2126	24.3208	103.117	597.049	47.128	30.4133	10.908	23.3035	72.7412	19.9261	21.596	81.8829	41.469	10.6585	10.0898	18.4419	34.0632	38.8238	4.6054	17.5931	11.3221	23.0087
ALS_AJGPS017_01	ALS	AJGPS017	1	21.3883	16.3049	12.0193	13.0947	64.921	18.715	14.5461	22.0751	23.5956	25.5385	77.8001	16.9538	19.3059	18.5051	11.9234	36.8576	40.8642	34.192	27.3189	35.0294	54.5524	98.7684	500.993	76.8427	35.6005	37.7504	123.02	596.629	64.2436	27.374	11.9979	28.5952	66.0812	15.2942	25.3331	74.2182	31.6869	11.4848	13.0601	19.9111	38.895	39.243	8.6484	19.2139	15.6506	19.9473
ALS_AJGPS017_02	ALS	AJGPS017	2	23.178	23.1802	8.1646	13.6742	50.5528	28.9069	22.7173	26.1127	19.1184	19.0368	71.3547	19.3009	16.403	23.0571	17.5079	36.0217	40.2075	37.9368	34.6454	24.6044	37.8987	78.1399	474.202	97.1233	28.936	33.3046	107.391	563.117	73.1114	25.2937	12.6107	25.6131	57.3121	16.2866	22.3207	75.1343	28.7432	11.7895	17.8298	19.5242	33.334	32.5313	10.6868	15.2562	19.317	20.1507
ALS_AJGPS017_03	ALS	AJGPS017	3	24.1304	17.4506	7.4891	10.4147	54.7589	20.8633	20.2507	22.8001	17.1604	24.6901	79.3065	15.2694	20.6742	23.2895	9.1362	33.3028	32.5215	35.5446	23.8839	46.3492	44.1632	101.157	533.685	50.3881	31.1527	38.9349	126.158	605.091	48.9638	23.4959	14.1677	28.5591	71.7556	14.4708	23.3868	87.9502	29.9633	9.8122	12.6352	18.1647	44.2277	40.1815	8.8222	19.4061	18.1004	17.0299
ALS_AJGPS017_04	ALS	AJGPS017	4	18.1494	34.3516	11.5496	16.6085	68.9745	29.0345	38.9426	32.0419	20.6596	15.8093	63.908	19.7313	26.3944	25.7484	12.0256	33.6024	40.8515	34.9349	43.1115	46.9992	37.4282	64.562	511.23	72.8184	38.4737	32.8389	73.7965	513.855	60.5694	27.8963	20.9585	33.2842	48.7489	26.8172	30.6743	99.5968	31.7299	17.8638	14.0287	19.1671	35.2803	27.8735	7.5688	22.7823	19.1894	17.3931
ALS_AJGPS017_05	ALS	AJGPS017	5	31.9425	59.6055	9.9105	31.3422	69.6377	48.7588	18.2837	26.7895	14.4223	25.9145	67.7286	22.5668	22.9358	25.5148	15.5329	32.0259	56.7204	37.6555	29.3833	43.8513	47.5993	69.1795	607.36	148.059	32.9433	34.2587	102.055	652.17	92.26	27.0675	15.5393	33.9281	62.382	14.7192	20.7028	94.209	27.462	13.6533	13.1708	17.0951	33.4194	35.0189	8.3619	18.4598	12.3818	18.7377
ALS_AJGPS017_06	ALS	AJGPS017	6	22.089	28.3588	9.3736	13.4862	59.8066	22.279	15.6061	23.4695	15.2538	19.8272	58.6741	20.8175	22.5024	20.0393	11.3739	32.6604	39.0563	23.6731	29.6548	36.2272	47.3218	64.5347	628.641	77.6827	34.8634	29.4618	95.5854	686.698	72.114	34.1361	13.7266	27.4553	60.1082	20.6228	25.5711	190.984	30.5296	11.3016	13.5227	17.1654	41.7892	36.6518	7.891	30.0407	15.827	18.387
ALS_AJGPS017_07	ALS	AJGPS017	7	13.3817	21.673	13.5685	12.1659	32.3889	23.5905	15.6974	20.9676	14.6866	21.9932	63.1499	19.9811	19.0859	18.9231	12.5181	41.1963	40.2821	35.4488	34.9285	34.4641	45.4252	56.5823	429.05	116.258	33.2174	23.3255	93.2508	473.649	65.326	24.3346	10.3457	31.8608	55.1664	18.1862	27.1582	85.5892	26.8324	20.7414	16.536	23.0977	36.9113	35.1973	10.8352	17.4043	14.0109	18.6039
ALS_AJGPS017_08	ALS	AJGPS017	8	10.7634	18.9553	11.4198	10.7227	30.8777	23.7242	12.8848	20.1379	13.8364	18.0893	81.3956	21.2721	12.0616	16.4295	11.0528	32.0622	36.4532	40.264	35.1092	29.6878	52.3358	52.9329	548.296	182.513	30.0845	28.2977	93.9449	592.614	97.4762	35.4731	8.7346	33.8018	60.5744	20.1148	23.7872	81.4519	33.2308	21.2783	8.8132	13.0828	31.1308	31.0045	11.3354	22.9426	14.8301	16.9951
ALS_AJGPS018_01	ALS	AJGPS018	1	20.0451	17.1459	8.84	12.9398	51.011	28.2568	22.91	19.9261	21.806	25.2134	65.7491	30.1859	18.7002	30.5681	13.1408	36.2771	50.6211	37.1909	32.0057	45.4269	50.3531	81.9535	824.588	144.053	66.2564	33.995	106.244	845.197	86.19	46.0879	16.2027	21.2513	46.6609	10.9081	15.1851	66.5401	29.5614	10.109	12.4609	15.1419	32.5414	30.512	11.4131	16.0671	12.0924	14.516
ALS_AJGPS018_02	ALS	AJGPS018	2	21.7242	24.5492	8.1777	13.5911	45.2592	40.1138	19.6867	23.9509	11.3894	28.3166	45.4437	23.6852	13.9541	25.259	14.2085	37.6915	57.1816	44.6301	35.9084	55.4074	51.7129	101.106	705.714	169.918	43.6637	49.0326	120.909	737.041	97.7658	39.2448	14.1251	25.9911	43.1122	20.3305	25.4947	51.649	22.9528	13.1138	16.7713	18.1768	34.3376	23.4248	7.0533	18.9757	11.1978	19.6029
ALS_AJGPS018_03	ALS	AJGPS018	3	20.269	15.5376	7.726	13.6836	60.9118	14.5297	19.3014	22.7868	14.3337	19.4893	50.4354	26.6672	17.6698	33.6192	13.231	31.921	44.0796	25.2015	30.6024	37.2287	51.1962	78.8243	827.712	54.9725	46.9746	38.3127	80.5757	894.199	53.0195	29.6173	15.1493	30.0973	38.2387	17.2668	26.8149	80.8413	26.1256	15.2289	13.5841	16.9321	32.733	37.1141	9.4073	16.9693	15.748	18.5916
ALS_AJGPS018_04	ALS	AJGPS018	4	17.0295	28.3547	13.9861	10.8836	48.6329	32.7275	20.7584	22.1485	13.3798	30.8683	47.5375	33.4144	17.129	29.7027	13.4207	35.2439	55.6479	35.2125	38.9545	34.6384	44.6173	86.5754	887.206	166.351	39.8753	40.0041	85.3508	786.386	71.5268	23.1473	8.8411	22.8663	42.3678	15.056	23.2754	77.83	25.8959	11.6243	10.356	16.1937	35.9286	35.186	7.838	14.5071	12.8386	14.3137
ALS_AJGPS018_05	ALS	AJGPS018	5	16.7446	28.6101	9.4057	8.4107	51.5281	21.2479	13.7805	22.978	17.362	27.1461	42.9398	27.8486	16.6328	26.6629	7.9497	33.2819	47.3476	26.1869	34.8931	37.9532	48.0782	78.5705	1026.57	140.922	35.7766	37.4059	82.3672	796.958	63.2362	21.9873	8.7069	17.3849	40.7221	14.0054	16.5402	81.24	20.0291	9.9724	8.7305	15.2592	35.1724	37.7912	9.0387	21.2603	14.3691	15.1259
ALS_AJGPS018_06	ALS	AJGPS018	6	15.914	31.1895	14.0411	12.58	51.6387	25.4891	21.7397	27.3339	16.5081	17.0814	48.1495	28.4672	15.0033	28.9998	10.9666	35.3582	49.9277	21.3276	27.6516	38.6754	51.8887	72.8839	805.823	82.3908	34.3428	24.6059	73.8573	645.31	51.0302	26.1488	18.4876	25.4721	35.0021	17.7764	22.9626	75.8803	27.9563	13.3236	10.929	16.8841	27.8312	32.3391	10.7655	20.2675	10.4394	14.3645
ALS_AJGPS018_07	ALS	AJGPS018	7	40.2682	61.6697	12.7417	55.7077	48.4266	38.2723	26.8829	21.7858	18.2537	35.3337	60.47	26.2541	14.9833	21.452	13.2798	41.9683	52.1165	40.1509	44.2542	45.3818	49.1911	60.8099	595.632	273.596	72.8579	28.0848	80.5249	504.411	134.472	72.1354	18.2274	19.1424	51.4866	13.7099	19.564	53.1858	24.6492	9.6219	11.2217	15.4321	21.9096	28.2685	7.1513	16.9676	7.8816	15.2087
ALS_AJGPS018_08	ALS	AJGPS018	8	9.1257	18.0192	7.1061	12.6946	25.2785	15.9844	18.0491	21.3567	11.4099	24.4769	54.719	20.7217	7.9809	24.0192	13.9793	39.634	38.3621	27.8437	35.6528	48.3742	59.0225	93.0128	899.563	195.846	45.8579	32.1715	111.168	857.698	95.7108	33.0803	8.3716	21.0104	52.5186	15.9166	22.4289	59.483	19.3397	11.0245	13.5778	15.8705	32.7335	32.2891	10.3116	17.901	18.693	22.2164
ALS_AJGPS018_09	ALS	AJGPS018	9	36.0614	60.912	8.3375	43.5437	49.4398	35.3106	21.2922	30.6542	24.9312	29.439	58.5996	29.977	14.1057	26.7601	15.0522	36.3418	62.866	33.332	40.1662	54.2516	58.9543	74.8397	722.541	100.461	71.425	35.8668	94.5453	634.808	97.154	60.0055	12.8768	22.6862	32.0069	10.0095	19.8631	34.9598	26.7781	8.0913	13.4661	14.9204	31.977	23.0619	8.4948	15.5049	15.423	16.0486
ALS_AJGPS019_01	ALS	AJGPS019	1	26.2277	34.289	11.1642	30.8688	58.9956	34.7375	24.1532	33.5802	17.0203	24.2738	28.3799	27.7893	15.403	22.6914	11.5475	29.9283	53.3265	21.6643	39.8794	39.065	38.6904	79.4617	717.567	103.757	46.6884	34.0322	67.1888	893.687	94.0995	30.2345	14.3613	34.6769	27.6178	21.6565	24.5023	73.697	27.0976	17.5296	18.1655	21.7595	31.9679	28.7261	11.316	31.1659	12.9873	17.0003
ALS_AJGPS019_02	ALS	AJGPS019	2	25.2166	256.482	15.5043	64.2668	64.5609	52.5765	23.3215	23.3035	44.9758	18.9198	50.6993	25.2463	22.7405	43.7056	20.1002	19.8425	65.0321	34.1082	38.9096	36.816	32.684	42.9211	555.642	141.112	45.0162	29.0323	53.6421	657.744	94.4121	44.5003	17.9215	31.6228	33.9133	17.617	21.5574	38.182	26.5256	17.0787	19.2812	18.1509	24.9511	17.7368	15.3511	17.4444	9.0274	13.3153
ALS_AJGPS019_04	ALS	AJGPS019	4	26.8998	29.0359	8.7316	10.7289	56.1538	27.0982	20.8607	31.0632	16.4941	23.2467	37.0109	26.7485	15.3428	26.6625	14.0693	32.3379	70.1657	34.2314	48.7424	45.1352	35.0453	73.6273	720.786	63.6533	25.1983	48.6358	105.711	982.216	63.0989	23.1972	13.4661	37.2304	24.5052	14.8735	29.0905	36.7605	24.4701	13.5631	14.6526	16.5088	32.5556	34.2604	9.5971	17.7245	14.0651	14.0458
ALS_AJGPS019_05	ALS	AJGPS019	5	18.5388	35.0493	10.7309	17.9248	38.1342	33.8418	23.6964	33.7266	19.5078	30.7496	38.8185	26.0798	16.8915	20.809	12.933	32.1605	49.1749	25.7926	38.6931	44.4218	32.8114	67.072	615.777	100.743	37.4579	46.0506	68.4596	927.454	90.9731	27.9894	10.2785	35.2191	28.2183	13.0392	28.1314	42.3478	20.6175	14.7732	17.4468	18.4662	33.5756	37.8524	10.0668	17.652	18.2591	18.7888
ALS_AJGPS019_06	ALS	AJGPS019	6	16.5379	21.6582	11.1495	14.0478	59.7086	18.193	10.4924	33.4194	15.1327	24.1777	42.6272	27.86	14.292	18.5892	11.8124	27.7262	61.7146	25.832	40.9292	45.2499	50.8526	117.698	817.133	67.9261	35.0345	46.0604	129.585	1078.27	76.7985	30.4223	12.3508	35.1974	24.8722	11.6928	26.8986	35.9994	30.9029	11.1892	15.6944	20.3057	39.4389	24.5381	5.575	16.083	14.0229	18.0293
ALS_AJGPS019_07	ALS	AJGPS019	7	21.7765	34.9943	10.2195	21.5548	40.6131	27.2557	18.1633	38.4103	19.8143	27.3383	58.8548	29.2645	15.036	17.4904	14.7319	29.4744	67.1363	32.1192	50.3409	36.1557	47.508	68.4012	730.1	159.94	33.4189	30.9411	76.3709	979.538	121.509	32.4992	13.9139	35.1724	28.5862	16.5595	25.3031	53.879	30.7511	15.2286	16.8888	18.6642	36.9218	25.437	9.481	21.3985	15.8208	12.2621
ALS_AJGPS019_08	ALS	AJGPS019	8	21.6516	30.0887	7.7322	25.311	50.2296	44.8082	21.9899	29.8238	17.9022	22.9744	49.4338	33.7377	11.9588	17.4745	8.7938	26.3518	62.2052	30.5304	52.3921	35.8221	46.2845	69.3575	714.139	215.704	42.0757	36.2127	85.7101	926.159	121.853	37.6112	9.2783	42.4869	35.5287	15.003	23.6612	59.483	30.9393	17.1003	14.2667	12.9338	35.9791	38.1522	6.6112	21.4975	13.4628	19.7694
ALS_AJGPS019_09	ALS	AJGPS019	9	27.6503	35.7372	9.595	17.4216	49.5667	24.0393	20.0381	31.6225	16.0885	24.4775	51.2106	30.712	13.8087	20.0836	12.9724	29.2738	76.6195	28.9289	57.1989	35.2063	44.5111	81.4252	803.32	88.6981	33.2063	32.5792	101.595	1097.89	82.5729	33.0982	11.0358	47.3323	24.6042	12.8123	23.7077	63.9172	41.154	17.3602	17.0384	26.34	38.1482	25.2678	10.4137	22.9913	10.9413	14.4192
ALS_AJGPS020_01	ALS	AJGPS020	1	24.0296	74.7663	18.8609	18.9019	38.12	19.3078	18.7056	27.1513	20.9339	24.292	25.0757	43.2293	9.4491	29.3012	11.0607	24.4856	85.9765	25.9532	43.8726	41.9821	46.6442	104.224	991.96	92.1377	43.8914	33.0325	74.7914	947.102	52.5715	23.897	15.0761	26.5068	23.6731	12.8012	41.1976	38.8476	15.9981	26.5686	9.1041	13.5758	26.0477	42.4229	7.8202	15.9613	12.4476	9.1651
ALS_AJGPS020_02	ALS	AJGPS020	2	17.0068	50.4915	17.9777	19.5837	29.2474	24.9159	14.7888	22.0117	14.0745	16.7244	20.4636	34	12.9019	16.9771	8.814	16.9775	61.4121	24.8046	41.2035	37.4274	36.4316	42.5755	779.51	82.0999	32.7781	43.3624	50.7061	826.753	66.8476	27.8082	19.2342	26.3054	27.7678	16.2626	35.3994	46.7577	17.9285	26.8941	15.6266	14.0769	26.2699	56.9866	10.1405	18.3839	14.5319	12.1789
ALS_AJGPS020_03	ALS	AJGPS020	3	19.1052	71.4753	24.4565	19.4922	47.535	21.0597	24.8478	28.7348	26.7317	22.6115	24.0232	48.0784	11.7751	30.9291	8.5118	32.7073	101.662	21.485	41.6583	35.5967	49.0495	117.615	1066.46	79.356	41.1783	33.0938	92.2727	978.389	57.3326	21.8912	10.8344	18.8424	30.036	12.7025	38.8956	43.9007	18.0081	27.0728	9.1879	12.7326	29.0553	31.9755	6.3915	10.6179	13.2899	12.5729
ALS_AJGPS020_04	ALS	AJGPS020	4	18.3822	78.733	23.0368	17.099	52.0523	23.04	25.372	31.0586	26.9881	26.7504	27.1682	48.6275	14.2217	29.2207	7.1935	26.392	87.7349	28.1647	45.9817	45.6034	35.28	77.8572	951.216	111.57	34.7992	39.0271	57.9709	701.557	55.7856	27.4239	16.3638	25.2639	30.5821	14.0301	34.4405	30.4065	23.6733	25.5993	12.4328	17.3326	20.6876	31.0079	10.5371	13.7734	17.3134	11.0415
ALS_AJGPS020_05	ALS	AJGPS020	5	17.2833	70.3127	23.811	17.711	48.3229	30.7937	31.8642	28.4397	30.0693	28.6282	30.4997	44.4915	14.9078	23.4563	9.9174	20.5254	87.6248	34.6223	46.0269	38.9415	37.3542	86.0577	893.183	189.499	53.6262	31.9505	64.1613	684.553	94.1636	36.7214	17.035	25.9436	34.2814	12.1554	33.2496	25.5136	16.4002	27.0222	11.023	13.8516	20.3274	31.8358	9.1614	14.4321	14.4624	13.5744
ALS_AJGPS020_06	ALS	AJGPS020	6	13.4141	56.4943	18.5832	9.801	37.1426	20.8597	17.1579	24.1849	22.2655	22.043	24.636	44.389	11.3963	32.6679	8.5763	25.4556	81.7937	23.678	52.1196	39.7269	49.6141	96.8685	974.111	55.1106	25.8716	26.9135	49.1203	753.135	39.5149	21.1242	15.6693	22.5783	24.7732	16.7765	39.8384	39.5199	21.8858	33.2694	13.2205	22.6429	22.0865	36.1193	8.2709	19.0422	18.454	14.3019
ALS_ANGPS001_01	ALS	ANGPS001	1	14.4466	49.889	8.7443	12.6674	48.5338	22.2524	16.9573	16.4923	15.0191	21.0147	55.4528	26.5231	13.6731	24.6934	12.3811	27.0126	64.1805	30.0216	39.6117	42.8503	48.1775	84.1853	897.458	106.798	46.2698	43.5722	86.0903	939.568	92.154	36.5697	15.5199	28.9663	46.432	17.5186	31.4823	53.814	25.7211	8.4027	13.7586	10.6581	62.3509	29.841	9.6557	17.9084	18.8382	19.9744
ALS_ANGPS001_02	ALS	ANGPS001	2	19.2427	55.0304	9.7489	8.17	40.4351	21.0499	14.955	13.6095	16.6623	19.8625	46.3022	21.0904	11.3477	24.6366	10.1959	20.1038	61.5619	35.9131	34.1137	36.5305	43.3264	62.1499	814.435	125.603	41.0929	39.4431	61.3497	913.183	85.0974	35.8068	13.9856	33.8851	47.0817	16.2307	28.4031	67.3714	34.4187	15.9991	13.4949	18.8211	54.0635	36.6765	13.4565	21.5648	17.1489	14.2885
ALS_ANGPS001_03	ALS	ANGPS001	3	21.9042	61.5051	13.2582	16.0032	82.4318	19.9849	15.5897	24.8168	18.8425	27.6878	75.8683	29.8887	14.9696	29.1657	9.7473	35.3338	73.4803	34.1667	37.3312	52.2133	64.6438	178.08	884.362	62.9901	37.9319	48.3236	164.113	903.232	57.5156	18.8441	14.2668	28.7069	40.1098	19.9708	27.3489	27.2465	23.4645	7.6813	10.5756	16.5263	60.7146	20.2199	6.6216	11.4086	14.3188	12.0625
ALS_ANGPS001_04	ALS	ANGPS001	4	22.1834	39.9119	6.4157	6.5686	44.9171	17.7677	12.9556	20.0743	16.1725	26.6955	41.8408	24.4752	13.7985	22.7355	12.2544	25.6949	66.8315	30.4687	44.8403	40.9419	36.9436	81.1083	1020.28	108.229	35.166	36.1664	92.7692	952.874	71.7237	21.9379	13.9119	33.458	38.7697	15.1462	27.6052	77.5019	29.7352	15.4885	14.7773	15.4703	50.6358	44.7483	12.7109	21.3096	17.8109	14.4238
ALS_ANGPS001_05	ALS	ANGPS001	5	23.8188	54.8662	9.3642	17.8455	57.9039	34.0801	22.9927	22.9899	15.873	30.7823	59.3673	26.1071	11.8915	25.9064	9.3792	24.9141	64.7256	35.4906	43.9051	58.8546	47.125	110.271	882.509	202.119	33.3761	52.5033	111.956	801.454	98.7248	24.4282	15.2053	24.4574	41.8424	15.4342	19.925	49.7418	20.3598	13.7129	6.6802	11.2443	49.4156	30.0469	10.4087	15.1944	14.3117	13.3349
ALS_ANGPS001_06	ALS	ANGPS001	6	16.5443	36.1005	4.0797	9.8058	42.7545	19.9921	13.7125	14.7519	13.5289	23.1475	36.8035	22.7229	12.795	21.8007	6.9141	26.4828	58.5723	20.1938	34.444	39.5984	40.4401	91.1701	793.345	80.2363	45.3982	39.4915	90.3792	769.97	72.9126	35.7661	14.2828	21.8167	33.9405	20.2679	26.9206	90.8773	23.6645	13.9747	13.2877	15.4055	58.3345	46.5852	12.1088	24.2828	13.8266	14.8182
ALS_ANGPS001_07	ALS	ANGPS001	7	8.5423	48.5767	9.3116	7.029	35.6831	17.1072	13.2794	19.5228	16.2537	24.1422	53.2737	25.4432	11.6777	19.7417	9.063	34.5861	67.9055	32.129	44.7993	40.185	55.4034	84.0714	849.019	139.971	33.6874	26.6393	76.9279	826.994	67.5939	30.6745	9.33	27.4397	30.456	22.3622	25.4298	62.4839	31.2974	16.1366	10.3027	14.6402	49.7629	41.0662	10.5978	16.2541	15.8816	16.2302
ALS_ANGPS001_08	ALS	ANGPS001	8	11.3477	66.1697	5.4263	19.768	45.0548	29.7796	22.5182	24.5586	19.0632	27.5882	64.9453	30.9793	11.5667	21.1524	10.2504	33.1352	75.544	35.2619	51.2536	51.7231	58.4011	77.8216	819.068	204.638	51.9613	36.5668	89.0752	809.662	116.704	38.9706	15.9549	29.5982	43.1052	17.9908	23.7418	53.7704	34.4832	15.5802	8.1153	11.9665	50.5283	26.2234	9.1901	13.4808	15.5371	15.9693
ALS_ANGPS001_09	ALS	ANGPS001	9	10.5368	48.8856	6.7374	7.8696	47.5027	15.4744	13.7211	18.6337	16.4838	23.0049	55.524	26.8629	12.1332	21.382	10.7586	25.7657	71.3815	31.93	41.5327	42.8677	52.8931	75.372	958.39	86.7262	38.3598	31.6372	86.7244	877.698	70.5669	29.9916	15.2529	28.8078	37.9102	23.2885	25.1806	73.0771	33.9261	16.6142	7.8132	16.9806	49.6803	38.565	8.3562	15.842	14.1306	14.3822
ALS_ANGPS002_01	ALS	ANGPS002	1	19.2899	25.1952	8.8543	12.5446	65.4217	24.5609	19.9505	30.9064	20.575	17.2051	67.7819	29.9073	16.6105	25.7517	11.4165	27.8402	55.7953	38.4837	35.4447	38.1789	50.7402	86.2376	704.906	125.653	43.7609	33.1628	102.808	878.721	120.13	45.3163	14.371	32.9982	52.758	16.4048	20.3471	67.2612	33.122	11.4938	8.2617	20.1299	39.8601	33.2361	9.5799	13.1208	18.531	19.8708
ALS_ANGPS002_02	ALS	ANGPS002	2	17.2372	20.1135	6.5615	10.3146	46.2709	20.4668	16.3045	16.4573	17.3405	15.612	39.8229	21.6292	12.0345	27.7031	14.2662	23.6547	40.2274	36.8213	36.7661	17.6082	42.8606	55.8856	653.417	114.431	35.1379	33.6683	80.1224	872.466	99.7884	30.158	13.6765	26.0262	58.1612	15.4829	21.9346	98.9459	35.4044	14.0517	12.405	22.0423	42.8523	56.3808	7.2475	19.4259	19.2261	21.1263
ALS_ANGPS002_03	ALS	ANGPS002	3	22.2816	22.9743	7.8569	16.6879	73.6442	26.6048	22.5381	33.4032	27.8354	17.23	64.8901	27.7501	19.2039	31.9127	10.7043	29.2627	60.4374	42.5551	32.1118	37.484	48.462	75.5779	687.658	85.7608	42.6178	33.7871	80.6443	865.101	83.9395	43.9956	15.5795	35.7755	56.8349	22.1568	25.5254	70.9807	36.5836	18.5357	10.0789	19.0533	27.3946	33.2329	11.6726	16.8363	14.1391	18.1924
ALS_ANGPS002_04	ALS	ANGPS002	4	19.3871	44.9736	9.9263	17.4762	55.4862	22.5516	16.4483	31.9655	18.8575	21.3059	57.204	28.76	12.2338	22.0856	13.7103	25.4599	55.8786	42.1815	37.4933	39.4748	44.6389	60.0397	702.195	94.0956	40.69	50.786	94.938	931.199	87.0021	27.6907	17.0269	28.3242	69.767	25.0266	24.7601	63.4126	33.0408	14.5798	7.4756	17.0341	39.3154	27.4464	10.154	19.9347	12.7962	18.3783
ALS_ANGPS002_05	ALS	ANGPS002	5	24.811	43.2944	7.6975	14.331	49.4141	30.756	18.7577	25.6628	16.1684	18.1764	58.883	29.4248	15.4513	22.2051	15.4468	29.2108	50.9129	40.0976	38.3118	31.7451	42.9836	63.4047	641.712	129.328	44.6556	40.5708	93.653	952.661	110.154	37.0023	17.3509	34.2477	58.1001	14.7634	17.2266	59.0688	26.5808	13.0622	11.4735	22.7665	38.9099	36.7502	11.4036	18.6119	16.9893	16.7487
ALS_ANGPS002_06	ALS	ANGPS002	6	14.5112	40.7798	6.3759	9.8639	55.756	14.8852	19.3346	25.3444	17.2006	22.2015	51.2015	22.8646	12.5992	26.6363	13.5619	32.0968	46.7008	35.5313	36.4848	37.5626	54.0422	85.8446	765.499	55.7803	35.1755	41.9597	127.782	1097.36	66.8553	25.9906	6.9779	32.9912	63.2784	13.6745	19.2667	45.3912	34.5426	9.8208	8.3931	18.0301	37.9786	30.8083	6.6889	12.274	13.2116	18.4331
ALS_ANGPS002_07	ALS	ANGPS002	7	11.5111	26.3959	5.8817	10.2951	34.6046	16.4889	12.7649	23.7329	11.2636	14.6078	45.3263	24.8293	12.5519	17.8291	15.8516	27.5869	49.9041	33.2488	38.7325	33.8228	58.7489	64.9194	707.208	91.7944	40.3394	48.7769	105.763	1148.09	82.2344	35.7624	14.2728	28.6489	69.5166	17.7029	27.0531	74.0101	37.3713	7.3747	9.0957	16.0026	44.9951	34.7376	9.0794	17.692	14.2392	22.0653
ALS_ANGPS002_08	ALS	ANGPS002	8	14.1252	41.6136	7.2069	10.3434	36.9208	29.3672	21.4045	31.2942	22.1231	20.0699	74.5852	27.8457	10.3634	19.047	14.6707	29.8218	52.1316	51.5133	37.141	38.3466	64.6127	59.9453	626.559	228.382	50.5887	50.1514	137.456	1029.65	138.048	73.0937	15.6299	32.4418	85.5693	10.5805	19.0418	47.7398	24.7435	8.9457	6.8363	13.2848	36.9801	29.4891	4.1241	11.7633	11.9723	19.663
ALS_ANGPS002_09	ALS	ANGPS002	9	18.0434	39.4223	6.0285	9.6263	54.3027	22.0916	19.9949	32.9504	20.6448	23.8011	67.126	30.1147	11.0606	24.9395	17.4348	32.9608	60.6082	45.0781	40.542	38.4698	70.1496	68.903	764.907	77.8292	46.7678	39.2569	125.434	1150.45	109.602	40.1862	10.6613	36.9272	70.3491	10.0883	18.9477	52.8897	32.4168	7.4608	7.6723	14.398	40.7171	39.4112	8.5294	13.3319	15.7323	19.0245
ALS_ANGPS003_01	ALS	ANGPS003	1	25.6553	32.7364	12.0344	18.2123	142.837	30.434	19.0356	55.9639	15.8428	32.6909	48.6184	36.4559	12.0543	21.1028	24.5703	67.3832	41.3411	37.3068	36.768	46.348	74.8804	63.811	470.591	73.446	72.9005	40.5068	138.609	1007.23	122.819	37.0559	10.4646	32.1363	60.5354	14.2918	25.0241	67.9683	30.254	10.1896	7.5214	14.7605	33.4435	32.1907	7.1588	16.1209	13.6905	16.2134
ALS_ANGPS003_02	ALS	ANGPS003	2	32.827	93.38	14.7343	36.7051	116.823	76.6072	16.8662	48.7129	34.4168	38.8988	43.2024	27.9703	19.7049	23.6015	18.6217	51.7794	36.8648	33.0512	33.4584	47.7172	66.3113	62.2227	358.679	89.6285	66.7096	42.869	128.57	783.647	134.709	42.8656	16.7238	30.4531	58.3964	17.6633	17.0172	45.8461	34.0057	11.2162	7.1942	13.6961	21.8748	25.6297	10.4074	23.9081	13.3501	11.7677
ALS_ANGPS003_03	ALS	ANGPS003	3	26.9069	25.1164	14.9271	15.9281	157.281	33.4504	23.0839	62.16	18.5439	38.9439	40.9939	35.0101	12.7636	30.5611	20.0197	78.8022	43.0551	38.5642	39.6063	39.7561	62.2901	48.5104	446.94	50.16	76.6065	38.3717	99.4729	1019.86	94.3093	25.2768	14.4635	40.3257	55.8871	11.6184	24.8902	54.9649	31.2062	8.399	10.1207	13.2541	30.3964	27.9009	9.6941	20.0713	10.8543	16.7925
ALS_ANGPS003_04	ALS	ANGPS003	4	22.0344	34.7507	16.6458	19.7924	81.2287	26.2873	22.0655	27.9746	17.0972	22.7507	38.1196	28.1742	17.295	19.5913	14.1379	32.515	43.3812	27.3217	40.0274	24.212	32.8046	53.3983	587.447	60.2772	31.3446	42.0615	91.8698	726.603	53.7725	25.7713	16.2657	31.5345	44.7728	19.4359	26.5805	47.6094	29.6884	15.078	12.4785	19.1914	23.6679	26.0438	7.9976	16.602	12.0465	18.5454
ALS_ANGPS003_05	ALS	ANGPS003	5	33.4348	35.0958	13.9726	20.9128	78.8739	35.1586	25.8466	24.2844	20.3494	19.5881	34.3452	26.0946	15.9499	16.1774	7.9659	28.684	48.8253	35.2019	42.008	33.8404	37.2221	55.3856	554.778	101.852	35.1352	42.1259	80.0947	718.3	73.3293	27.7206	14.3684	33.7422	55.2535	19.4926	22.9538	76.8637	27.9948	19.9153	12.2546	19.9544	24.8878	37.2944	8.6493	22.5221	13.2749	13.6122
ALS_ANGPS003_06	ALS	ANGPS003	6	15.7087	34.0681	11.0675	17.4955	100.761	14.2761	16.6959	25.1603	14.3271	20.4584	41.4396	22.8869	10.7967	21.9648	11.5515	31.8264	40.7813	26.7059	31.8006	36.6358	45.9974	97.4063	604.294	43.669	36.5411	39.9479	120.775	760.445	53.4888	20.1092	9.7873	20.1881	52.1205	17.7804	23.2794	57.7707	34.2776	12.3462	8.4372	17.8213	21.9238	41.0924	4.5411	13.3628	14.2155	15.6557
ALS_ANGPS003_07	ALS	ANGPS003	7	12.5558	22.2001	9.2545	16.3695	70.1535	35.5763	20.6543	36.1018	19.7403	26.3681	55.5081	23.3313	11.0435	18.3186	10.6435	42.8577	65.6909	37.3395	46.0002	51.0967	76.1687	85.6525	622.359	151.644	38.9036	37.5649	114.002	760.051	102.54	33.2205	14.048	27.3108	57.4724	19.621	26.3913	50.0976	36.5895	12.6413	6.3229	15.4671	20.7621	37.2633	8.9436	18.1398	12.4451	17.7974
ALS_ANGPS003_08	ALS	ANGPS003	8	12.1564	22.0606	5.3246	9.4843	65.5282	40.3074	19.5542	37.0888	18.9285	28.0031	62.9896	31.2955	11.745	19.1239	13.9909	45.1382	56.3757	39.9266	44.5583	49.4005	69.388	52.6235	612.051	202.399	47.7411	32.6309	100.79	764.292	143.492	49.8908	7.2771	36.5653	71.7306	24.2591	27.1265	75.611	47.6078	13.2343	11.4388	21.8007	22.2215	32.9396	5.2069	19.2953	14.0557	15.8908
ALS_ANGPS003_09	ALS	ANGPS003	9	13.625	20.9297	6.3771	10.1825	76.2467	19.593	14.0513	36.0083	19.3416	24.4785	46.4724	25.4316	10.862	21.3211	17.6293	48.0874	62.343	29.3147	42.6717	44.1329	64.506	51.4051	723.074	82.1302	44.661	28.234	93.4764	879.668	84.9144	29.4816	8.7328	30.1757	60.9003	17.6331	22.6765	76.4013	39.8759	15.9871	8.016	19.6861	27.2889	37.2914	6.0455	15.8445	10.0895	14.777
ALS_ANGPS004_01	ALS	ANGPS004	1	11.87	33.2066	9.9948	10.2376	50.7244	20.1673	17.2867	19.8323	11.1284	19.7091	49.6838	21.5906	9.9537	26.9983	9.1371	23.1841	48.7642	18.0139	47.9536	37.3301	32.2485	120.931	933.465	142.357	33.6393	38.774	76.1556	654.423	70.011	31.9846	9.6728	34.0549	30.5601	19.6664	26.2762	61.3355	26.634	20.649	9.5566	19.8342	38.0296	32.0732	9.187	18.104	15.5753	9.4358
ALS_ANGPS004_02	ALS	ANGPS004	2	11.0515	25.8569	8.3525	9.9199	53.0472	20.5702	14.6897	16.5394	14.4047	17.1585	43.4162	24.8337	10.6252	34.4197	8.6585	24.2707	53.0642	21.6124	38.6466	48.4792	33.7833	106.546	965.716	135.955	30.6645	34.7586	65.2309	630.187	56.0621	27.4153	11.6233	32.6576	30.3329	22.3288	25.9781	59.344	39.0647	19.651	13.9712	20.6248	31.4371	38.1766	8.1633	18.0481	14.5164	8.7666
ALS_ANGPS004_03	ALS	ANGPS004	3	21.899	51.7732	10.705	20.4707	68.2522	31.3986	22.8519	23.0588	13.9043	23.6768	49.5935	26.897	14.5332	34.1155	8.8448	25.5361	54.5182	25.9643	43.0206	49.9923	48.9571	156.776	892.781	178.425	67.296	34.4552	93.9714	678.152	113.261	41.1051	12.0885	38.3666	31.7904	18.1058	25.7668	57.0894	31.3487	16.3689	10.6383	18.9563	29.751	30.2079	7.0006	13.6052	10.0529	9.1535
ALS_ANGPS004_04	ALS	ANGPS004	4	14.6968	21.9143	6.649	7.1622	50.6682	23.7897	12.7497	16.2271	10.8873	18.646	45.0036	20.9613	12.44	26.4259	9.0385	26.1828	44.7699	23.6486	48.1094	36.703	19.5917	81.9536	1023.08	157.557	46.6678	37.3456	55.6155	781.348	80.5322	34.9198	16.7911	33.9914	33.596	22.0708	32.3236	67.1846	28.2438	19.3705	7.1863	19.0549	34.8318	33.2736	7.1462	17.732	15.9183	13.7274
ALS_ANGPS004_05	ALS	ANGPS004	5	11.9794	22.7055	6.5759	8.4135	44.5688	34.8502	19.5831	17.3151	18.0045	17.5789	43.497	25.2104	12.5458	27.9687	10.3852	23.8834	48.38	24.7237	50.1517	46.14	29.5253	101.201	1071.81	192.135	32.2439	33.9369	75.6546	753.902	94.9181	27.2341	12.1561	32.3057	30.0583	18.1068	29.3104	46.4927	27.6032	17.5291	10.4516	15.2946	31.6079	32.0985	6.5811	14.8763	14.3991	11.0387
ALS_ANGPS004_06	ALS	ANGPS004	6	18.2672	30.266	7.3004	15.377	75.6256	31.0518	23.6469	22.7915	19.9023	25.4409	56.3825	25.6784	16.8442	31.8684	12.2941	29.7088	55.9966	22.1601	46.9051	41.5033	28.6744	92.5787	963.457	103.389	30.6958	35.1962	66.4197	716.324	58.7873	31.908	10.2523	29.7102	29.3983	18.7966	27.0357	64.155	35.7378	22.1301	10.4619	18.0916	33.1293	32.1312	5.5171	18.7093	12.6577	10.8094
ALS_ANGPS004_09	ALS	ANGPS004	9	23.6301	60.1	6.739	22.8851	60.4324	28.7083	16.4465	27.1998	23.3196	25.2079	43.6759	30.2012	14.4825	25.6981	16.7004	34.1163	62.344	17.3071	48.5448	63.3555	53.2733	134.367	1063.85	88.1405	45.2645	40.5861	128.744	1001.27	84.6444	29.5909	10.4207	33.4321	25.187	10.1683	20.9163	37.8717	24.0052	10.0758	8.6268	12.5115	37.7428	23.2572	8.748	17.2931	14.0733	10.5446
ALS_ANGPS005_01	ALS	ANGPS005	1	12.2041	31.8365	10.5311	16.2828	44.4533	23.8143	18.1949	21.3644	14.74	24.3196	44.9139	29.1388	21.4562	24.2495	11.4227	23.2468	44.3335	24.4789	33.3171	28.5374	31.3447	51.3034	621.219	83.5462	52.7155	29.911	70.4714	885.986	98.0979	41.8989	13.7522	33.567	61.8243	23.1893	39.2181	58.8436	44.8906	21.2561	13.0063	21.4039	38.0357	35.9605	10.4283	16.2704	15.2505	18.5411
ALS_ANGPS005_02	ALS	ANGPS005	2	16.5609	41.7869	11.8204	16.1712	50.9281	27.5471	32.44	23.4428	16.6156	20.2773	41.974	25.5461	26.4741	19.5473	13.919	22.8179	53.8534	31.3262	31.7845	37.6739	23.5158	64.1617	481.382	112.146	41.9334	41.305	69.6217	666.142	105.6	43.8105	13.5593	40.3392	52.7153	23.5814	31.2653	78.2041	41.9008	18.0912	16.7938	24.4431	34.8717	35.5377	9.3592	18.8707	22.3941	12.6707
ALS_ANGPS005_03	ALS	ANGPS005	3	20.1987	30.2605	12.6162	12.3987	58.4393	18.046	24.2986	23.4794	22.7541	23.6717	49.0662	25.8234	19.448	20.0244	9.5734	26.647	38.6269	24.9192	34.9658	34.6749	45.3952	88.413	564.987	61.2714	33.1894	46.8916	101.606	782.083	61.6778	28.077	12.2846	40.3699	49.1702	23.5658	33.4513	82.2307	37.6031	16.3259	15.2441	16.0361	42.5153	34.6765	11.5519	20.5863	14.4816	13.3885
ALS_ANGPS005_04	ALS	ANGPS005	4	14.0253	32.6494	8.4012	9.297	35.5687	16.8138	15.1717	19.0731	18.6654	25.3538	31.813	25.9059	23.1381	20.1678	11.2495	29.6268	45.8624	19.1528	35.3697	36.7916	24.1469	55.6264	741.02	55.0176	33.1546	31.3179	55.6079	697.629	40.5621	24.841	15.641	33.3383	55.9036	20.6124	36.4276	94.7714	35.4454	33.1221	14.6171	21.5388	40.8434	45.8508	7.9403	20.2211	15.2023	19.757
ALS_ANGPS005_05	ALS	ANGPS005	5	7.1852	36.774	8.1022	13.0064	42.5966	22.7413	21.2512	15.2964	17.0826	22.3494	33.4606	32.3836	19.3115	21.0334	7.1683	20.2757	47.2246	30.5856	36.3671	44.2482	29.6076	63.5362	669.267	77.6033	34.5444	39.9015	60.7504	589.779	71.0421	22.9238	17.6336	38.8828	39.3288	23.5109	36.8954	73.508	34.4573	31.6561	16.5262	18.7842	24.5616	33.9932	9.9121	31.4627	15.6603	13.5828
ALS_ANGPS005_06	ALS	ANGPS005	6	16.132	34.8157	8.7685	8.8262	83.6579	22.579	19.525	23.4525	17.4527	19.854	60.5712	41.3704	21.1987	28.9856	9.4013	29.751	58.3612	20.4012	35.3714	45.0479	44.0669	127.38	891.278	70.0058	30.1383	31.9418	105.184	805.99	66.5984	25.5761	9.491	33.2899	60.6129	25.4086	30.2838	67.9944	44.2502	29.3814	11.6966	16.1835	32.8362	36.1822	8.9746	17.5948	9.64	11.2736
ALS_ANGPS005_07	ALS	ANGPS005	7	23.0082	40.6427	6.3515	17.3971	38.2465	25.3376	18.9139	26.9211	18.7374	28.103	47.3257	29.7249	16.0949	21.7268	14.5769	31.9567	47.5807	27.0861	34.5994	32.6028	41.37	62.663	674.039	169.232	46.6375	38.6798	94.9298	888.823	118.509	43.8006	7.8219	41.0927	53.4691	19.1448	30.3061	93.758	38.5033	24.6079	7.1918	11.4849	37.7886	39.3369	8.5107	17.1239	12.7168	15.12
ALS_ANGPS005_08	ALS	ANGPS005	8	19.8327	38.4808	6.733	11.5412	37.0265	26.4909	23.592	28.7515	20.72	21.8621	52.3457	30.1404	16.4154	17.6722	16.3298	31.7489	51.5015	28.2282	35.6522	43.1509	47.868	82.9045	659.754	177.147	42.4496	33.3707	101.315	855.956	124.985	37.8706	12.7927	40.5934	55.4008	23.0616	34.1952	84.3527	40.3789	24.0044	11.1954	12.3189	32.3328	43.2985	6.4999	22.5811	10.3998	14.5801
ALS_ANGPS005_09	ALS	ANGPS005	9	19.1014	36.0236	5.8318	9.7323	50.1254	19.7049	16.6956	24.6558	18.5808	21.0585	46.5409	34.8479	18.3765	23.4581	12.9681	27.5919	57.6509	26.7728	37.3447	46.4301	46.2059	60.0725	729.388	61.6569	34.1547	31.3958	82.5822	938.484	83.8824	38.081	8.1691	43.632	50.2644	20.8001	25.2181	96.9725	38.5267	22.3327	12.6992	15.5162	39.2918	45.2023	9.5254	23.4601	14.0428	15.8601
ALS_ANGPS006_01	ALS	ANGPS006	1	17.9907	36.8253	17.9881	14.1024	67.961	32.0571	23.0141	32.0521	23.2185	27.4803	50.3996	23.1162	12.7096	20.169	15.6469	27.4196	50.639	26.6345	36.6688	31.4374	26.1722	74.9104	487.965	78.3843	31.6155	42.6481	128.427	738.797	85.0198	33.7767	10.6032	28.6461	76.6255	17.3343	27.1727	48.3929	26.3822	21.8169	11.2796	16.9386	34.7549	70.7656	13.166	15.1755	16.0812	22.196
ALS_ANGPS006_02	ALS	ANGPS006	2	17.1696	47.5075	15.3797	15.463	64.6649	23.4229	18.7793	32.1902	28.6353	23.9158	55.4732	23.2286	9.074	15.2918	12.4621	33.2952	49.3576	28.2613	32.5609	30.2886	26.5582	39.8225	516.51	69.6442	39.3597	30.8316	70.6178	816.501	92.3583	32.8808	14.0201	33.2721	83.1958	19.5659	33.3279	96.8192	29.1463	29.859	8.2156	16.462	32.1348	63.9466	12.1738	16.9407	12.2191	18.8327
ALS_ANGPS006_03	ALS	ANGPS006	3	16.1069	24.9197	10.1665	9.7562	62.3717	21.624	21.4248	29.9423	25.958	24.2374	53.4058	25.4647	16.2446	16.8533	9.3768	30.0963	47.9917	27.5041	35.1613	34.5867	37.2224	54.8024	534.669	51.8253	32.671	34.2954	75.6403	805.038	64.375	29.4058	18.5836	27.6058	82.0697	19.6918	33.609	75.6582	25.6176	27.0811	11.0805	20.6279	30.2087	70.5732	7.793	17.2024	16.8372	12.6843
ALS_ANGPS006_04	ALS	ANGPS006	4	17.1958	40.1134	20.92	11.6576	34.967	22.208	18.6723	16.3569	18.4428	15.0345	37.9491	17.0476	11.7534	14.6162	8.136	24.2435	42.25	33.4537	34.6843	33.2793	27.3344	41.3221	435.17	34.7997	29.6962	25.9386	56.4923	650.755	44.1141	20.9087	12.5804	27.5314	70.7784	18.7421	27.4413	73.8501	31.6424	36.349	11.1121	20.0639	27.4817	75.5989	12.6115	17.4995	16.9357	17.3864
ALS_ANGPS006_05	ALS	ANGPS006	5	24.2	60.8086	21.7892	19.5866	45.317	24.3032	22.4119	20.4613	19.6427	22.3497	47.1676	27.4379	14.0605	18.548	9.2294	24.3113	45.1718	29.4172	35.5573	21.9682	21.9136	39.4266	432.796	100.181	29.9202	28.2128	59.6693	595.597	86.9085	25.6555	17.6552	31.39	71.9329	18.3299	22.3672	58.9329	27.0707	37.1714	14.774	23.8309	32.4772	65.718	14.6755	19.9578	19.3587	19.7022
ALS_ANGPS006_06	ALS	ANGPS006	6	14.1539	57.2567	26.6458	13.2069	63.6671	17.5771	25.6264	31.5471	19.7107	23.27	48.7241	24.3516	8.6839	17.4189	10.0007	31.7636	49.6552	26.4037	31.2639	32.1744	38.7477	72.8063	589.634	45.4096	28.1914	32.5142	105.679	822.663	38.5509	23.089	13.2243	25.4185	84.5693	23.8508	35.4542	56.5699	31.4146	38.7042	10.6489	22.4314	32.2776	82.0424	9.6334	14.6599	14.2412	12.8491
ALS_ANGPS006_07	ALS	ANGPS006	7	22.4379	43.8671	10.3587	23.88	43.2444	24.9815	31.1627	37.5936	19.7163	23.2997	46.0784	29.5973	14.5802	12.8928	13.4067	33.6905	59.728	28.8994	40.3957	41.2353	46.7127	55.8546	520.553	139.379	43.5877	29.6248	95.0445	775.588	83.8531	38.1293	16.349	31.2494	75.4036	19.5733	27.3315	89.3776	30.5232	31.3047	11.6619	20.6706	27.4855	65.5127	11.9548	17.5774	14.3824	15.2873
ALS_ANGPS006_08	ALS	ANGPS006	8	25.5162	56.4408	16.2161	40.7167	52.9496	36.0326	22.0172	35.1732	26.63	20.7996	56.4704	23.7313	12.8386	16.0529	14.4338	30.9523	68.8487	36.1741	42.935	42.6861	44.7839	65.1562	495.654	149.354	35.1122	36.4465	98.8385	717.422	93.1032	43.6049	12.072	27.3346	72.0436	17.9648	22.8496	77.7761	34.9543	33.0342	10.6069	19.5647	21.5279	62.0278	10.6452	15.7431	16.489	11.5386
ALS_ANGPS006_09	ALS	ANGPS006	9	21.4151	47.4705	14.0756	23.5981	53.8613	29.8018	31.6506	38.2002	32.7267	26.5846	54.8719	34.401	16.1441	29.2774	17.055	36.7466	65.9589	24.5946	46.3854	51.955	51.3478	86.2322	618.763	88.7882	48.6437	38.09	108.248	864.247	83.5658	42.2469	7.7473	26.8591	65.6623	18.4319	21.1981	73.7895	38.0232	31.5602	10.842	17.1679	28.815	74.518	9.4289	13.7644	16.2274	12.5995
ALS_ANGPS007_01	ALS	ANGPS007	1	8.9532	10.9386	4.7571	6.5023	38.4169	16.7422	13.5481	23.7111	10.8345	16.2521	77.2059	18.8649	9.5201	20.2437	10.9825	24.4129	36.7383	31.408	20.8035	30.3897	41.5876	73.0214	539.657	75.8534	31.3613	33.9475	115.616	624.94	71.9309	25.5318	9.1106	33.3708	92.7366	40.2292	31.4196	76.7022	45.8801	19.0616	7.7788	19.791	42.8193	76.6971	11.1388	19.9099	17.7157	18.526
ALS_ANGPS007_02	ALS	ANGPS007	2	10.373	16.5513	8.7927	15.0551	52.2336	18.0436	24.509	20.7085	14.5755	20.3619	73.6789	19.3723	20.6848	19.1519	10.6395	30.7081	31.9853	33.4403	19.5888	27.2186	36.3305	47.4516	455.606	58.9523	26.831	32.3999	101.565	584.911	75.5164	25.8997	11.7348	31.6995	81.8634	40.786	28.4846	61.1126	45.7935	20.1088	14.6984	29.8239	34.2995	63.45	8.8351	20.7139	13.7617	21.7395
ALS_ANGPS007_03	ALS	ANGPS007	3	8.6378	11.1068	6.4771	10.449	37.6729	18.3663	16.2766	16.2531	14.0678	19.0007	65.5708	16.5101	14.2855	19.2244	8.7804	26.8798	36.5372	26.8933	22.3014	24.6399	43.4976	58.9469	505.993	47.7132	38.2397	28.0547	104.659	639.754	57.9668	24.7932	17.6911	33.6391	93.5222	33.2407	29.2653	83.6694	52.4905	21.2195	13.7014	25.8755	39.3681	81.8353	8.5113	22.1432	18.4328	22.6698
ALS_ANGPS007_04	ALS	ANGPS007	4	26.9173	53.0784	30.6672	17.7338	60.0555	23.7199	19.2469	28.3663	16.9522	23.8516	84.3426	19.9896	13.0279	25.0042	11.1332	31.2997	39.7698	36.3445	29.1468	41.8227	50.2507	77.8151	602.413	96.5295	37.8692	44.4667	145.114	736.777	68.4266	26.0188	14.6177	29.1741	98.8995	32.0926	28.4198	50.7236	32.0654	15.9681	10.2429	20.8739	40.7793	48.2199	12.4877	21.6779	17.3463	21.8622
ALS_ANGPS007_05	ALS	ANGPS007	5	26.9508	43.9663	28.4323	21.3205	57.1108	30.713	21.7473	36.7261	20.7361	25.2638	77.6151	22.2854	17.2412	23.9228	14.4296	29.2341	40.5713	28.6459	20.6548	34.8533	45.8438	72.2993	555.729	97.4975	37.5106	48.0899	138.16	728.168	81.8842	25.9601	10.0555	43.6662	86.215	28.3388	19.1952	48.8609	41.7838	17.2743	7.0628	20.3254	40.0112	43.7053	11.0831	25.5924	15.6813	19.1932
ALS_ANGPS007_06	ALS	ANGPS007	6	19.1727	43.5276	25.14	7.7981	60.0382	17.743	17.4955	25.6806	18.1476	20.498	89.2986	23.9073	13.6491	27.0753	10.9353	28.913	48.6195	28.943	23.1168	31.6113	44.2438	78.4995	579.192	57.6619	35.7428	37.5642	154.893	714.261	69.5844	31.2911	8.6234	28.5335	84.3374	29.3118	24.6322	59.3224	44.5224	12.9128	11.3045	19.5825	42.8402	53.0675	9.1545	21.0346	15.3167	20.1713
ALS_ANGPS007_07	ALS	ANGPS007	7	16.3061	26.4626	15.7443	17.0367	46.9982	19.289	18.7352	31.6143	16.4476	24.9918	80.388	22.3885	10.8275	22.2583	13.4207	36.4813	49.2817	31.1485	31.2189	39.4661	72.632	64.0754	677.349	123.511	53.2169	35.0412	148.252	886.874	102.004	38.6196	17.277	39.5036	92.7399	28.9199	28.4589	71.1536	41.3938	10.4739	10.0933	20.8959	48.9228	52.3153	9.9355	19.7363	19.0812	28.9023
ALS_ANGPS007_08	ALS	ANGPS007	8	21.1272	31.0833	15.6667	16.7417	39.3522	26.2886	17.6059	32.6365	15.298	25.7017	80.4424	27.9717	10.2116	20.1973	14.241	36.3064	59.2016	40.1271	37.3401	43.5963	74.039	75.4154	638.022	145.069	51.2885	40.7046	165.232	813.945	127.367	43.1678	12.091	31.2617	105.293	33.0225	27.6874	70.6902	39.2894	10.0218	6.7909	15.3883	48.8297	43.5626	8.3656	15.6812	12.6581	22.691
ALS_ANGPS007_09	ALS	ANGPS007	9	15.0336	28.0579	12.0887	10.5062	55.6903	15.0969	15.9315	30.7013	16.7218	26.6043	81.4631	31.0128	16.6076	24.3763	16.5541	44.2517	58.6657	29.9541	32.7623	49.0122	74.7799	66.0959	669.074	72.539	50.1707	36.7017	166.903	946.893	101.67	39.5106	9.9618	39.4484	93.3869	31.9704	25.1135	66.1137	40.4874	8.3321	10.0999	11.7833	48.7881	41.2589	6.3365	21.4085	15.5994	22.497
ALS_ANGPS008_01	ALS	ANGPS008	1	16.7049	21.0265	7.2838	10.4899	72.6753	28.2496	9.8897	31.6206	11.2363	24.5888	52.8279	22.9639	12.9729	21.271	14.3418	46.4272	53.1903	32.3974	41.6202	40.2809	51.3595	69.049	834.033	95.0738	59.3197	31.2282	71.3543	868.388	72.6715	28.5417	6.0584	31.5664	72.4485	21.2023	25.1584	79.8854	43.7027	9.0256	8.7027	17.7103	64.7142	46.1744	6.122	20.8122	15.5769	19.3018
ALS_ANGPS008_02	ALS	ANGPS008	2	16.9102	26.2809	14.8525	16.4757	81.4401	41.501	21.0586	33.9859	15.9298	27.17	60.6456	22.4632	15.6025	21.8061	10.4909	45.0646	59.3369	39.0756	35.0592	54.5437	56.3182	98.2815	642.877	134.042	49.7677	30.9085	106.694	646.027	98.122	31.1689	9.0621	27.6665	53.4029	20.2941	22.6423	42.5055	28.6944	14.0008	12.4878	14.8568	47.2623	34.613	8.7138	19.7893	14.2111	17.5167
ALS_ANGPS008_03	ALS	ANGPS008	3	15.8935	23.4628	10.6763	11.725	100.897	26.8917	10.2438	40.4346	12.03	25.9148	58.8706	27.9858	15.954	32.555	11.3905	52.8468	58.0153	31.8231	35.7441	39.3688	56.6264	102.108	809.095	82.994	53.7698	30.3695	91.8304	805.084	70.0723	25.2245	12.1048	34.487	57.7956	16.6165	16.248	61.3457	38.2775	7.1637	10.5556	13.2739	55.4585	44.3652	6.96	20.1738	15.6492	14.4344
ALS_ANGPS008_04	ALS	ANGPS008	4	15.8503	25.7446	11.0217	13.0635	60.5482	28.8764	18.4193	28.1771	14.1831	30.4046	40.958	28.4582	12.1305	21.8179	8.0217	31.0861	58.8599	33.6963	41.3115	43.7762	38.7693	71.8417	816.444	126.524	39.9111	28.4819	66.1609	590.475	79.6176	25.47	13.1185	40.7647	57.2669	28.6631	21.028	73.1462	36.9974	11.9854	11.7158	21.7125	47.0724	50.3129	10.1669	23.6296	10.9432	12.5729
ALS_ANGPS008_05	ALS	ANGPS008	5	19.3583	31.0451	7.7661	15.7483	47.1399	25.1772	16.8239	28.2743	20.3401	23.4308	43.2717	21.7818	20.4249	25.1344	14.6406	34.6904	57.2865	32.7874	46.2606	50.7927	38.8231	81.9137	760.314	170.517	55.8735	41.3028	79.6115	510.128	83.9806	32.3601	17.8411	30.0633	56.3941	18.9046	18.2849	56.5688	27.1207	11.8368	9.3602	21.9628	44.4713	44.2448	11.4351	19.7581	14.5507	19.2687
ALS_ANGPS008_06	ALS	ANGPS008	6	10.1731	17.4213	7.7169	8.7389	72.712	22.1036	20.0008	28.5713	12.0318	25.5354	40.6413	29.7006	14.1395	27.4797	10.9937	52.3491	54.8545	32.2902	44.3228	38.911	55.7305	108.766	864.14	65.7028	36.2858	21.6835	79.9593	615.69	56.0035	27.9624	9.0633	27.9162	47.0721	23.1187	17.453	50.1476	36.1615	10.1721	7.6989	15.3066	52.0133	47.7353	9.589	21.1098	16.9406	16.1248
ALS_ANGPS008_07	ALS	ANGPS008	7	10.6362	24.4867	10.6083	17.9387	51.0939	39.482	18.1858	39.9204	13.4655	37.7023	52.8	32.3298	14.2754	23.8873	19.1857	54.2925	60.2704	24.8716	47.6198	46.5542	70.7073	71.0118	795.369	211.099	61.8302	22.641	77.8244	706.744	93.7498	35.0856	10.6288	33.0958	58.6146	30.2001	26.808	76.0955	38.3185	13.5506	10.0541	15.4239	38.4864	41.9079	6.7509	24.4111	12.8604	15.7578
ALS_ANGPS008_08	ALS	ANGPS008	8	11.4366	18.0348	6.1414	8.6449	45.5192	43.4524	21.8997	31.4818	11.074	28.5068	56.288	30.0898	13.5605	19.8469	16.9649	50.6753	56.7862	40.8653	54.2745	51.8475	63.2443	64.3133	729.19	208.639	70.5037	33.6222	66.0974	662.276	81.9732	48.9328	7.9953	28.1011	63.7315	27.1175	17.838	80.3885	41.0636	16.1165	7.9118	15.5645	41.6252	39.9212	5.1303	18.5264	19.6104	19.0662
ALS_ANGPS008_09	ALS	ANGPS008	9	14.4929	20.4184	5.676	8.5641	82.1135	25.3413	18.1673	42.3726	14.7608	31.7231	69.6089	38.2423	14.7243	26.1675	16.2756	60.7198	70.8323	31.3036	55.2146	57.5568	77.3604	89.5587	874.902	106.669	61.2542	22.0079	85.6561	779.238	72.9657	38.7535	9.2928	34.6481	62.6604	26.891	16.44	70.3	51.2965	14.0845	6.5318	11.5763	43.9162	42.5121	4.5647	18.6537	14.4404	13.8964
ALS_ANGPS009_01	ALS	ANGPS009	1	15.0957	12.248	5.2819	10.6649	31.8267	13.8129	12.3764	20.2151	12.8318	17.9132	37.9894	19.4272	12.563	19.637	12.2919	31.86	56.9484	32.1111	36.879	37.5181	43.6082	80.5202	804.703	86.1074	59.0196	31.9495	81.2427	906.241	73.7528	30.7004	14.7828	31.2922	66.2811	16.841	29.7097	68.6956	31.2085	12.6495	11.4861	18.0483	47.2926	33.4087	8.0196	31.3845	16.011	23.0246
ALS_ANGPS009_02	ALS	ANGPS009	2	16.6391	14.996	5.7509	14.0362	37.5012	19.8695	16.3493	25.2597	13.3042	21.4737	44.9133	23.3492	14.7875	23.1935	13.4937	34.7791	47.3689	34.5809	36.3852	39.6665	38.9859	56.0164	658.602	118.965	43.9079	24.6679	46.398	735.229	98.6816	33.7308	17.2917	32.5	54.2691	20.506	24.5202	74.5503	35.1896	12.0461	8.2395	18.5929	39.952	34.1766	11.0702	27.9872	14.6062	21.068
ALS_ANGPS009_03	ALS	ANGPS009	3	18.7253	25.2138	7.5193	10.816	64.249	20.7405	12.3716	32.6456	11.9868	27.8625	55.9841	27.4953	14.763	34.0367	13.4525	32.8431	69.5917	40.0644	29.2153	47.6714	64.7748	133.886	866.06	79.1158	52.3532	34.6001	114.251	872.41	81.0293	27.316	9.7302	32.1514	63.4073	14.4075	22.4386	43.8846	33.3059	11.3631	9.0081	15.6251	40.5738	28.5974	9.1295	23.9987	13.7405	16.7006
ALS_ANGPS009_04	ALS	ANGPS009	4	21.4046	56.4251	5.7526	33.1428	75.3293	33.9146	19.2654	42.6964	17.1342	33.1783	49.3782	33.7485	19.7859	32.2449	17.6822	36.2223	66.8033	43.1755	37.9677	49.5702	40.7857	125.299	935.446	109.243	38.0458	37.3069	117.017	833.375	77.377	27.2802	7.8	27.5997	59.9629	12.6862	23.786	34.3142	25.5674	16.2105	10.0899	15.73	40.8194	23.087	9.226	18.5792	14.8444	19.701
ALS_ANGPS009_05	ALS	ANGPS009	5	23.6905	66.6757	4.4648	46.1544	62.7811	41.1978	16.1179	31.2194	18.1689	37.2616	52.4104	31.8473	14.1927	27.3009	19.1107	28.6003	69.5892	46.1989	44.4995	47.3474	37.5891	113.642	798.972	209.441	53.7976	49.0643	114.313	718.496	115.839	37.483	17.35	39.8872	62.1979	21.2758	24.7108	33.0263	18.6527	13.5149	6.7021	12.2552	32.7839	21.4674	9.6801	16.1006	18.2155	16.6217
ALS_ANGPS009_06	ALS	ANGPS009	6	20.4513	28.7765	5.0112	11.9468	65.6343	20.9065	27.4592	30.5941	16.7401	29.4082	48.611	29.4203	14.0269	26.3422	11.5356	30.7815	58.8223	38.2515	43.3818	45.1499	56.8255	113.56	896.461	81.0783	37.4785	30.3283	100.442	861.55	74.6203	35.1708	16.0935	28.3372	49.8077	14.4995	16.9568	53.2977	29.3732	10.0821	10.5535	21.4011	46.2415	38.4324	5.5156	18.6994	13.7699	19.9761
ALS_ANGPS009_07	ALS	ANGPS009	7	20.3321	28.4976	8.6262	20.5227	35.9896	23.5584	23.9821	26.5243	13.2022	25.6837	38.9118	35.2333	20.2662	19.2213	12.1213	34.7844	64.3369	40.8495	43.9632	55.2738	55.6743	88.2205	858.232	215.185	58.1898	32.0529	109.619	877.289	120	44.0661	10.9481	30.3681	61.7632	14.6751	18.5802	52.4062	25.1839	8.207	11.5664	16.9073	40.446	20.7989	5.9602	16.7334	14.3739	20.4407
ALS_ANGPS009_08	ALS	ANGPS009	8	21.5399	28.4057	6.4402	14.2938	29.0499	19.3058	15.7388	25.0647	10.2354	25.7273	31.2837	25.2438	10.9536	22.5214	15.5263	29.8586	63.8901	43.9242	58.579	51.3068	61.4526	89.5215	895.516	253.766	63.9235	36.191	94.8443	902.808	128.937	39.4104	12.7985	32.7608	56.7071	16.6168	17.2795	55.3317	22.42	9.2008	9.743	15.2196	43.5817	27.6246	8.3198	17.1673	17.3075	18.1176
ALS_ANGPS009_09	ALS	ANGPS009	9	21.1435	23.3839	5.7807	10.1306	42.4231	15.381	19.4731	28.8079	12.0979	27.3533	40.5329	34.5863	11.9639	28.9314	17.4898	34.3753	76.5885	34.37	44.3904	50.7898	59.3912	78.2767	999.456	116.948	72.5547	30.1451	89.2358	984.276	110.567	42.9396	15.0629	28.5583	62.6006	10.9751	18.226	53.3306	24.7256	13.1982	8.2861	14.3438	51.2713	26.5141	9.0059	25.4757	13.2525	19.5616
ALS_ANGPS010_01	ALS	ANGPS010	1	18.6951	36.0381	7.3076	15.4931	60.4119	26.1082	20.5112	28.0446	21.1533	27.4337	78.4387	22.0848	24.4713	23.8249	12.2878	40.7779	43.9629	39.7005	29.3789	34.563	52.9155	79.1706	553.193	92.3742	32.6501	35.8621	105.055	628.679	67.7355	24.1542	9.6904	28.1925	71.4625	31.6066	28.1017	73.6296	37.6936	15.2961	11.5651	16.509	44.0126	42.1395	8.3346	15.0088	17.782	18.9002
ALS_ANGPS010_02	ALS	ANGPS010	2	17.6015	40.1067	11.1035	12.4431	57.9404	30.1933	23.16	22.7372	14.9344	27.1219	81.6512	21.651	15.6714	18.8583	10.1971	37.9112	52.9562	52.4573	33.3061	23.7599	44.6723	59.205	513.74	114.411	35.2348	29.0189	84.1768	623.001	85.6573	35.4953	11.508	23.3757	71.5254	18.8652	18.6222	92.6118	31.7829	18.0818	14.3256	23.8162	54.3294	44.2891	13.402	18.1076	13.6249	16.4819
ALS_ANGPS010_03	ALS	ANGPS010	3	23.4023	38.1367	11.376	13.1624	48.3256	30.8873	17.6527	23.4525	19.0492	23.4465	66.8041	22.3773	20.0936	24.2539	10.223	39.9162	44.523	36.4588	28.4018	36.7047	40.5442	70.5479	465.096	76.1673	39.6821	35.9064	98.8212	577.125	65.2214	30.6656	20.5364	25.5569	65.2082	23.3174	18.8265	95.2288	33.2803	10.4698	13.6606	19.0548	50.9062	48.2796	9.3435	16.3118	14.8067	18.8413
ALS_ANGPS010_04	ALS	ANGPS010	4	40.9673	211.92	13.7369	102.99	99.4431	63.4707	36.3716	22.358	22.197	26.8221	74.6026	30.1952	20.2621	32.2398	23.3256	28.6398	53.0079	40.6941	29.2518	35.6334	31.6173	51.4506	420.447	172.758	64.7393	23.5684	68.8812	308.411	100.576	44.9007	22.3322	20.2893	49.0987	21.1431	24.3308	41.1081	15.2772	15.5431	9.8398	15.607	35.0277	22.776	8.2484	14.2922	6.3935	13.705
ALS_ANGPS010_06	ALS	ANGPS010	6	34.9992	172.015	22.0337	89.7128	122.081	59.9359	27.6611	34.8862	29.1565	33.8434	82.3513	29.7694	19.5589	33.5064	14.1998	25.5893	57.1359	35.3982	27.5604	29.5779	55.038	83.0803	505.208	113.115	54.4146	30.4141	83.943	441.753	96.4947	54.4789	7.9957	23.2978	55.8571	20.5262	21.3362	48.0984	27.9133	13.4957	9.7916	19.263	38.8286	28.1128	8.9509	10.2834	13.9411	14.6011
ALS_ANGPS010_07	ALS	ANGPS010	7	14.6276	49.784	15.9614	21.2946	47.2291	34.9146	20.5747	33.8884	18.2692	34.2692	96.6764	24.3278	12.9931	15.0878	10.6792	34.8296	55.5727	39.2097	36.5546	35.2363	64.9121	48.8631	599.977	146.581	41.6117	18.8582	95.8962	665.64	101.33	44.2943	6.0943	29.3488	71.4057	22.0159	25.3597	77.3937	30.4413	10.9847	12.4108	17.7682	61.2555	40.7474	8.7989	15.2143	16.9581	20.9943
ALS_ANGPS010_08	ALS	ANGPS010	8	14.0616	53.2676	9.4191	20.7057	42.1213	48.6706	22.4567	32.5852	14.5644	32.6653	100.19	30.6601	17.3779	14.9341	14.8169	36.8789	52.9267	54.733	37.1914	36.5191	68.6781	50.6337	502.308	237.266	49.9204	34.2467	97.944	588.553	105.886	72.8188	13.928	26.364	82.1904	17.773	26.2418	55.9374	25.1777	11.586	8.0097	13.3086	49.4496	29.8546	12.2066	16.2637	14.1444	17.1622
ALS_ANGPS010_09	ALS	ANGPS010	9	19.9462	53.9202	13.6961	14.4129	85.1091	22.9486	25.5914	38.0675	17.8616	33.1206	103.739	32.3144	12.7861	26.9281	16.214	54.8932	55.3411	34.8527	39.1671	39.5674	74.9499	53.3368	736.153	86.8567	39.1206	22.8456	105.334	804.419	88.144	32.9995	8.0033	28.37	74.6441	19.8577	22.2459	95.7662	36.086	8.423	7.6848	14.713	67.8218	39.6817	7.1771	11.1616	13.9488	18.7255
ALS_ANGPS011_01	ALS	ANGPS011	1	12.0687	16.456	6.886	7.9046	46.8929	23.1287	15.0679	18.8161	10.0054	20.2224	43.4505	24.5977	11.232	22.172	7.0754	27.8108	63.8644	33.7733	44.545	47.9349	38.1113	117.559	894.65	119.377	43.2379	41.3129	95.2913	781.648	66.7033	21.7368	15.2631	27.0298	36.3489	19.1185	37.2492	55.4758	25.5952	15.2698	10.7196	17.0594	34.5441	29.8315	7.1685	13.1208	15.3265	15.5889
ALS_ANGPS011_02	ALS	ANGPS011	2	14.5282	35.0195	7.5949	19.5125	53.3185	28.7223	16.5214	26.3598	10.7646	22.3183	42.7214	29.7485	15.3848	26.9507	12.3028	22.8922	61.3943	35.4217	43.9991	42.9712	38.9951	98.5974	811.885	162.36	43.1226	36.6396	93.6831	711.245	102.215	35.1717	11.162	31.6157	37.1939	16.3615	28.6364	42.3458	24.0952	15.6709	9.5396	16.1898	37.3056	36.2581	8.4912	16.1531	13.3754	10.9722
ALS_ANGPS011_03	ALS	ANGPS011	3	12.6236	17.381	6.7537	9.1778	68.1989	17.4291	13.9509	25.9999	13.7662	27.8943	49.1748	25.088	14.9532	33.2385	8.851	27.4191	57.3599	38.7968	54.4971	44.3881	39.8462	94.3602	904.414	55.2169	30.6613	24.005	65.5775	788.978	40.2793	25.9385	15.8132	31.7524	34.0138	16.3052	38.5084	67.7417	29.801	19.9642	14.5422	17.4402	34.3976	35.4362	10.6502	16.2615	17.2111	14.0325
ALS_ANGPS011_04	ALS	ANGPS011	4	26.6054	143.836	16.7493	72.3925	49.7694	34.762	20.6992	24.3014	11.6603	25.8244	35.8125	26.6049	17.4138	33.175	12.2303	19.5287	62.2932	40.5913	51.647	43.1968	33.7859	85.804	853.759	240.341	84.5447	27.7174	64.4037	566.809	127.7	44.4233	14.4243	28.2758	27.8246	12.6296	24.9235	54.7012	21.3848	14.8934	11.3898	16.9401	26.0462	21.6307	7.5619	12.0048	10.0455	7.5568
ALS_ANGPS011_06	ALS	ANGPS011	6	19.0337	23.9198	9.1717	7.4315	61.2793	14.3368	14.5521	21.9716	9.418	20.4291	44.781	27.0847	9.8121	25.3678	11.0051	23.5058	70.7614	33.6836	44.7448	51.5256	46.88	134.728	992.055	78.7105	34.6273	35.7938	99.3333	835.763	63.6992	26.4942	11.8684	23.0321	30.5812	14.0234	30.825	60.8695	24.5577	14.3275	7.6066	13.1202	35.3772	40.9987	7.3401	17.9048	11.2372	10.71
ALS_ANGPS011_07	ALS	ANGPS011	7	20.2936	73.5436	8.4109	60.3482	74.0704	40.7854	20.613	40.4186	9.8617	39.303	33.87	46.8537	9.9387	41.0327	22.3041	40.0318	105.461	32.718	78.2643	62.6815	60.414	137.379	1191.44	346.692	96.9639	29.3537	73.4469	666.594	77.4885	45.4636	6.8953	26.8822	35.5892	12.3744	16.2981	24.2141	20.7118	15.3223	8.5312	13.8856	17.967	17.5658	9.0313	9.4464	14.5115	13.9876
ALS_ANGPS011_08	ALS	ANGPS011	8	25.6884	98.8922	11.3156	55.2143	65.0074	50.3792	19.2685	33.4496	17.7717	31.0376	32.611	32.6822	8.7042	35.7358	16.7292	34.5703	95.7759	39.4026	82.2465	70.0796	56.1737	118.418	1028.63	380.534	74.1261	33.4766	68.0205	708.081	101.655	55.0989	16.3807	29.7687	40.2691	13.3899	18.246	32.3966	18.4406	10.6435	7.3642	11.6653	19.6123	15.8508	7.0809	7.9378	13.1159	14.1865
ALS_ANGPS011_09	ALS	ANGPS011	9	36.4118	52.6047	6.4561	29.3117	87.8276	18.6226	15.414	43.8473	6.9807	37.9422	28.6436	45.575	6.4075	43.5673	22.9564	54.3565	133.793	29.5787	94.7227	78.5659	78.5361	143.429	1180.62	189.04	98.3154	39.7242	85.7338	959.07	73.9092	52.6417	12.7126	27.8189	34.4657	9.1481	17.7986	39.2513	24.945	9.6884	6.3209	14.1545	22.0193	20.6879	9.0322	6.2052	13.2995	10.4517
ALS_ANGPS012_01	ALS	ANGPS012	1	30.3551	48.0898	11.0593	29.3573	82.5139	45.6084	27.1034	37.8126	26.3039	35.8535	52.5162	30.484	30.8929	30.6174	17.9038	47.3486	51.8931	24.602	37.5407	37.4867	42.0663	51.2519	665.415	115.963	63.5999	46.3438	57.1633	904.773	106.049	56.0731	17.5014	32.262	19.064	17.9144	18.6538	66.0083	20.6859	14.7781	9.5614	16.0961	19.6688	21.3631	6.7739	12.559	9.9206	10.8158
ALS_ANGPS012_02	ALS	ANGPS012	2	41.9314	109.794	8.7895	36.2897	76.049	47.1708	23.6424	37.9276	27.3635	31.9388	40.6121	28.3783	28.4959	36.2042	20.0331	42.6361	64.013	25.3409	44.3736	46.9955	41.9828	62.2007	625.017	149.101	56.1708	51.5745	91.6351	965.388	132.993	44.4232	16.9853	20.8564	20.9034	11.7311	21.0704	42.417	21.2139	9.1603	9.9067	17.1937	23.8766	23.9211	4.8068	10.5883	11.8348	10.7594
ALS_ANGPS012_03	ALS	ANGPS012	3	31.4933	32.7807	12.5371	24.7312	93.2747	37.2799	15.4565	36.3567	22.4103	37.5947	41.9829	22.5937	17.5242	31.6658	16.833	55.1841	54.4595	11.5803	41.8667	51.2261	39.4668	104.036	812.486	53.1971	51.1514	56.8248	144.101	1172.86	60.1991	23.8399	13.205	25.4136	24.1862	12.4308	19.1158	58.5349	18.9223	13.0194	10.299	12.1381	23.1018	25.8574	6.0536	15.2975	13.6254	10.1149
ALS_ANGPS012_04	ALS	ANGPS012	4	29.9388	34.0521	11.4736	15.3307	62.1703	33.1737	18.8264	22.8262	17.757	21.4044	58.0913	25.4057	32.9226	17.9387	9.9592	33.7264	41.0801	26.9869	34.0918	35.9641	33.2112	62.899	904.372	96.148	40.4755	39.5377	63.5648	1064.33	91.927	23.3723	16.7731	26.6183	25.339	18.8436	30.8624	72.3944	21.8425	16.0155	15.2876	16.0987	21.1214	25.455	14.8973	20.9628	13.9819	8.757
ALS_ANGPS012_05	ALS	ANGPS012	5	24.491	27.8322	8.2507	12.9095	60.7671	20.1342	18.1724	27.3016	14.4882	22.7622	45.0838	23.1807	28.9079	23.7973	14.9043	29.5252	47.875	18.2606	41.2633	33.7956	30.4127	72.2313	943.203	97.7639	39.9161	47.1217	69.2136	1181.8	75.561	22.4306	17.9234	25.2112	19.0293	12.9106	27.8191	71.0981	18.369	14.427	10.1728	10.6341	23.14	22.5368	11.2335	19.3144	12.1741	8.0228
ALS_ANGPS012_06	ALS	ANGPS012	6	22.0545	23.0354	4.677	13.2004	91.8992	20.5442	12.8375	30.9978	23.1693	20.2808	63.3462	25.1874	36.0016	29.7695	13.5085	29.6409	64.5277	23.2118	41.2037	30.4866	30.793	79.4726	875.014	76.666	44.1225	40.0368	75.203	1041.96	77.3865	33.3799	13.6414	26.7355	20.5364	14.6829	32.5047	70.7494	23.6756	13.7144	8.21	16.0149	28.2055	28.2388	11.7458	16.8054	12.3904	9.1659
ALS_ANGPS012_07	ALS	ANGPS012	7	11.9037	23.1283	9.545	7.475	45.4294	24.2398	15.6218	31.0413	15.8145	22.8075	74.5033	24.5498	74.9024	20.9499	13.2405	27.224	57.4759	21.6396	39.8334	54.0986	48.4394	108.18	803.102	166.926	32.1014	43.5738	105.803	924.395	99.4858	36.1563	13.5284	19.7231	15.1205	19.9075	37.6245	59.1684	19.5076	14.26	11.3733	11.8845	21.4726	29.8172	8.855	14.9116	12.116	8.8798
ALS_ANGPS012_08	ALS	ANGPS012	8	12.1629	23.237	10.1111	9.3547	44.002	21.7467	17.2497	31.4944	18.8873	21.9345	70.6415	27.4437	76.4472	19.3241	15.2792	29.9143	55.7641	25.1796	48.5446	58.9141	44.6321	100.7	819.606	213.241	41.3198	49.1356	124.667	918.803	135.927	33.8403	11.3521	22.4269	22.471	19.2663	30.9202	55.3154	19.5824	15.5974	6.8636	7.5481	17.9977	21.971	7.5196	13.3841	8.695	8.8791
ALS_ANGPS012_09	ALS	ANGPS012	9	9.6942	19.1648	7.2425	8.1851	39.9605	11.2199	12.2112	20.8507	17.479	18.9896	51.0835	26.4783	58.493	19.4945	14.389	27.5205	51.0915	12.9495	43.6696	44.2879	38.6482	68.3766	958.609	67.6091	35.4484	33.0978	84.4333	1079.44	62.9688	25.4339	9.8804	19.3001	22.4069	16.5389	29.3079	58.1805	23.5578	15.8638	7.5812	8.2017	20.3232	25.5574	6.9313	6.3634	9.7076	10.8893
ALS_ANGPS013_01	ALS	ANGPS013	1	24.0283	34.548	15.798	16.7713	98.0942	28.4863	14.6291	45.6535	10.8166	37.2409	30.7663	29.7491	13.024	17.2103	21.9699	68.5848	44.8609	27.4158	30.4518	44.8905	66.8532	44.4091	480.813	47.7378	78.3699	61.2083	113.887	1374.34	107.811	30.6151	22.7622	41.9695	36.8458	12.8506	29.8302	42.3884	30.2466	9.0109	11.3224	14.2394	70.2066	26.2537	8.3238	13.571	10.1782	17.4371
ALS_ANGPS013_02	ALS	ANGPS013	2	28.0414	45.8228	13.8584	23.8401	76.6229	44.2118	23.2285	40.9035	19.2573	33.7834	35.0479	34.1903	23.5094	22.0971	18.2902	47.3444	42.7226	30.3564	31.2268	54.0681	49.57	42.6211	301.091	73.3622	47.0677	51.5688	113.8	894.424	145.837	35.235	16.4114	33.8168	35.5486	16.2377	21.9084	43.7727	21.4014	14.769	13.9007	20.7099	42.9142	24.908	7.5911	17.2993	10.559	18.3182
ALS_ANGPS013_04	ALS	ANGPS013	4	27.5945	35.8511	13.7164	17.7878	31.8775	16.8214	14.804	12.8417	11.3761	21.8223	21.8668	13.9011	10.1657	17.403	12.8232	24.4102	38.8113	23.1487	31.9886	25.0802	28.4471	35.0572	504.225	51.2744	30.5783	41.1895	61.6266	1214.32	85.1694	27.13	17.7084	41.2537	39.8209	13.7501	30.8888	54.7017	27.4897	18.9589	11.1234	13.8137	69.0598	24.0499	13.4731	25.7343	18.0087	26.3272
ALS_ANGPS013_05	ALS	ANGPS013	5	30.1138	48.8328	14.447	13.5776	37.1235	31.4459	17.7225	25.6635	10.4902	19.7117	23.5173	15.7056	17.0492	16.4746	12.9557	23.8246	40.1927	29.8299	36.3103	31.6966	27.5571	29.8223	476.196	62.6529	33.7455	43.259	66.4443	1156.45	93.3841	28.7074	20.9382	41.5109	40.2628	9.6351	31.592	56.1781	24.0226	11.3524	18.924	18.3082	57.0631	30.264	8.2583	17.3801	13.2553	15.8249
ALS_ANGPS013_06	ALS	ANGPS013	6	26.3146	68.2079	22.2191	16.5146	70.2612	16.7428	12.8067	26.1719	16.9166	15.6763	39.2298	19.4984	14.6348	16.3401	14.155	28.0596	45.2967	19.8612	27.5116	33.3588	48.6939	79.7375	543.795	43.8615	29.7545	60.2314	161.812	1141.54	81.4679	28.7011	14.0056	38.2786	39.3448	14.0148	33.2384	43.6365	27.4413	12.1483	12.6001	16.716	66.3567	27.7328	5.318	14.5852	7.4186	12.7203
ALS_ANGPS013_07	ALS	ANGPS013	7	16.1518	23.5588	9.4828	9.5185	45.5357	28.8736	17.3604	27.5622	11.8588	18.5638	54.4726	22.083	13.9162	13.6037	12.7571	29.6498	54.4306	36.3775	50.7141	41.0685	49.3657	85.9173	605.886	137.779	30.1013	54.7612	130.435	963.115	117.65	30.961	14.9532	33.7161	40.6335	21.5012	33.2111	39.4548	34.8055	16.5704	11.2436	14.9283	64.1681	30.376	10.9069	12.8117	11.9392	16.0729
ALS_ANGPS013_08	ALS	ANGPS013	8	11.8212	15.9571	12.3647	15.7426	34.2528	23.1086	13.4911	21.6583	10.1492	13.8316	51.1663	17.8341	12.7651	13.416	8.2773	22.6432	53.3216	33.9621	37.6303	31.0439	40.7069	53.7225	563.148	117.931	25.7891	46.4255	92.5311	971.746	122.369	34.9845	20.1679	45.1824	44.4233	19.5576	29.7808	68.6633	37.2165	14.4519	9.964	19.6115	49.7768	26.6578	8.3272	13.7836	15.3545	16.0967
ALS_ANGPS013_09	ALS	ANGPS013	9	12.0508	19.0311	9.1809	6.6989	47.025	13.3825	11.0975	17.6633	9.666	16.0638	49.7611	21.7061	11.2279	12.9984	10.2577	29.8489	63.6663	22.7791	41.5666	40.1426	43.2518	49.4524	672.078	47.0947	30.0675	40.2026	88.5923	1117.46	88.1431	38.01	14.1549	45.3482	37.2879	16.4634	33.6964	53.752	34.9571	18.8173	9.2309	18.7622	65.8966	34.5514	6.2734	16.5453	13.0545	12.1863
ALS_ANGPS014_01	ALS	ANGPS014	1	10.8652	18.7232	11.3419	8.0192	29.1007	12.6076	14.9086	18.5849	13.5078	18.6094	56.462	21.7819	10.2775	23.3946	10.4077	26.1351	43.497	26.6591	19.4876	44.6431	65.1892	65.7961	567.157	55.4876	35.5627	32.7144	82.5841	682.066	55.851	32.2892	12.1486	29.1749	58.2272	20.5889	29.7128	85.4821	43.5113	8.0173	10.0548	13.4721	32.5117	34.7138	9.1602	23.5657	11.5159	22.8439
ALS_ANGPS014_02	ALS	ANGPS014	2	13.0969	26.0406	11.4556	12.3549	32.4534	17.8131	14.2127	18.0244	18.5169	23.1668	78.6785	26.8322	18.8732	16.2857	12.1713	28.0337	45.6692	40.4269	24.9446	41.1122	66.2823	77.1326	570.252	129.137	45.8367	39.7564	112.772	631.574	102.553	45.2564	13.4984	30.4644	59.1325	20.4131	29.7345	67.4174	40.9945	13.7215	10.6017	14.9235	32.8475	27.1051	9.8933	14.875	16.6012	25.2833
ALS_ANGPS014_03	ALS	ANGPS014	3	12.4047	24.3669	11.9441	7.9456	43.5721	14.6101	14.431	19.9823	17.4187	21.3064	93.6178	28.4225	12.5837	27.1089	10.7603	31.0186	57.6548	30.248	19.0847	36.0312	78.3675	89.6494	716.622	65.2074	39.6516	31.0074	103.298	752.203	58.0111	27.8373	14.5057	29.1203	68.2243	16.8742	31.4572	72.5321	49.2051	10.6157	5.5586	12.2882	38.6187	39.287	7.5725	18.0072	14.9733	23.5043
ALS_ANGPS014_04	ALS	ANGPS014	4	18.1834	43.6304	9.2348	16.0192	40.9936	18.8399	28.2675	27.9358	16.0206	25.2777	84.399	37.9692	19.3742	33.104	15.2153	31.9087	54.8431	37.0179	30.9321	54.8323	74.0565	87.1866	689.7	90.6365	34.8321	49.0137	113.556	722.496	62.3058	17.3886	12.2211	32.9546	58.2568	17.7222	27.0637	57.2387	38.9199	10.1282	8.7296	8.2916	28.387	27.6585	10.1844	22.1266	13.1605	16.904
ALS_ANGPS014_05	ALS	ANGPS014	5	18.8151	34.2125	10.7694	11.973	35.3638	16.3583	15.2509	23.9551	14.1774	21.5607	78.7699	23.6804	8.6461	19.6739	12.1703	31.4807	49.5871	34.3749	29.7831	47.6379	72.6768	67.4496	676.142	126.63	29.0427	35.7344	100.729	743.97	75.1911	21.9835	13.1468	25.3081	62.1022	16.7984	27.8561	77.6347	42.713	10.0085	9.8914	12.1308	33.0403	37.3726	7.0267	14.8604	12.752	20.4115
ALS_ANGPS014_06	ALS	ANGPS014	6	11.0637	33.2199	13.9135	9.663	37.3344	17.6188	13.536	20.3764	13.8771	23.5322	78.7761	29.0117	8.3068	24.6409	10.1773	33.8597	51.9259	30.0996	29.9773	34.7519	80.9883	82.7354	745.013	52.2223	32.0837	28.7364	104.59	760.57	59.7832	28.0568	7.4667	26.6454	48.7756	19.7255	25.5548	66.0769	44.929	9.8119	10.0889	11.875	36.3957	33.1628	7.048	24.1531	13.4047	27.4134
ALS_ANGPS014_07	ALS	ANGPS014	7	11.7446	34.7071	7.4779	11.9138	26.6553	14.6846	15.6422	14.6305	17.1786	21.6133	72.3341	31.2308	8.9339	20.6414	14.5963	29.9699	59.1422	31.9186	35.0003	43.7919	105.851	83.4225	732.994	174.158	50.8879	39.7373	149.64	872.844	96.4056	40.9177	12.8752	35.0899	73.0369	14.2907	28.9807	48.2635	38.3025	5.4877	11.439	10.4592	39.7601	34.2346	6.6018	14.4326	13.0308	26.5711
ALS_ANGPS014_08	ALS	ANGPS014	8	10.5885	29.5534	7.0506	7.6532	24.5463	18.6555	16.3561	18.9309	13.3372	27.2117	81.1003	30.9386	12.8346	21.2731	11.1432	27.9352	68.7828	42.0374	32.9453	43.5292	117.682	74.602	726.29	193.815	49.2183	41.3227	128.864	838.227	116.237	44.1481	11.2876	21.2291	62.4366	13.9049	23.9579	61.8381	37.2225	5.565	9.3349	10.4711	35.4917	35.4847	8.7766	17.8254	9.2295	24.1656
ALS_ANGPS014_09	ALS	ANGPS014	9	7.8771	23.7652	7.5835	5.6077	23.6161	10.5015	10.5868	18.383	13.3111	17.4398	63.7065	30.4335	12.316	18.3848	13.5393	27.3297	56.6497	23.6719	29.5466	41.6799	101.375	61.5155	847.487	78.6045	40.0746	32.8324	113.661	955.749	74.8823	22.0493	8.5751	22.0519	60.5549	17.5993	26.958	63.677	43.9158	6.43	7.3397	12.7117	39.114	35.8516	12.5955	17.4986	15.9027	31.1452
ALS_ANGPS015_01	ALS	ANGPS015	1	12.0426	17.9456	7.398	6.4233	26.3478	13.1522	9.3328	15.0044	12.9611	16.4883	27.7936	22.8804	9.744	25.3198	8.1583	19.2326	84.7867	27.9454	52.0148	48.734	38.4475	127.75	1186.37	118.985	41.8288	38.0949	63.1715	682.916	58.7181	30.1826	14.3945	34.307	31.6954	18.3404	18.2894	48.817	25.0867	8.7133	11.365	15.1764	34.7132	35.4146	7.3952	14.0919	10.7095	10.6398
ALS_ANGPS015_02	ALS	ANGPS015	2	12.4909	21.0479	7.6966	7.872	34.2476	23.7927	11.5781	15.33	16.1186	20.9796	31.1642	23.2713	9.8333	25.114	5.7556	17.4684	67.4641	26.5845	49.246	41.0597	34.9891	97.4211	1054.56	194.967	45.9265	25.5247	46.7535	641.086	79.6203	31.7786	15.4078	24.5007	26.3396	20.2411	16.26	51.5136	22.0444	9.5174	8.5666	10.0825	29.9769	43.9907	5.8681	18.8968	13.3274	11.2426
ALS_ANGPS015_03	ALS	ANGPS015	3	12.816	17.4878	13.3025	15.9834	22.8343	20.4365	20.1903	20.1424	15.422	21.5657	23.2016	17.9588	15.3689	24.8783	8.3608	19.2859	71.6125	15.6174	35.4396	30.9317	35.1262	109.164	1115.97	49.1551	29.7647	33.9945	54.6817	647.883	35.877	27.6889	18.5031	31.1157	29.6712	17.1204	17.3981	52.3642	25.8026	12.7616	12.9798	17.0277	32.1675	42.9724	6.5126	14.3577	15.3454	14.5384
ALS_ANGPS015_04	ALS	ANGPS015	4	16.1278	29.0724	13.1321	21.2121	45.3499	21.0641	26.2897	20.7357	15.9021	19.5506	31.4436	26.9836	18.5902	34.3225	14.1076	21.5884	90.0615	38.7708	55.1841	45.5753	37.4403	145.557	1218.66	130.805	47.8965	42.3119	76.1396	654.318	59.6039	34.6709	12.4464	30.8769	34.6327	18.3533	22.4178	26.7628	21.8785	10.1836	10.1591	13.1462	29.9167	27.9858	7.3486	11.2559	16.1138	11.7524
ALS_ANGPS015_05	ALS	ANGPS015	5	21.354	27.7201	10.3615	14.2296	40.0918	20.9027	20.9653	17.384	16.2506	28.5987	34.3265	25.7402	17.0282	26.3689	12.0301	21.2498	77.4197	37.5847	44.7592	55.9623	36.995	137.754	1126.12	193.442	43.884	42.6203	72.2831	642.265	78.1608	24.44	11.0577	25.3024	32.6721	19.1825	16.5743	32.8103	20.3019	12.1744	9.0868	9.4637	27.2739	39.187	8.4333	12.9427	16.6936	10.6631
ALS_ANGPS015_06	ALS	ANGPS015	6	17.3761	32.5455	12.1348	10.63	42.3958	23.3027	18.0511	18.8177	14.4754	22.3973	36.8577	31.0489	14.9716	24.5274	10.205	29.6483	81.2038	31.8428	53.3208	29.2018	32.3003	74.2591	1192.54	100.996	40.9141	25.5144	45.6775	641.129	55.74	33.9911	13.0904	36.5346	27.9277	16.4587	21.4215	41.144	31.4894	10.1525	13.8915	24.7003	29.1799	42.9648	6.0951	17.7784	13.7571	11.8819
ALS_ANGPS015_07	ALS	ANGPS015	7	7.5813	17.0037	5.4143	10.7266	21.2922	14.5631	13.6009	16.3132	13.8746	23.6831	42.1223	28.4964	11.3132	29.2888	11.2241	23.3963	85.0605	18.8989	57.1446	62.5456	45.8397	108.998	1236.07	202.472	51.9804	27.0359	63.5513	565.051	58.4382	28.7306	11.0592	29.3087	36.6465	22.6903	22.7484	29.4303	22.7585	16.4796	11.6841	15.4789	32.2242	36.3547	6.4178	13.7397	12.5015	8.6022
ALS_ANGPS015_08	ALS	ANGPS015	8	11.1472	19.2654	6.6596	6.4728	28.1256	22.5783	15.9228	13.9159	15.2944	19.9788	52.3191	34.3515	6.6917	33.844	10.3542	21.3079	117.491	47.3373	79.1361	74.3017	49.1756	154.006	853.433	406.358	70.3553	30.1968	82.0272	572.157	88.3388	43.3461	4.8599	30.0882	53.0332	17.8984	18.98	34.9442	22.0744	15.0961	14.5063	13.2996	33.7394	30.7107	4.7063	10.812	12.958	7.4561
ALS_ANGPS015_09	ALS	ANGPS015	9	7.2719	22.321	6.8483	5.7338	35.2098	11.1223	13.8402	18.7076	14.3071	22.6539	46.3098	40.9087	10.7862	35.5808	12.1312	26.8683	105.976	23.3503	69.5273	66.3889	49.9773	121.506	1383.09	111.213	41.7739	19.5336	61.2201	644.861	47.2103	26.2282	5.698	30.247	36.3973	13.9122	13.2226	33.707	21.5084	16.6874	9.295	12.8439	36.1107	36.6163	5.1961	10.644	12.4494	9.1437
ALS_ANGPS016_01	ALS	ANGPS016	1	7.6001	15.3983	8.7981	5.2673	18.771	10.7754	12.5825	12.5643	12.6366	15.7424	30.2665	21.1884	10.3644	25.0894	8.1532	9.7033	62.0017	27.9306	32.757	32.8158	15.6844	94.7101	700.525	135.803	31.1294	21.2823	135.822	392.94	35.4932	25.0484	13.4922	36.9133	307.052	203.886	27.0993	19.4848	14.0351	40.4483	8.381	19.3777	23.7535	192.047	108.731	23.3655	34.9606	18.6568
ALS_ANGPS016_02	ALS	ANGPS016	2	6.3627	19.2649	8.3402	6.008	18.5771	15.9251	13.4792	13.3428	12.3685	14.8574	36.7818	28.204	12.9765	22.9203	8.1651	13.6879	57.4087	26.8512	30.8911	26.9088	15.0618	74.0994	734.06	132.762	24.0704	23.4984	132.86	402.316	34.8391	24.4368	14.0329	37.2315	313.293	200.606	19.4756	28.0839	17.0387	32.3359	10.2211	25.8983	22.4174	208.167	112.657	27.1193	29.8481	17.8037
ALS_ANGPS016_03	ALS	ANGPS016	3	7.8741	14.5417	4.2604	4.1445	19.3436	10.8037	10.3636	9.6946	10.5911	14.6784	27.6122	23.0002	9.3595	23.5601	4.7043	16.2877	55.0189	17.0285	32.5188	31.4246	16.3069	96.2694	776.07	45.2081	17.951	23.5958	127.962	441.109	28.747	18.6705	12.9454	32.3244	312.274	213.793	21.3967	25.538	16.9157	51.2882	9.5764	19.5553	23.7751	252.98	120.517	15.4706	33.5271	24.9039
ALS_ANGPS016_04	ALS	ANGPS016	4	13.5877	22.2363	9.512	6.5258	17.8744	12.7255	10.0727	13.4824	10.0075	16.5681	21.1703	22.7473	11.4175	23.9819	8.5465	14.9463	50.067	21.1905	30.6874	46.2837	26.2624	82.124	751.225	77.4865	19.3506	32.3772	129.74	432.159	37.6312	27.9466	15.8989	37.2133	278.712	182.804	20.0728	23.577	12.7435	39.7402	13.784	19.4663	22.5887	143.924	118.333	22.5834	40.6196	17.8042
ALS_ANGPS016_05	ALS	ANGPS016	5	10.5097	22.5748	9.027	7.9528	15.519	9.9889	10.4153	9.0257	6.0937	12.1306	16.8556	21.2542	10.3204	16.7505	8.1784	13.9398	46.2624	16.3327	30.0601	29.7769	15.2971	68.8043	795.091	104.921	28.4005	18.2807	123.195	460.313	35.4189	22.8492	11.0853	34.3528	307.309	204.26	21.8243	26.8411	16.7323	37.799	8.4585	21.5081	25.4686	157.978	135.484	26.3812	34.7294	17.3795
ALS_ANGPS016_06	ALS	ANGPS016	6	7.034	25.0049	11.9343	6.9657	20.9636	12.7753	12.0841	13.4888	9.9965	15.5793	26.5145	23.8957	8.1082	20.9659	9.1894	11.6277	55.0718	22.7257	33.5359	24.1431	18.113	95.9073	796.307	51.3693	18.234	17.5432	133.552	456.651	30.8495	30.5601	15.9721	34.6799	291.36	196.21	19.0016	22.4013	16.2001	35.6731	9.8612	18.1604	24.7159	160.335	120.784	21.2883	33.2539	22.5847
ALS_ANGPS016_07	ALS	ANGPS016	7	6.4888	17.5572	9.8943	7.7238	13.0261	9.6877	8.7454	7.9983	6.4113	12.2284	16.8173	23.6171	10.1135	15.4286	8.2435	11.2635	52.634	16.098	31.4608	32.9776	29.3234	74.8817	828.605	93.9258	33.0173	24.7395	134.939	546.529	39.4106	27.603	15.4944	38.7394	256.917	190.465	23.0437	19.1992	15.4344	35.7017	11.6418	24.3725	28.2886	145.534	109.39	23.9374	35.9104	18.1339
ALS_ANGPS016_08	ALS	ANGPS016	8	8.2553	25.7606	15.89	5.8034	16.7563	11.2494	13.4521	15.0419	10.0982	17.9464	29.2473	29.596	8.3034	19.454	9.7908	10.7706	72.2472	33.4825	39.6909	41.3982	36.2771	93.8592	699.146	233.339	33.7801	25.7047	164.364	533.297	60.7995	31.7019	10.4523	29.3633	293.275	214.116	29.5817	15.0731	12.576	32.8049	5.564	16.1519	23.4398	150.591	116.06	20.5992	32.797	20.6792
ALS_ANGPS016_09	ALS	ANGPS016	9	10.7302	26.1257	13.0532	10.1707	21.5833	9.6655	10.146	11.9119	11.9148	15.0343	29.5327	30.2639	9.7396	20.3871	9.0593	9.0032	75.9442	18.5065	35.8334	41.6982	37.3274	104.594	871.69	78.3596	26.8059	29.1365	160.518	559.289	43.8857	23.8386	11.8543	30.1045	272.266	197.952	23.2961	13.3259	11.2395	36.1606	9.5487	12.8858	22.915	148.335	104.327	18.1503	29.2212	23.2057
ALS_ANGPS017_01	ALS	ANGPS017	1	17.8553	50.2137	5.5423	12.7103	48.8048	14.0047	11.9446	26.2965	13.7708	21.3264	76.7694	25.3477	14.1844	25.0183	13.6983	34.9471	53.4216	51.5702	33.4967	39.364	50.6204	94.186	789.691	95.3513	51.4511	43.1001	118.149	925.587	92.2051	34.053	8.7761	27.6849	73.2232	15.7656	22.5518	63.591	35.2684	7.6358	6.9101	16.988	47.7286	32.0423	9.5659	16.0713	11.1862	24.978
ALS_ANGPS017_02	ALS	ANGPS017	2	20.6675	56.1705	8.2029	14.3597	39.0802	24.9132	16.4978	26.4487	14.3383	19.8352	65.712	20.5485	19.1433	24.3682	11.1731	31.4868	40.4259	45.0021	33.1044	30.4694	43.5449	60.021	696.629	129.35	49.5526	36.1321	67.0121	873.027	94.4368	33.5512	15.226	33.5812	58.4827	18.0836	21.614	70.1809	29.5815	9.7194	8.8549	17.7756	35.5962	35.9012	7.2167	18.5328	10.0689	21.2265
ALS_ANGPS017_03	ALS	ANGPS017	3	18.6399	49.7859	9.9088	14.0329	63.2027	25.3569	20.5472	20.3581	14.6658	30.3718	79.0331	26.9274	20.3454	31.2986	11.1149	37.8938	60.7907	50.3342	30.0847	47.775	59.4298	118.365	804.104	71.4016	50.458	37.4108	123.958	892.47	62.9053	22.4354	16.5924	34.3295	55.291	11.8195	23.7381	43.6871	27.2229	9.026	13.5275	14.5007	47.0246	31.8151	9.6405	12.0145	11.0753	23.2653
ALS_ANGPS017_04	ALS	ANGPS017	4	17.722	45.013	7.7072	6.7727	68.3306	21.732	19.5995	25.8288	16.0199	25.3358	77.9141	24.0614	14.5228	27.3736	13.2801	31.0952	52.0682	48.6813	43.5953	33.803	44.5792	74.3882	961.528	116.139	35.0631	28.5243	88.3925	849.202	73.3253	21.0221	12.8948	26.0494	71.3211	12.7986	25.314	64.7889	38.9241	11.2364	8.264	12.1453	31.9879	29.7926	8.0395	18.3312	12.3153	20.6753
ALS_ANGPS017_05	ALS	ANGPS017	5	18.5138	35.0592	6.7178	9.4647	44.5781	25.2754	18.33	22.0436	10.208	22.0152	61.3724	21.8305	14.3567	21.6644	11.8581	32.7963	48.9131	39.032	38.1163	27.3872	38.5263	71.4888	832.852	144.144	43.4352	29.5933	72.8823	776.978	92.6971	29.3247	9.1467	19.9458	50.5835	11.5222	17.4649	83.9942	34.3165	12.9616	10.5575	20.4113	35.9339	36.584	9.0304	15.1672	15.0074	22.5208
ALS_ANGPS017_06	ALS	ANGPS017	6	25.3058	51.9491	6.9732	19.5765	74.2622	22.3845	26.3717	34.0789	15.014	29.0384	83.0029	26.0379	14.9717	29.1787	14.87	35.1599	50.0137	45.8565	33.2042	38.4528	60.9336	141.937	721.809	75.1781	38.6652	30.9146	123.361	656.407	66.7139	30.3539	10.3486	22.8117	51.3813	17.5251	20.5816	48.4385	29.5916	8.5436	11.0552	16.4075	41.3235	27.9271	11.6474	15.0116	12.2969	21.0632
ALS_ANGPS017_07	ALS	ANGPS017	7	22.3264	39.252	8.0351	30.881	51.8583	33.6814	22.168	24.6333	11.2498	26.4203	60.7163	25.7567	19.2723	25.8958	20.4359	34.6382	53.568	46.7228	35.2949	46.4289	63.4536	74.6861	781.749	145.916	63.2337	41.1471	101.273	864.208	70.331	41.5909	10.8105	28.5441	57.0847	15.2048	19.9516	74.8424	36.0469	6.2882	9.3152	19.6944	35.2629	28.1455	8.4572	14.6159	12.6206	18.7716
ALS_ANGPS017_08	ALS	ANGPS017	8	21.7257	40.3139	6.8385	26.2741	42.2469	27.6591	26.4375	29.9148	11.6102	25.148	70.9535	27.1719	15.2614	23.3276	16.394	34.4895	53.3312	49.2809	35.9642	43.6511	68.1337	70.5946	764.837	191.21	66.4695	37.718	91.7025	815.279	83.4158	44.2596	14.05	23.031	70.0673	9.7658	16.5021	59.2428	30.5089	7.5099	7.5568	14.6683	35.8624	27.3328	9.3075	13.4308	10.6192	22.1046
ALS_ANGPS017_09	ALS	ANGPS017	9	28.7542	35.9351	6.553	26.4052	63.4989	26.7952	11.8612	27.768	10.7978	24.8981	73.1944	25.2826	15.0307	22.96	18.637	36.2743	64.6191	40.6254	34.3053	42.4031	71.4756	64.3817	934.331	83.2692	75.3282	28.0271	103.041	1055.84	77.9829	40.0111	10.2655	27.2435	73.6283	13.2539	19.8634	79.3885	38.4384	8.2661	7.9454	11.2418	45.3277	28.6966	7.7368	13.8612	10.536	23.6169
ALS_ANGPS018_01	ALS	ANGPS018	1	9.211	149.439	68.2472	14.6612	48.7176	29.2838	14.6648	21.7161	16.1707	29.8825	76.3785	19.2157	20.3103	33.9848	8.1216	27.4562	65.6043	40.0512	34.3673	24.7184	63.3911	40.7388	452.371	120.573	44.177	19.9254	86.7121	376.634	58.4077	33.0079	7.8656	23.4555	91.4523	31.8346	28.521	63.1565	23.1217	18.788	8.4735	21.9588	32.3739	47.9591	9.5391	15.6358	15.621	17.4413
ALS_ANGPS018_02	ALS	ANGPS018	2	26.8324	123.96	45.0009	14.105	50.0007	27.4138	16.6718	28.7607	14.5146	23.3566	58.4906	24.2297	18.191	25.5222	9.2038	19.5003	48.5748	42.0718	36.6157	29.4693	53.5889	72.4325	401.451	109.254	29.0783	24.5216	91.5741	342.006	57.0413	25.0738	11.1442	32.0792	87.7256	19.0304	23.5967	63.3201	27.5838	14.593	9.1719	22.1516	27.7858	43.5975	9.942	20.0474	18.7972	21.1631
ALS_ANGPS018_03	ALS	ANGPS018	3	9.6737	99.2809	38.0788	9.4321	33.3862	18.0286	14.5552	17.868	10.837	23.9069	56.4442	17.4514	17.948	31.1669	9.3119	27.1927	54.2487	24.9269	33.2054	27.9407	74.3138	60.3465	507.898	51.0035	33.7785	22.0997	86.6141	429.507	28.9874	17.5926	13.9606	30.4507	101.311	36.0385	36.7174	79.4103	28.2074	15.8617	10.0033	18.1954	32.2607	68.6647	14.1743	20.8998	21.4349	25.7778
ALS_ANGPS018_04	ALS	ANGPS018	4	20.2242	53.3893	24.5628	20.155	46.115	20.8036	22.0697	24.7085	10.2353	20.7981	41.7838	19.7614	22.297	37.7951	14.9324	24.8797	61.17	40.3157	32.1839	25.1894	62.3896	50.4811	484.391	73.6663	38.3151	23.6189	74.6023	420.171	40.9598	23.8355	17.1544	28.4568	95.8878	24.6001	39.3149	54.2727	27.8484	15.048	13.1223	15.6724	35.9332	48.7908	17.0476	19.1559	16.3825	23.2412
ALS_ANGPS018_05	ALS	ANGPS018	5	18.4602	50.1862	14.7451	12.5012	39.6083	17.7812	16.6415	23.5652	11.238	23.6837	54.7285	26.3982	22.6047	30.6421	11.2414	24.0436	49.9655	42.3803	26.3239	28.2154	63.2286	44.7643	550.991	115.574	46.9381	23.3481	97.2533	459.051	52.1936	23.5243	11.3291	26.3706	117.457	20.7751	40.8701	59.4974	24.6118	10.2416	13.901	16.6796	37.1315	48.1587	14.9183	18.7252	24.7254	19.4605
ALS_ANGPS018_06	ALS	ANGPS018	6	9.9333	41.0106	19.4559	11.3687	34.4289	14.7244	13.0031	15.9852	14.2874	17.2289	43.2402	20.4506	20.9741	30.6582	14.8573	27.0268	45.3651	41.1768	33.8997	30.7445	64.8471	38.5945	526.459	56.7165	39.6475	27.5085	88.0303	450.133	52.5714	31.8817	9.2645	29.5501	98.555	23.7028	43.3771	59.9523	26.431	12.3388	11.7361	17.1536	38.2318	53.4654	13.8716	33.1689	17.0037	21.1471
ALS_ANGPS018_07	ALS	ANGPS018	7	11.002	31.614	13.8903	12.377	35.0079	30.4193	15.5096	29.8363	11.8706	23.2276	55.0373	22.5185	17.9203	32.9816	14.875	31.2324	51.8007	43.0462	31.1466	32.3773	89.526	54.724	581.568	133.368	54.3997	25.7859	105.601	692.506	69.1663	34.3566	12.9287	31.2184	107.595	19.925	36.3959	42.6063	20.0737	8.7365	13.4559	16.3115	37.1381	34.1189	11.0785	19.2102	19.553	20.6926
ALS_ANGPS018_09	ALS	ANGPS018	9	16.4515	32.9374	11.5323	15.7584	41.9443	14.0672	16.1707	21.1564	8.3417	18.0972	46.3674	23.5447	16.6184	32.8055	17.2257	29.2375	59.2389	38.3272	31.7311	25.9697	86.784	48.6017	638.167	59.3308	44.4955	24.419	108.859	742.467	61.8845	29.1224	12.4476	20.6878	101.353	27.0619	35.988	52.364	22.3829	6.8881	10.4077	16.6529	39.3462	36.246	7.8203	17.8628	19.4295	13.3387
ALS_ANGPS019_01	ALS	ANGPS019	1	14.3539	28.8188	10.8159	9.493	83.5914	24.9097	15.7872	28.1355	19.9898	26.2429	36.4804	28.3962	11.5662	17.1091	10.7839	37.4265	56.7555	18.5705	44.3788	49.7765	47.7554	68.8975	801.711	98.8829	47.2048	52.0663	70.5119	941.026	67.6302	31.3402	21.7945	24.5214	13.2167	18.7727	29.0448	78.1052	12.9994	10.9684	18.5215	18.8109	19.6082	28.301	12.2498	23.3683	13.0667	6.7138
ALS_ANGPS019_02	ALS	ANGPS019	2	18.9992	35.1378	8.4597	14.4918	68.1939	45.0478	16.5601	28.2255	14.1632	23.0075	43.2086	26.0413	10.2182	22.5856	15.6727	38.0789	58.0844	14.488	36.0919	55.8304	45.3409	92.4703	792.764	146.631	49.0881	43.6794	111.692	924.855	116.762	25.7065	15.3447	17.2092	11.6327	16.5227	23.512	66.8482	15.7529	15.7782	10.6751	19.4737	18.5981	30.0631	17.0919	17.556	17.116	8.3105
ALS_ANGPS019_03	ALS	ANGPS019	3	17.4954	19.9637	6.9094	8.2169	57.2455	12.6258	10.3743	18.7885	12.1286	18.1412	35.1491	21.3451	7.2638	28.9398	13.061	34.016	50.5471	14.1219	41.0495	40.0497	40.135	72.591	860.365	52.6497	57.4191	46.0309	78.2109	1079.55	51.6382	28.2523	19.9022	26.9441	14.2047	9.4666	26.9558	94.2912	12.7641	20.8657	14.7949	16.3006	19.2278	30.1115	9.4014	24.2029	14.981	5.7505
ALS_ANGPS019_04	ALS	ANGPS019	4	24.8272	76.7868	11.7771	10.0749	129.828	43.4135	16.682	56.526	26.2198	31.9917	67.2759	40.9921	13.6658	24.9673	18.6642	36.8417	68.2394	14.7596	43.7842	60.9886	49.5051	106.686	925.272	92.8631	36.5536	64.9873	137.901	1113.68	61.4569	17.5445	9.7779	19.5171	8.0493	11.3135	28.9919	42.8777	10.5108	11.4224	7.8834	14.2855	17.5906	15.6504	7.8841	11.1517	12.126	7.5145
ALS_ANGPS019_05	ALS	ANGPS019	5	30.2538	59.7662	10.5027	30.351	64.9929	53.2879	24.9135	36.1764	18.2482	28.1302	52.7459	32.9043	12.7957	20.0203	14.2015	34.7746	48.2972	23.6615	41.5854	34.1201	31.4401	38.2905	677.485	161.59	42.5641	40.6172	47.8793	944.127	134.466	39.1866	14.0736	19.2025	21.1984	13.735	25.6126	74.2625	12.8386	12.8224	13.1311	17.5598	18.4437	28.5483	9.418	16.3998	13.8093	5.943
ALS_ANGPS019_06	ALS	ANGPS019	6	18.9935	47.8729	11.5239	11.1365	91.7785	17.9749	13.8439	36.9032	20.0204	21.4264	40.5884	31.7564	9.7585	27.7211	13.6854	36.2762	56.0851	12.8149	41.3415	41.6626	48.1703	101.855	744.785	76.2571	51.5724	51.6013	120.212	1008.73	72.3401	29.8495	11.5299	18.509	14.4253	10.7544	27.7369	72.3424	16.5829	14.3131	11.3161	12.7164	18.5223	24.1422	6.9474	18.9641	15.0487	4.3139
ALS_ANGPS019_07	ALS	ANGPS019	7	31.0955	31.1396	6.1363	18.298	73.7606	32.0161	14.8485	41.355	16.4326	33.2984	48.6138	31.2627	9.9315	18.757	16.6161	40.2105	56.8406	14.6846	46.9329	57.7659	73.1325	99.8696	852.837	146.381	60.8759	50.8312	129.889	1275.04	90.5136	35.4002	17.9413	22.4155	11.6289	10.9824	25.4996	77.9432	14.5592	8.5766	11.2045	15.9544	17.8665	20.0054	8.6976	22.1986	16.7141	6.3827
ALS_ANGPS019_08	ALS	ANGPS019	8	36.8556	44.3805	11.1362	44.4476	80.1933	47.2058	15.3029	41.6196	13.1178	28.9863	45.5383	28.9084	7.5577	19.4843	18.1781	42.3802	69.71	18.2788	55.2244	59.3615	84.3857	90.6014	809.459	194.307	80.5246	61.1222	127.079	1163.4	141.744	55.4529	18.0862	22.0283	16.1309	11.4181	29.1188	77.5329	9.566	9.9197	10.0908	11.3791	19.8424	20.1379	9.1896	21.2819	13.4063	5.8084
ALS_ANGPS019_09	ALS	ANGPS019	9	28.9335	38.6135	8.485	21.2263	97.5295	29.5803	13.9986	41.8907	19.1302	32.0742	43.2018	41.6113	13.4157	22.7582	23.7762	46.1407	72.5059	15.9938	54.7931	70.3576	86.8872	131.657	838.144	80.9203	71.9544	75.4161	209.254	1251.72	103.756	40.0987	13.2886	18.9006	12.0119	11.8812	23.09	54.6163	9.0831	7.4791	10.2324	13.179	18.1977	17.5652	9.9229	19.6353	13.6533	3.997
ALS_ANGPS020_01	ALS	ANGPS020	1	16.1693	17.8309	5.7431	9.2265	60.5492	19.3216	19.3177	16.2528	16.1601	15.6805	46.3389	19.0385	12.5151	18.0315	9.2887	23.9606	53.7121	29.1199	31.6134	29.3507	51.3162	82.9385	740.984	90.223	17.039	33.5827	98.6794	1056.02	88.2503	29.3768	18.5635	26.8389	37.4583	17.5244	23.1951	83.9137	34.0475	14.6111	10.0179	15.6665	40.9576	35.357	8.5568	20.3043	15.0197	19.1981
ALS_ANGPS020_02	ALS	ANGPS020	2	20.6406	24.9371	11.5433	19.5828	64.7507	40.0895	32.8242	21.9373	20.1838	20.7984	44.1735	19.4421	14.0322	18.1255	8.8105	27.4648	58.605	28.0259	32.929	36.773	40.4451	80.3654	459.633	129.713	26.1801	42.5929	120.192	701.679	120.438	36.2234	15.0739	36.2949	37.5908	17.7002	25.9348	55.7169	26.7904	9.0486	8.2568	13.4847	33.8839	32.9382	10.114	20.3667	11.9454	16.6351
ALS_ANGPS020_03	ALS	ANGPS020	3	18.4117	17.9385	8.5927	10.3422	44.9512	16.3169	14.5464	17.8011	11.6762	13.3811	39.984	22.2701	13.6564	23.8642	9.9292	16.1364	45.6724	25.337	31.768	39.7301	41.9709	67.902	630.338	58.7547	27.6762	59.1192	118.476	963.745	80.4585	40.8647	14.9288	26.7124	39.6557	14.8967	27.1636	94.4827	33.8368	11.8807	11.8146	15.0477	36.4328	38.752	7.663	18.298	16.6869	12.3474
ALS_ANGPS020_04	ALS	ANGPS020	4	25.7426	224.079	13.9958	171.253	136.891	83.0532	25.4492	28.0893	21.383	36.205	31.32	27.1762	17.4088	37.5258	35.4089	28.3383	60.6118	27.3956	39.3765	29.1234	30.8398	71.5192	692.745	147.239	59.6512	27.2486	54.0455	247.602	47.8135	22.8607	14.1625	29.0206	30.2758	19.1377	24.6136	26.6479	20.624	9.3299	10.6436	12.6187	19.379	21.637	9.0657	15.1172	11.7948	12.1989
ALS_ANGPS020_05	ALS	ANGPS020	5	26.4168	135.053	14.8106	74.982	96.3878	75.5335	33.6501	40.2805	35.3004	32.4769	33.8182	30.9428	23.4866	25.161	23.2697	37.2273	55.8793	37.1002	58.1752	39.6105	39.2478	84.7858	864.967	188.248	52.1411	23.6602	59.3512	312.526	69.5717	28.6965	8.9028	32.2545	37.3293	14.2235	25.4105	27.6762	24.1355	15.0139	13.0149	10.8192	16.4142	21.134	13.3542	18.9861	13.6474	13.7219
ALS_ANGPS020_06	ALS	ANGPS020	6	42.5505	157.51	22.4234	92.7521	137.134	56.8268	28.3027	39.6419	27.617	30.7868	34.8697	27.9805	18.7399	30.0771	22.1398	43.1624	63.9574	35.5454	30.6422	49.022	51.9086	68.9293	449.074	64.9919	51.9649	30.2965	94.1589	693.265	82.3085	35.1863	16.2041	26.5537	29.7389	18.818	17.7124	50.2304	25.7067	9.8536	8.738	15.2535	23.6618	26.0988	9.3164	17.4526	11.3482	16.239
ALS_ANGPS020_07	ALS	ANGPS020	7	12.4668	26.4118	10.8513	11.7599	44.5745	29.448	18.4013	15.693	13.5341	20.2396	51.7794	14.7864	9.8781	16.6206	12.1793	23.6578	61.2642	27.2167	38.2185	38.8529	53.523	76.0777	644.345	105.412	28.4194	41.8205	104.441	909.498	87.8045	32.0803	10.6394	29.7797	40.7042	20.0586	21.6891	69.8031	28.0194	11.3354	6.9248	15.9518	31.6736	35.2081	5.322	15.4346	13.2409	10.1462
ALS_ANGPS020_08	ALS	ANGPS020	8	12.2792	19.7629	8.2304	10.9396	42.023	22.8789	18.9256	17.1757	15.9779	20.3685	47.7707	18.0952	11.564	18.6301	12.0346	22.278	60.9848	24.9984	40.7791	36.9591	49.258	53.6117	590.634	122.89	24.4606	38.0627	90.211	855.838	99.8491	28.2209	11.9535	27.0387	40.7251	26.2278	25.2564	83.0839	32.8328	13.6895	7.097	13.5564	36.6022	33.1848	6.2015	16.314	12.3452	13.4763
ALS_ANGPS020_09	ALS	ANGPS020	9	12.1765	16.6758	5.995	9.6283	51.6055	10.0645	14.4168	15.6141	14.1129	18.2293	42.0539	17.7126	10.2751	14.3962	10.0004	19.6417	62.4801	22.0631	39.913	33.7795	49.4781	60.2771	731.524	56.6196	33.3284	41.0096	114.26	994.179	82.2717	34.9214	10.3077	26.6283	43.5673	21.4264	30.0309	77.0103	34.8989	14.4329	6.7198	10.0155	39.5873	35.5007	6.4772	13.0602	14.099	9.8662
Healthy_CTRL001_01	Healthy	CTRL001	1	20.9059	46.2029	9.6846	18.5308	287.263	72.2717	19.3581	38.489	28.2649	29.5849	14.305	38.7967	7.4921	29.8477	15.0627	36.4864	64.0436	13.5934	63.7835	41.8921	46.0291	100.542	1071.52	133.047	54.4054	40.7927	83.0516	1155.3	82.1585	40.2678	17.3653	25.3137	12.9001	10.5254	24.9301	13.7382	9.9749	13.7565	17.6669	16.7035	26.2789	20.4556	8.3831	10.7499	10.3386	6.187
Healthy_CTRL001_02	Healthy	CTRL001	2	27.4357	29.9334	8.6272	14.5903	220.905	80.6337	16.1736	25.8713	18.9389	24.28	9.3253	28.5544	7.3193	23.9863	9.9438	34.0603	56.9884	10.9777	60.5352	42.8003	38.9269	79.0513	962.216	146.435	54.986	42.3242	74.6454	1136.91	121.231	38.2126	17.8802	22.4791	12.0523	12.7338	25.3237	18.0379	9.2511	14.56	17.8481	13.7701	26.3914	32.0488	9.4931	12.6483	14.032	6.0685
Healthy_CTRL001_03	Healthy	CTRL001	3	21.8158	58.1979	11.3909	20.6759	357.466	67.6669	25.7064	39.4163	32.029	30.2389	12.6334	33.6867	12.186	35.5601	14.7653	45.9138	55.8667	18.617	53.4489	49.2942	40.1926	93.3683	942.852	75.0109	46.8431	36.7316	88.0318	1032.61	61.1258	29.1229	13.5155	15.5002	16.7127	12.9117	21.6634	14.102	9.3142	13.674	16.3607	14.8091	29.5693	20.3398	7.5284	15.8581	10.7534	7.0064
Healthy_CTRL001_04	Healthy	CTRL001	4	15.8768	60.5164	12.3229	20.3602	255.513	49.9394	22.7482	32.0483	23.9781	27.1609	11.9017	38.2044	13.7846	33.1096	9.0715	34.7048	52.6914	15.2196	56.2508	64.4287	39.6472	114.294	1068.82	87.9804	44.4821	35.0182	77.1166	859.918	49.0707	24.3824	13.9782	20.7922	12.4771	9.8349	17.8874	19.27	9.0197	22.23	15.9061	19.7968	32.4054	30.578	8.674	11.7981	16.5693	8.2958
Healthy_CTRL001_05	Healthy	CTRL001	5	19.0728	81.47	11.959	20.4625	303.052	125.25	34.4901	43.6185	36.0261	26.1133	17.337	43.0489	9.9342	38.3782	11.0995	32.7251	70.7157	21.1591	65.5349	65.6265	37.5034	128.12	1047.75	197.999	35.3944	41.082	74.1154	812.453	88.7866	26.5046	9.1243	16.6118	9.5703	9.9194	19.6554	13.2314	7.1688	18.3854	15.8207	18.3404	24.8855	19.134	6.5455	10.0637	14.4315	6.8984
Healthy_CTRL001_06	Healthy	CTRL001	6	16.9254	67.2377	8.5173	16.5663	278.322	71.8335	25.7593	33.4812	25.5142	30.0099	16.878	38.411	13.881	35.4018	10.004	36.2456	63.9016	12.767	61.7842	57.3932	33.249	94.1558	1128.92	106.155	51.1895	32.3141	62.1575	900.447	67.5157	33.0929	14.0358	21.8511	10.7204	10.7737	21.7998	16.499	12.0923	18.0093	15.3324	17.6368	30.8178	26.2478	9.328	13.6166	13.7476	8.3729
Healthy_CTRL001_07	Healthy	CTRL001	7	24.8221	57.0119	8.3388	27.3934	225.936	109.17	29.1235	28.2116	15.1397	27.6395	15.575	38.7661	8.9932	44.2144	17.768	27.0007	77.1478	18.1922	66.8136	64.1347	37.2935	141.262	1139.3	329.369	57.6681	33.5088	94.3108	913.603	100.666	51.0684	11.4639	22.8205	8.9592	10.4312	14.3173	13.213	7.4893	18.0009	12.241	13.086	18.1411	29.2791	5.615	8.8951	6.0905	4.6856
Healthy_CTRL001_08	Healthy	CTRL001	8	21.9565	57.0436	8.3841	26.2937	211.634	137.099	26.3627	33.9868	14.9926	27.9684	8.2197	37.0669	12.1431	38.2604	16.2008	24.9714	70.4538	25.6405	61.9445	52.2017	31.3855	113.976	1084.32	408.851	61.8261	38.2848	75.7614	821.126	115.657	54.7363	12.7444	20.96	6.9558	9.2513	15.036	16.3108	8.2539	13.9957	8.9848	7.751	16.7172	26.2769	6.6333	9.5466	7.1736	6.9331
Healthy_CTRL001_09	Healthy	CTRL001	9	27.5382	52.1755	5.2215	27.2655	350.026	61.9293	24.0401	31.1589	18.1749	28.9719	13.5011	46.1166	8.238	54.6958	19.1353	29.2861	91.7068	14.4943	68.1459	80.4043	52.8363	196.889	1208.58	168.841	56.0449	46.7422	139.19	1012.77	89.136	37.5302	10.1151	21.158	6.9808	8.2817	15.0897	14.6755	6.3986	20.6707	12.2204	13.5691	22.9036	13.0984	3.3736	10.3742	8.4475	4.0032
Healthy_CTRL002_01	Healthy	CTRL002	1	19.5027	74.0475	27.6284	18.1362	295.074	60.3525	19.403	53.2623	29.434	29.3004	14.4167	40.8715	12.4303	27.7729	19.3342	59.7451	51.7696	11.6065	53.2772	47.6264	58.1294	75.1256	903.011	93.8048	67.9887	24.2303	74.151	1156.89	88.6916	36.7124	14.8858	18.7497	14.4839	20.011	32.6726	19.4386	9.9856	22.334	22.8388	16.9235	52.3115	38.5124	9.8633	18.0579	13.2791	4.8025
Healthy_CTRL002_02	Healthy	CTRL002	2	26.272	73.8695	26.7267	21.5599	196.397	102.351	23.8413	47.5591	20.6457	35.048	15.4535	32.4736	15.4579	21.9436	14.7771	54.5319	43.7441	15.9118	52.835	53.7883	60.6468	91.3457	808.299	144.567	60.7434	45.1885	91.5356	1052.5	110.109	34.7372	12.9142	18.0313	21.3418	19.8142	23.4905	17.7354	11.5327	26.3515	18.3351	16.7695	58.8606	35.2747	8.8609	15.4056	11.0539	8.8716
Healthy_CTRL002_03	Healthy	CTRL002	3	26.6689	67.6242	32.8051	19.8885	241.654	38.5559	19.5362	51.8914	27.3297	31.8927	19.591	27.4967	12.466	29.1038	14.7447	62.7803	47.8177	16.8853	46.6235	52.087	55.1407	76.9637	755.786	60.6228	76.7326	48.6382	87.2694	975.176	79.1687	38.3024	15.0003	20.9573	18.9509	18.3876	29.6021	15.4409	10.8316	23.5545	18.6229	15.9689	55.2774	40.4395	8.8561	23.6635	16.5262	7.7998
Healthy_CTRL002_04	Healthy	CTRL002	4	31.5007	84.1114	31.2318	21.4102	143.453	65.4582	17.0266	37.4438	19.4901	26.4182	11.1726	27.9134	10.6976	23.1921	17.6641	44.4169	39.4315	10.6491	42.3218	49.9939	48.0015	41.7067	800.129	97.7991	75.7708	33.987	52.5182	1052.39	93.8139	38.2379	18.2866	27.3921	17.4568	19.4344	26.9553	22.6936	10.4181	19.8926	19.1932	14.86	47.2224	36.9344	11.3894	25.5792	12.6276	9.9031
Healthy_CTRL002_05	Healthy	CTRL002	5	32.6852	124.545	41.6806	24.9097	155.714	74.8075	22.0287	46.0993	18.8031	36.3994	10.697	40.6486	13.3307	24.792	19.9644	51.8237	50.3641	14.0071	51.1419	50.7886	59.2737	72.9071	972.539	129.994	69.8569	49.1139	74.0045	1170.95	101.535	22.5866	18.8712	18.8901	15.0965	20.2715	24.579	17.461	10.2471	16.6827	17.559	15.7087	50.6725	26.3049	6.7729	24.6827	13.9292	8.0771
Healthy_CTRL002_06	Healthy	CTRL002	6	22.953	130.078	44.5385	21.2146	236.407	46.6316	18.1488	56.8726	26.4073	38.0417	15.4065	37.9252	10.0537	28.4398	18.0208	53.8942	56.2989	14.2881	46.1137	68.5784	69.8763	136.439	752.518	93.261	65.911	54.5894	153.759	883.077	99.6185	37.1398	10.1583	22.6106	21.1795	21.4984	22.388	12.7577	10.4808	14.4322	13.5729	14.7546	38.8928	26.5194	7.7597	17.6841	10.7428	5.8125
Healthy_CTRL002_07	Healthy	CTRL002	7	9.8136	48.3792	18.7288	13.1175	145.155	63.3367	13.5245	18.6403	15.5671	19.8694	13.8998	25.1281	9.662	36.9166	14.7746	24.245	69.8722	14.6538	54.4057	51.8332	37.3574	130.759	1354.52	236.467	58.3121	26.2358	67.3221	657.365	49.674	28.0738	8.2044	17.7005	12.5562	17.3571	23.1908	17.9677	12.6833	31.7483	24.7831	16.6404	48.2349	41.8426	8.2746	13.1503	11.417	6.3604
Healthy_CTRL002_08	Healthy	CTRL002	8	13.4682	63.9352	17.7093	22.3187	192.554	87.4601	18.833	24.1675	14.5204	21.5774	15.2409	30.1326	9.8924	37.2187	12.6136	20.8088	85.6029	18.2864	67.7382	75.2543	36.3731	153.085	1156.75	332.331	89.9131	30.8195	71.808	576.626	80.0784	43.7917	11.4248	12.1943	14.6813	19.1387	26.1907	15.175	7.86	34.6522	21.6033	11.6084	43.9915	35.9862	6.8932	9.7987	9.1107	9.1345
Healthy_CTRL002_09	Healthy	CTRL002	9	14.7528	52.3657	19.0096	20.1463	259.441	46.2062	14.6863	28.321	18.3324	21.4014	12.5314	34.0468	12.8251	40.5735	12.4241	26.8366	75.9681	11.9572	60.1265	80.5452	51.0232	162.406	1353.56	140.946	65.7671	23.9675	68.3177	634.731	40.8248	30.5614	12.242	13.1696	16.9973	17.8112	23.3175	14.6048	7.895	38.2671	21.1666	10.5509	45.8645	38.8589	6.4484	11.6019	11.9104	7.4027
Healthy_CTRL003_01	Healthy	CTRL003	1	21.2474	55.287	16.6603	18.7423	290.017	96.7088	17.8002	24.8036	13.5389	23.0941	20.5818	22.1985	13.5829	36.898	12.4761	25.8431	65.9748	13.8641	60.3814	47.1596	24.1441	154.359	1270.53	150.708	42.0704	32.8608	78.8221	811.562	47.8027	21.8649	12.6086	20.0601	11.686	11.5765	33.0074	17.7637	6.5837	22.2487	12.3778	14.6969	10.2979	40.1166	5.617	16.2323	12.921	4.7875
Healthy_CTRL003_02	Healthy	CTRL003	2	25.5332	65.1006	11.4901	23.3339	200.375	108.069	26.4872	20.0073	19.7662	15.0892	15.0144	26.6019	17.8664	29.2112	9.229	22.9751	63.817	16.2482	62.1387	40.1233	20.5766	91.4201	1140.94	206.217	53.0261	32.78	42.5957	749.055	69.8753	37.4181	8.5704	18.3681	18.7236	13.3856	30.1673	23.9514	8.2816	25.1876	16.1778	18.1844	16.4431	36.5738	12.361	19.2438	13.053	7.8513
Healthy_CTRL003_03	Healthy	CTRL003	3	22.4728	51.3396	16.5561	13.8343	306.181	52.1365	16.6277	20.6847	14.8209	23.2529	20.0445	25.4732	14.2185	39.1309	8.5606	25.4298	70.1791	14.7793	84.1799	59.6179	29.5042	140.999	1319.15	96.3183	62.8959	34.6217	77.6557	963.232	49.302	28.3238	15.6578	17.6243	15.3762	14.1836	31.3287	23.7679	7.4467	32.2771	12.6315	17.1143	11.4722	29.9303	7.2597	14.1693	15.2739	6.5847
Healthy_CTRL003_04	Healthy	CTRL003	4	15.9689	33.8763	10.5337	12.7705	146.817	43.8464	16.2255	15.487	11.4074	20.8108	10.3026	23.3999	9.0194	36.5302	11.4934	18.9276	59.2308	14.9038	81.7394	46.57	15.0943	110.002	1462.52	187.96	55.4403	32.2162	44.4079	802.014	69.4104	27.6692	13.7993	20.3315	12.7454	16.3652	26.7809	15.748	10.7691	36.0052	11	16.3097	10.4878	36.1098	6.2398	12.7047	14.5673	6.3944
Healthy_CTRL003_05	Healthy	CTRL003	5	13.2935	36.285	13.9712	12.5766	136.299	46.3237	13.9465	18.0819	10.551	16.6129	16.5816	25.2688	13.3549	25.0887	11.1696	20.5888	52.3128	14.2768	59.3077	42.5003	19.9256	108.582	1089.58	160.513	43.2346	27.7159	52.0057	636.913	43.4556	23.0912	13.7114	22.5446	16.175	17.319	25.1862	26.1927	7.3018	24.337	13.7675	17.0272	13.584	51.2765	8.8407	22.191	10.2685	8.5582
Healthy_CTRL003_06	Healthy	CTRL003	6	12.7593	37.0452	9.0805	13.1309	229.535	32.834	14.967	19.828	14.0528	22.0266	22.1526	30.252	15.1368	42.2252	6.2535	24.6737	71.9618	17.9699	66.0007	58.0305	38.1369	171.262	1388.07	79.8919	37.2771	33.7038	79.718	726.142	38.1992	22.0916	14.4465	19.0742	10.7692	14.5833	31.5244	16.3213	13.0164	31.1283	11.0386	20.6542	12.616	31.6409	9.7991	15.3669	12.9799	9.0202
Healthy_CTRL003_07	Healthy	CTRL003	7	23.629	58.5792	10.5348	20.7945	233.305	66.8522	14.0047	22.5238	10.5827	21.187	15.99	30.0428	8.6103	44.184	17.5652	17.699	94.2305	19.4901	98.5626	90.3124	43.2853	173.84	1245.77	317.885	68.4891	40.6194	88.7874	848.194	61.5276	43.5945	13.583	18.9144	9.8294	13.2123	23.1693	19.4544	7.567	23.2718	14.1204	15.1485	7.8044	27.7357	7.7657	15.0791	9.1211	4.3068
Healthy_CTRL003_08	Healthy	CTRL003	8	22.1194	64.3008	10.7778	21.3877	217.424	99.1147	22.2564	21.3415	9.6952	22.9203	17.3078	30.4943	7.6965	45.4213	18.0888	24.9222	96.1289	26.5338	102.578	82.2827	33.7717	182.312	1074.52	428.129	68.9407	38.4008	91.8532	808.044	83.7803	51.3685	12.3187	17.3435	13.4811	13.5685	24.0481	16.7242	7.2862	25.695	11.8032	15.3122	8.3202	28.0448	6.3471	13.0656	10.1355	3.5966
Healthy_CTRL003_09	Healthy	CTRL003	9	25.1956	67.8153	13.5947	16.9918	347.969	52.6405	10.0302	26.1142	9.0812	30.7706	18.5815	39.9445	10.0967	57.5744	19.6783	25.7401	117.935	18.3442	118.582	94.3196	41.052	189.944	1241.72	207.315	63.9821	37.5225	84.7888	964.23	81.7588	45.9828	10.3335	16.7256	10.78	13.8447	26.2561	17.1164	4.0295	28.7058	12.7758	14.5392	8.0085	24.4066	7.1015	15.8531	11.9854	3.9208
Healthy_CTRL004_01	Healthy	CTRL004	1	32.6914	37.8348	8.0686	15.1539	158.106	33.4253	19.217	23.3414	15.7007	21.5534	24.6472	21.614	8.9746	24.1713	12.8358	33.0917	56.796	12.8683	56.7802	46.4645	42.9013	102.406	1135.72	85.9683	56.5251	38.9316	80.7513	1253	72.9159	29.2595	13.7004	23.125	12.9582	9.0403	39.2656	33.0964	13.1047	16.8573	17.9966	15.2356	16.483	34.1541	10.0676	16.7682	13.6108	6.487
Healthy_CTRL004_02	Healthy	CTRL004	2	26.016	49.6726	9.2283	17.7285	147.177	67.5419	26.9911	28.7536	21.6084	29.2014	25.1209	22.0054	11.7488	24.4277	12.7582	26.6033	54.8522	18.9504	55.2365	48.7849	36.0636	115.891	980.692	137.828	44.3289	46.6407	103.772	1095.6	101.51	32.4723	12.1697	16.5343	15.3263	9.8382	35.3496	26.0935	13.507	18.5126	13.4449	12.1049	13.7431	22.7836	8.3431	13.1185	13.5189	8.1258
Healthy_CTRL004_03	Healthy	CTRL004	3	33.4428	69.4331	18.5422	25.2864	177.646	38.9588	21.6458	29.1207	27.8637	26.6048	27.4542	26.7627	8.6837	21.5836	11.5069	25.81	44.8053	19.5341	56.2571	43.1979	33.9202	71.216	876.058	57.8019	40.2915	37.5656	65.595	932.698	44.3792	24.3577	19.5262	25.4871	12.3133	16.4698	36.7753	21.7399	17.074	17.4165	17.5916	16.1283	21.2448	23.5265	8.6351	14.1298	17.4357	9.8627
Healthy_CTRL004_04	Healthy	CTRL004	4	22.4569	44.99	14.0968	28.6479	129.978	64.37	34.2948	34.1098	28.0492	35.8174	24.5839	31.6689	23.3172	27.6168	15.7918	31.3593	52.1165	29.0915	54.0138	39.0468	25.8406	58.7664	862.156	134.667	64.4802	39.7822	40.1689	508.145	78.7645	37.7776	20.2748	22.8015	11.5469	25.0332	24.8419	28.5335	19.7413	15.188	14.6066	15.5057	16.2669	30.9117	9.8587	23.0082	16.3657	9.7294
Healthy_CTRL004_05	Healthy	CTRL004	5	23.6071	39.6987	11.3972	16.8953	68.7198	50.42	25.7708	20.9594	17.6719	24.5803	17.0977	26.7363	14.1561	19.1415	11.7884	24.3112	48.0076	27.7877	56.6164	36.6351	20.9422	67.8946	920.543	296.353	78.0121	35.7802	48.9608	736.152	124.77	40.9267	17.6116	18.1241	15.5434	15.4551	23.9689	37.3331	15.1564	17.8404	10.7266	15.4413	15.8159	44.8982	8.336	17.547	12.4888	10.8669
Healthy_CTRL004_06	Healthy	CTRL004	6	27.0168	59.0074	16.7896	16.8005	253.467	39.0914	20.3907	35.0458	26.9954	23.8225	17.1258	35.0109	13.0264	36.2086	8.0353	29.9835	65.8349	18.4304	71.2964	45.3657	39.4086	119.7	1304.69	114.905	36.0614	27.0321	66.5466	834.669	52.7737	24.3067	13.8934	21.47	10.8604	10.2734	22.5791	26.202	18.3491	19.5276	15.6675	14.2763	12.9234	30.4398	8.5988	10.9248	11.9086	7.8695
Healthy_CTRL004_07	Healthy	CTRL004	7	14.1627	28.8647	6.6618	13.0994	155.615	60.3618	15.2773	33.0814	12.6	30.1639	26.5709	33.8064	6.9876	29.4559	15.0202	32.9846	82.4854	17.2644	80.011	73.7755	48.4651	153.98	1021.72	258.17	50.953	50.7629	120.375	994.959	113.397	38.736	11.7695	15.6857	14.5605	10.4267	30.4621	22.7914	11.6667	25.0338	10.8051	8.7283	15.4646	21.9021	8.0354	11.4479	10.4317	6.6927
Healthy_CTRL004_08	Healthy	CTRL004	8	15.9402	25.5556	5.71	10.8772	144.494	67.612	18.1374	31.7509	19.2665	22.9862	22.9686	33.295	6.4739	28.0916	11.43	28.8676	81.038	23.1408	83.1807	59.3608	43.9088	109.095	1131.2	315.274	63.1911	37.9657	84.2541	980.395	117.836	43.9156	12.321	17.6694	13.9998	9.7766	27.5537	23.2605	11.2476	26.9033	10.8498	11.5081	10.0512	24.0015	6.384	10.3016	7.6272	4.1675
Healthy_CTRL004_09	Healthy	CTRL004	9	12.8335	25.3072	7.4798	10.7629	205.27	23.6552	17.1639	34.6521	14.8568	26.9309	22.2133	38.6757	9.5862	34.0922	15.2619	29.2374	86.4668	14.3682	73.3034	77.1202	55.5769	153.557	1135.49	112.218	42.6636	54.9978	128.056	1038.94	69.3195	26.4554	9.8318	13.8633	7.5582	9.5967	27.9556	22.9517	13.1788	29.3749	10.0326	11.1076	15.1894	20.9435	6.8099	10.1822	10.3953	4.3754
Healthy_CTRL005_02	Healthy	CTRL005	2	25.5979	27.509	8.5255	10.5552	113.472	43.9014	13.0807	27.547	11.6276	17.5395	13.755	25.0647	9.8336	28.5859	10.0921	28.4587	51.842	11.9896	48.7362	43.0472	45.6822	91.7267	1096.43	150.03	50.7332	41.3918	69.9672	898.643	70.8597	30.0083	14.2652	24.2963	11.2423	10.2374	22.6428	27.6413	12.2391	11.547	39.237	26.1802	26.534	60.6148	11.3541	21.5472	9.262	7.0148
Healthy_CTRL005_03	Healthy	CTRL005	3	22.8654	34.738	10.5661	18.2469	158.061	37.8696	18.767	33.3174	21.6633	25.974	17.8049	32.3513	9.2702	28.4848	10.1	29.488	57.8783	15.3667	49.615	55.0028	50.1618	101.21	1157.31	81.4217	45.5818	33.9649	59.4433	846.68	50.6147	34.3148	13.1229	20.4411	15.7998	12.4846	23.7104	18.6122	8.4276	13.58	32.6646	26.7605	25.1933	21.9062	9.8369	18.3494	12.6618	7.5626
Healthy_CTRL005_04	Healthy	CTRL005	4	16.1414	36.7491	10.3199	25.4217	192.877	119.013	32.6716	27.522	29.1522	31.2989	19.6478	35.3134	12.0786	41.9195	12.9435	27.2426	66.4933	22.6312	53.771	44.0803	41.2442	134.045	1318.97	273.978	59.6534	28.6782	59.8875	602.398	72.3377	26.9206	10.4763	19.1046	13.2659	11.1868	19.6345	21.329	7.028	14.88	29.2727	19.5532	19.97	24.9016	6.6699	10.4678	9.5285	5.6327
Healthy_CTRL005_05	Healthy	CTRL005	5	18.2925	40.8897	11.1009	34.7245	212.369	100.105	23.5252	35.6756	27.9788	22.8492	20.8644	40.6082	14.5696	45.1139	21.6678	27.0428	57.721	22.8819	51.2146	59.3725	46.897	131.05	1091.05	296.673	57.0435	25.4581	46.5181	537.557	76.1271	27.5098	11.0141	21.0052	13.8307	9.7733	18.5503	18.9128	18.1786	13.6214	20.2654	23.1896	20.4451	23.0758	7.9466	12.5708	12.7576	8.9938
Healthy_CTRL005_06	Healthy	CTRL005	6	13.8742	24.1079	10.0321	11.505	206.656	30.9796	17.3002	27.5657	23.9213	24.4188	13.1825	41.0691	10.9048	40.0929	11.5197	32.0616	78.2483	9.1539	52.3549	59.7346	49.4732	177.087	1489.35	112.35	34.3721	26.2682	73.5212	723.469	33.1426	23.9689	8.7106	17.1722	9.116	10.7309	21.9464	25.7091	8.8435	18.6957	24.4465	22.3561	28.702	36.4631	8.7346	15.5304	11.124	7.13
Healthy_CTRL005_07	Healthy	CTRL005	7	12.8397	25.4107	6.6488	8.5335	145.693	62.331	16.6752	25.699	19.1311	23.0368	15.6786	30.6543	11.3542	32.3463	12.3557	27.8701	83.2321	22.0664	66.0421	63.9448	54.1634	131.535	1190.5	268.973	46.7352	34.6286	98.3732	917.703	93.207	35.4229	10.1986	16.8039	10.7548	10.0473	20.7987	19.1323	9.1507	16.3842	30.1334	17.6731	23.0804	21.9091	6.4623	12.8041	8.8534	6.2182
Healthy_CTRL005_08	Healthy	CTRL005	8	10.7858	25.0287	7.6544	12.1023	116.576	56.397	17.8439	26.3478	15.9673	23.3614	12.74	27.1073	8.251	31.1023	13.939	29.9195	74.974	17.5184	61.7294	60.6086	50.5189	107.478	1267.16	273.427	46.8266	34.5276	77.7155	941.973	82.426	29.7083	12.3994	16.9544	15.3229	7.219	21.8087	19.3381	7.9439	17.9442	33.9176	23.5595	24.8278	25.4814	6.8442	14.6131	8.8772	5.3258
Healthy_CTRL005_09	Healthy	CTRL005	9	13.4384	24.5299	4.6215	7.8507	217.059	28.011	11.4893	23.0777	22.734	22.8398	15.7341	32.0236	7.0572	38.3664	14.7743	35.0889	101.428	11.8509	73.0189	69.5218	58.4208	129.683	1347.91	100.533	42.9268	35.1225	86.2076	1023.35	56.1797	25.2497	9.3891	20.5223	9.9291	7.2127	25.888	17.7615	6.8077	18.2639	34.5018	22.1439	26.2942	24.6893	8.2083	14.076	10.8606	6.0691
Healthy_CTRL006_01	Healthy	CTRL006	1	18.2287	37.9152	19.2944	13.9791	135.885	47.9975	17.2769	21.2757	10.0953	23.601	23.9795	20.387	10.096	22.4412	6.6079	26.8347	61.5542	18.2681	56.3256	48.6787	46.5407	154.673	1001.49	135.032	56.915	46.5309	118.988	882.876	71.2717	36.8072	13.2195	22.881	16.3999	15.2758	41.1889	20.1653	11.2983	43.351	38.059	24.5372	45.6931	34.5138	10.2654	16.4191	14.395	7.4307
Healthy_CTRL006_02	Healthy	CTRL006	2	29.1131	34.7168	18.2963	14.6187	142.873	46.8023	16.8341	23.4454	15.7637	19.6381	19.3818	23.4619	9.6869	22.9856	9.63	23.9279	53.9197	11.2545	51.9606	41.7551	19.2494	82.7307	1016.68	109.102	32.8244	31.5028	56.3171	939.924	64.6984	32.699	12.9171	21.8024	18.2033	15.1046	42.1358	35.5346	13.7913	44.2284	41.2912	26.0427	56.5841	46.5707	13.938	19.6527	12.8784	6.8978
Healthy_CTRL006_03	Healthy	CTRL006	3	23.8059	32.5951	20.7002	16.27	146.07	23.261	12.2701	20.2864	9.5572	18.8333	16.031	21.4775	10.4309	23.5129	7.8613	24.8401	48.2515	11.352	48.0873	37.3915	30.272	86.5173	1019.92	65.3479	46.6282	39.62	72.2867	990.618	55.1189	28.4254	12.1171	19.4034	21.7461	14.4627	42.1716	30.0646	9.731	42.129	40.8118	32.1636	69.3087	31.2244	12.5479	21.3878	19.5498	10.0195
Healthy_CTRL006_04	Healthy	CTRL006	4	28.416	69.7197	25.0934	34.8118	95.4427	33.9198	21.967	23.3901	13.2404	21.9603	16.2338	28.058	14.6287	27.0145	13.2622	21.2526	60.7911	19.7612	48.8824	44.6266	32.0638	97.0427	986.01	93.2611	50.6325	54.2334	76.2894	983.971	77.9033	28.6785	19.0487	26.0457	14.4551	17.6035	31.9346	24.2211	8.6164	20.3363	31.4913	26.5621	50.6731	30.5903	15.7983	22.0004	16.199	10.7986
Healthy_CTRL006_05	Healthy	CTRL006	5	29.2606	62.1069	29.6839	21.9459	92.5517	33.5421	20.2371	26.3817	13.4479	22.3064	19.9415	25.2229	11.873	22.9512	12.3678	19.8396	53.4298	13.3638	47.32	41.6709	23.8546	74.9844	989.142	104.303	45.4251	45.4384	77.2144	974.607	67.5106	32.4815	16.9546	27.4724	20.2658	16.9945	33.8798	18.3399	12.9664	16.6417	34.276	24.2399	51.2888	29.5005	10.6245	20.2606	16.9589	9.1392
Healthy_CTRL006_06	Healthy	CTRL006	6	22.0001	61.9003	28.7972	15.0756	127.7	21.9997	16.7673	26.5414	13.6908	23.0645	19.3294	21.581	8.9953	25.3385	14.2763	22.0924	63.4907	18.7719	58.5619	51.9463	46.2131	151.757	1009.64	85.3917	42.8149	43.4275	109.912	997.008	76.7827	31.1517	11.3442	26.394	14.8996	17.088	36.7331	25.5527	15.2263	19.2725	41.2184	31.836	54.0414	29.8336	13.1838	15.6767	14.7663	10.1057
Healthy_CTRL006_07	Healthy	CTRL006	7	14.9158	44.1646	22.0175	18.6847	147.672	49.5655	17.4194	27.4646	9.6194	25.7264	13.9801	37.5264	9.3332	30.2659	13.8385	22.1156	91.8464	15.87	75.0206	54.7973	36.7027	115.576	1094.41	215.926	48.4942	44.5077	105.768	991.551	82.3566	29.7509	16.4772	21.4473	11.0144	11.9833	35.2343	18.0348	6.6099	42.2586	42.5673	22.5663	50.1139	27.5599	14.8397	15.8509	10.1749	3.7029
Healthy_CTRL006_08	Healthy	CTRL006	8	15.4255	42.2874	23.5593	15.0544	140.032	83.2239	16.0148	27.7978	10.3552	24.4297	18.9584	35.5631	10.8308	31.6623	14.6776	23.5285	93.8868	24.9926	74.9606	56.9056	39.4676	102.629	1102.35	281.636	37.1475	45.5748	80.7615	931.962	89.649	36.3934	11.1237	20.046	12.0914	9.9917	34.0006	18.6721	7.4434	35.3726	36.0895	24.7903	47.9301	24.0315	10.1809	14.5594	10.765	6.9237
Healthy_CTRL006_09	Healthy	CTRL006	9	15.4516	46.8338	25.3456	13.1604	214.974	43.4657	13.9485	38.9509	13.3881	26.6708	17.2902	40.4258	10.2607	42.0419	13.1165	25.4274	99.362	10.4864	73.0954	64.85	40.7467	130.011	1241.53	128.762	38.8057	39.7425	108.41	948.462	66.7684	29.0851	11.4806	23.4223	12.2885	10.5826	35.4817	17.0681	9.2325	34.7073	27.4387	19.0647	42.2668	20.0706	9.4745	11.7684	13.2143	5.5777
Healthy_CTRL007_01	Healthy	CTRL007	1	52.2419	94.465	13.1993	23.8881	190.616	52.4473	20.4907	28.2297	25.4333	26.7509	10.6459	23.4846	13.1955	23.0733	15.0334	36.4142	35.5791	13.2492	30.7595	34.0502	45.9133	46.7258	549.487	65.4419	38.3725	50.4123	62.6984	1199.5	86.5901	36.5677	19.4563	30.5326	9.2724	14.9506	47.1083	27.0986	12.3691	20.5159	49.4091	36.2835	38.7703	24.5265	8.0153	16.3284	12.5851	7.532
Healthy_CTRL007_02	Healthy	CTRL007	2	44.096	60.5411	18.5268	23.157	105.42	41.8798	20.4227	27.2924	15.3802	23.2497	12.4153	22.8091	16.4727	11.3876	11.823	27.6314	39.0734	13.7176	31.4964	32.7362	28.6628	36.5627	458.969	53.6434	41.6715	65.6811	54.9607	1123.04	71.2077	32.1643	30.5437	31.3558	20.9512	14.7696	33.5891	33.4794	15.6758	27.7147	39.2466	36.5762	27.8174	27.1957	7.3708	22.0984	18.7063	13.8562
Healthy_CTRL007_03	Healthy	CTRL007	3	56.2278	110.054	10.0267	29.2213	202.244	38.0494	15.7767	26.3077	27.4444	23.4701	15.4746	27.6924	10.6882	21.4334	11.7179	41.0859	33.1561	14.0006	37.742	38.3994	43.4121	59.1354	597.474	35.0121	37.2663	40.8322	99.663	1283.54	56.5481	22.6819	16.9276	25.4747	13.0319	14.6016	51.0753	20.5048	11.9253	17.1808	58.3149	42.2002	48.4428	23.8246	7.04	17.3615	19.0993	8.0045
Healthy_CTRL007_04	Healthy	CTRL007	4	50.1092	88.9542	14.9339	31.4693	203.758	79.0182	28.0034	31.6988	30.5676	20.685	18.587	27.8924	19.0647	21.0871	16.7889	31.4265	42.4217	17.4065	40.9733	54.2175	41.8553	76.9761	781.848	128.072	49.0188	49.4517	95.0808	1140.98	104.968	24.696	12.3294	23.1447	17.9931	14.4944	29.8969	30.4328	16.0744	25.038	34.6439	27.6162	34.772	17.886	9.3155	12.5665	11.9081	5.9162
Healthy_CTRL007_05	Healthy	CTRL007	5	45.9602	123.641	17.0648	53.2731	227.179	139.175	36.0315	31.332	31.5983	23.4292	15.0538	33.1596	17.6826	24.3895	18.1393	35.1126	47.2801	21.3692	42.044	43.6299	39.7623	74.1098	724.924	182.677	48.7948	52.8254	95.8035	1047.03	139.302	28.438	15.4356	26.7272	12.8823	12.4858	30.1194	18.2005	10.2966	23.6225	25.1115	18.9144	28.8961	16.6919	10.5612	10.2047	8.4745	3.8997
Healthy_CTRL007_06	Healthy	CTRL007	6	28.8225	106.412	21.7955	20.994	324.584	100.581	31.1385	44.1477	41.476	28.3954	23.0795	34.5216	17.9834	26.7876	14.237	42.787	45.9602	15.0971	44.958	40.1982	55.2627	119.258	751.006	83.2262	42.1139	49.3529	157.213	1076.37	78.7633	20.5058	9.7953	23.5271	13.8852	13.5385	27.2532	19.8076	17.2389	22.6576	27.105	24.8553	31.4061	19.6293	9.3793	12.9394	10.0553	6.651
Healthy_CTRL007_07	Healthy	CTRL007	7	26.2758	69.8785	14.2666	21.1168	175.981	62.7532	16.7222	28.8728	13.7759	17.7559	11.6048	26.5454	10.0242	18.1838	12.6989	32.1531	55.6944	20.6531	49.6832	56.8544	71.5626	98.4142	936.841	166.732	42.5848	69.1741	157.725	1392.5	130.484	40.9811	16.3768	22.9414	11.9183	8.637	34.4024	14.7622	8.0936	14.158	46.681	29.9227	35.4427	20.9843	8.1667	12.7799	8.5106	5.4471
Healthy_CTRL007_08	Healthy	CTRL007	8	32.5307	72.9059	13.7804	22.9684	192.045	76.4195	18.9647	32.5093	24.1502	21.1245	19.4041	30.611	8.1102	21.6682	14.1296	30.5841	64.8985	25.0682	52.3646	56.9077	80.8591	115.152	850.977	228.243	58.1831	63.972	155.026	1172.75	161.941	56.9026	16.5151	25.9023	15.9772	7.6014	40.5272	17.7829	7.3601	15.7655	60.7944	37.3943	44.903	19.1095	7.1072	15.5767	9.8725	5.7156
Healthy_CTRL007_09	Healthy	CTRL007	9	27.8217	63.2395	13.6241	15.9839	225.109	21.8448	13.9982	35.774	19.518	21.492	16.0251	26.2707	8.3115	20.9684	15.9293	34.2183	58.2036	15.8742	44.9339	62.7767	81.5006	123.974	968.826	83.1245	39.3776	68.8388	168.353	1383.99	109.459	36.6271	9.6466	22.7308	9.5241	10.1554	33.6002	19.0932	9.9519	18.3822	47.4035	32.5571	39.1508	16.6458	5.126	11.9249	7.8299	4.3091
Healthy_CTRL008_01	Healthy	CTRL008	1	17.1096	33.1027	17.882	13.3186	241.503	69.2548	22.1315	27.9257	22.3888	27.6134	20.9723	33.4772	9.4699	27.0577	10.437	29.4967	43.3691	10.2845	47.5045	45.2923	31.7854	122.445	956.592	128.344	52.3053	43.6752	95.8956	862.541	69.1745	25.152	12.8303	23.6254	31.9315	28.8096	33.721	23.1543	9.5054	65.9499	60.7088	36.9693	15.2047	106.092	14.9124	22.9082	17.8383	9.8853
Healthy_CTRL008_02	Healthy	CTRL008	2	18.4506	31.4272	28.0589	22.4824	206.287	112.049	33.1289	30.9622	36.4912	22.734	29.2167	35.6327	19.6292	33.6993	9.6422	27.286	41.4491	14.9979	46.3954	36.4724	21.9626	58.5929	686.386	171.74	54.0257	25.7732	36.8955	573.651	83.6491	31.2209	14.4392	21.7053	28.87	29.5295	29.2301	24.9704	13.7189	50.0281	40.6107	38.2096	22.762	74.0083	15.5714	21.6172	15.7909	10.4233
Healthy_CTRL008_03	Healthy	CTRL008	3	18.9932	30.614	23.6372	16.8058	199.482	48.7184	23.0364	26.5633	20.7903	23.6332	19.915	27.3856	8.1563	28.5643	6.3525	27.6408	46.6006	14.1314	47.1471	50.2251	30.0439	106.491	917.231	59.4073	36.5969	27.374	72.2841	817.367	48.4886	24.0035	11.8433	25.3799	30.0352	25.4849	36.5654	26.6479	12.4029	55.1462	58.1435	37.6852	21.1595	106.927	17.3288	28.3551	18.5276	8.0921
Healthy_CTRL008_04	Healthy	CTRL008	4	21.9201	71.9211	32.9352	14.1374	184.093	56.4349	30.0785	34.1019	36.5824	24.5651	14.5239	32.4286	14.5321	28.8646	10.9766	30.5721	43.2908	12.6577	43.9494	39.9644	33.7102	92.4601	877.145	77.3244	34.6792	32.629	73.5908	850.242	54.5133	16.6242	14.3198	20.2685	32.5943	32.8978	28.5294	20.3146	9.0225	48.6069	53.3308	30.2367	19.1132	81.8013	15.7403	18.338	19.4878	11.4071
Healthy_CTRL008_05	Healthy	CTRL008	5	37.6755	84.4404	37.1261	26.8949	162.396	72.5095	23.6459	29.0342	22.9485	19.0879	15.4619	31.9752	14.5211	26.5203	10.1906	25.4168	37.664	13.084	51.6639	41.5944	27.3103	97.0675	890.717	141.52	42.1154	38.0976	85.9844	869.822	81.245	21.6391	11.8592	21.9202	36.7335	32.2406	36.7155	22.3979	8.3841	44.9769	45.9879	33.3608	13.9328	88.2138	15.5186	15.9409	13.928	6.5816
Healthy_CTRL008_06	Healthy	CTRL008	6	21.5383	73.3543	31.6284	17.408	222.304	35.6772	25.0791	27.3142	30.4748	26.6347	23.4585	33.6789	11.2654	28.2331	11.7158	31.2602	49.9922	12.995	41.6848	49.8535	39.1589	116.088	876.96	74.8095	32.7027	41.2206	80.0224	853.549	54.2464	20.6078	11.5773	20.9873	31.2103	30.2889	29.6823	23.8952	10.4762	45.0338	43.5315	30.0439	19.0795	77.8338	16.088	21.739	15.4791	11.5408
Healthy_CTRL008_07	Healthy	CTRL008	7	37.6432	47.3133	16.4215	32.2258	154.904	60.0701	23.354	27.3822	16.8021	28.4776	17.616	39.2789	10.6532	33.1783	16.4409	26.9323	73.2327	17.9559	64.0286	71.3071	49.5229	130.208	1116.89	204.914	72.1311	59.5395	111.832	1070.65	78.8191	53.6402	17.6857	22.0913	23.2775	37.6479	22.0672	17.5005	6.9839	28.3344	23.8877	21.5577	14.7831	41.0482	14.6599	10.7146	12.5763	3.8683
Healthy_CTRL008_08	Healthy	CTRL008	8	29.0796	60.8171	16.615	45.2637	140.31	92.702	29.7456	24.9803	17.3054	26.1643	18.9184	39.3463	11.7917	28.8741	17.1027	29.9512	77.3601	24.2755	65.085	71.8312	40.3656	128.562	1021.64	341.128	63.5792	53.6024	87.6523	941.438	102.238	64.9584	17.4859	19.72	25.9693	32.9001	20.6708	15.3655	8.4352	24.516	36.7882	27.3111	11.2282	34.4346	13.3573	10.9283	14.224	7.3016
Healthy_CTRL008_09	Healthy	CTRL008	9	29.7632	58.1133	15.037	35.4792	189.827	44.4455	19.2175	35.1209	19.7105	26.106	17.0121	42.5187	14.1433	33.9855	16.8342	23.1313	66.185	13.9054	52.6059	68.7096	56.5622	112.655	1081.37	130.073	59.425	41.3526	108.734	1080.82	77.4873	34.6812	15.3497	22.8068	26.5223	32.4953	15.5503	16.5327	9.2248	27.2323	26.702	26.4815	13.5681	36.9379	11.8755	9.1068	16.2222	6.2219
Healthy_CTRL009_01	Healthy	CTRL009	1	46.7803	39.0591	16.1219	21.8146	199.123	83.1873	19.4934	27.7874	17.593	23.9979	14.1708	25.4034	16.2551	19.9043	14.0417	34.3763	32.5072	16.7213	45.9389	40.2753	37.9813	55.5433	731.023	91.1585	45.2085	54.7566	90.787	1343.44	95.6642	37.0342	19.4457	26.0069	20.4617	21.1343	18.2132	33.2542	11.6804	36.959	19.3343	11.9242	29.8113	65.9851	10.2222	20.7125	14.4782	8.549
Healthy_CTRL009_02	Healthy	CTRL009	2	39.4595	162.72	16.3298	45.3557	227.073	169.248	46.5207	36.9465	36.5708	28.0982	22.0476	21.7559	19.6231	31.5777	15.1542	29.0874	51.7723	16.8504	42.0703	42.6224	36.5164	66.2328	622.421	151.344	55.0497	45.6687	76.8572	948.656	145.194	50.2991	17.0292	22.913	18.9242	20.0582	19.8016	9.6109	9.54	18.1605	14.5517	15.1472	18.8382	40.8574	9.18	13.6885	12.1446	6.6871
Healthy_CTRL009_03	Healthy	CTRL009	3	55.0705	39.2139	16.4023	22.6498	297.1	51.63	28.7541	38.1491	24.4848	30.5371	20.4143	28.4422	13.8296	25.1464	14.8671	34.0241	34.527	13.0129	43.3228	37.7978	40.5245	50.1422	757.347	62.3644	52.0086	44.9659	54.3703	1377.28	84.6684	40.4677	18.5703	33.7316	21.5808	18.3876	17.6089	23.7562	12.171	33.2314	17.9715	12.0084	24.1826	61.1813	9.9082	14.832	16.5474	8.4068
Healthy_CTRL009_04	Healthy	CTRL009	4	35.3771	62.6109	18.7783	20.3857	257.619	37.8775	18.6017	34.5613	25.2961	23.4921	10.7262	25.9594	13.1685	24.6534	18.4433	42.8643	36.0089	9.6655	42.7063	46.9194	37.0906	78.5136	872.683	71.2958	48.6363	54.4613	84.2676	1215.59	76.1712	23.6862	12.7849	21.5308	19.1203	19.4706	29.5988	26.6936	10.1805	27.8549	20.4642	16.4642	29.0425	54.9519	11.4839	15.6363	10.5914	7.3217
Healthy_CTRL009_05	Healthy	CTRL009	5	36.7268	59.746	18.6561	24.5823	255.135	94.2303	28.1693	43.8871	28.4031	30.1146	14.3184	21.1333	13.8461	23.4334	16.4396	41.0281	38.9837	14.7335	40.8083	51.3063	43.3009	79.1905	743.747	85.8831	37.9717	59.5525	92.4974	1085.19	61.9362	22.5529	15.7754	27.069	28.1624	19.8154	25.9723	20.8425	9.5134	17.8307	15.4684	10.6288	18.4164	40.1912	8.5652	10.515	13.7095	6.9399
Healthy_CTRL009_06	Healthy	CTRL009	6	21.1282	76.5407	21.9492	20.609	353.222	37.5579	19.069	42.3558	27.5538	34.511	18.3496	26.7407	13.2941	25.2224	14.1646	40.3594	34.1771	9.032	46.2391	51.2236	52.3182	124.173	834.712	58.6271	38.8247	54.685	151.403	1167.1	71.5638	25.0471	11.25	18.1807	19.2408	16.1647	27.0817	13.7459	8.0568	19.4346	16.2022	11.6416	24.8438	46.6784	8.7314	14.4253	12.86	8.7868
Healthy_CTRL009_07	Healthy	CTRL009	7	36.8049	44.5599	12.9294	23.1079	169.963	66.6926	27.3236	29.3952	14.6764	27.0907	15.159	24.8407	13.5304	20.0411	16.1391	29.654	50.9742	19.6494	55.9119	56.7199	54.7147	103.46	946.956	222.137	56.7033	60.7907	128.565	1269.19	132.951	56.2252	16.5369	21.9266	16.9063	18.4237	23.4672	16.6512	6.9112	20.5582	15.3638	10.3726	21.0552	37.4669	10.653	15.287	7.8699	5.3457
Healthy_CTRL009_08	Healthy	CTRL009	8	29.5996	41.0331	9.4811	23.4708	176.708	78.4313	24.7541	32.3801	12.8372	22.03	11.1408	25.7582	11.4285	24.1218	14.5681	25.482	50.4935	17.8027	51.964	54.8728	50.2953	110.741	888.087	222.521	53.6937	51.3206	130.703	1212.46	152.727	55.772	12.9444	22.5341	21.3038	17.393	24.8612	20.048	8.6602	21.1882	14.9835	11.3638	19.9357	30.2396	7.1785	13.4119	11.0373	6.9909
Healthy_CTRL009_09	Healthy	CTRL009	9	39.5105	40.9816	7.0661	22.7457	241.987	30.2305	18.0817	33.0549	13.099	22.6696	16.4951	24.5894	7.5104	22.4306	18.2361	39.2091	55.8367	9.3155	54.1645	55.7945	56.9039	101.614	999.796	111.966	55.272	58.7497	146.881	1320.64	119.601	46.1092	16.7464	25.6021	18.3179	15.8824	25.8022	16.124	7.0496	25.772	15.177	12.9689	28.5353	45.4679	8.6661	17.3063	11.1307	5.4787
Healthy_CTRL010_01	Healthy	CTRL010	1	28.2765	67.9558	15.0908	27.9647	235.815	130.955	25.2315	31.2455	27.5171	24.8015	13.4332	15.4179	15.7792	18.3878	11.5016	37.8689	36.4766	10.3439	42.315	31.009	26.016	52.1457	633.745	87.238	44.8373	37.3957	68.8733	1010.12	96.8193	36.395	15.32	27.5505	13.4348	10.4672	30.0627	16.7359	16.0521	15.5294	15.2355	20.2883	70.7849	19.6684	8.2575	14.4904	12.1975	6.7249
Healthy_CTRL010_02	Healthy	CTRL010	2	53.4636	368.44	16.851	95.0507	244.01	124.775	35.5938	20.6164	70.0163	30.6569	14.447	14.6518	29.579	36.7618	16.1475	16.0029	54.4168	17.9948	34.2798	38.0614	19.0714	56.0971	339.011	93.3003	44.9565	29.8954	84.9151	525.696	94.9516	31.4862	13.4443	31.1243	18.3297	10.7702	17.3542	16.8065	12.0015	8.6657	9.3546	10.3709	31.7909	13.2994	7.5936	9.7532	7.5249	6.4576
Healthy_CTRL010_03	Healthy	CTRL010	3	27.2139	67.0806	16.3505	21.4268	403.801	61.6864	26.261	40.6435	23.8743	29.7698	11.0077	23.2935	13.5979	30.3815	16.6311	38.0985	37.2954	10.9818	40.6114	44.1997	32.8227	109.151	711.473	37.1061	37.9606	51.5624	140.125	1100.65	61.4659	27.3997	16.2447	27.5263	11.6796	16.3992	23.8401	16.1047	11.7962	17.5673	13.6677	15.0094	79.3439	15.2835	8.5667	13.8934	12.1487	7.7229
Healthy_CTRL010_04	Healthy	CTRL010	4	30.3673	110.922	12.5848	33.312	256.195	66.9336	24.9906	28.824	20.5742	34.9559	17.5681	23.35	13.3209	23.6951	14.0514	34.2391	39.9769	13.7979	43.1094	47.3213	22.6346	64.5422	769.216	75.877	41.9463	28.2275	56.7639	912.715	74.4878	23.5059	14.6169	23.4715	14.7494	18.1018	18.4406	20.8045	16.0797	11.9278	15.4617	14.5175	52.4656	22.9981	13.361	20.8595	13.3111	10.2823
Healthy_CTRL010_05	Healthy	CTRL010	5	40.1714	136.168	15.345	64.5724	251.804	126.453	34.7134	33.6488	21.8759	23.5359	13.6614	16.0856	23.3767	25.0761	28.7625	37.8943	41.2751	24.9907	47.7807	42.0034	27.3366	87.3516	688.744	179.26	41.0756	37.9716	103.608	804.946	100.064	30.3805	9.9951	20.8287	13.3195	14.4669	16.7054	14.5202	12.168	16.8718	14.7003	13.342	45.77	16.8518	8.7028	10.5223	10.0922	4.6605
Healthy_CTRL010_06	Healthy	CTRL010	6	27.2006	109.219	16.0593	26.0778	375.641	37.2231	22.2962	41.3006	21.6365	32.7213	16.4361	19.1356	13.0436	26.1599	13.6126	37.3868	54.4811	15.3132	48.1421	50.8948	42.2775	116.305	872.79	56.3663	38.6725	37.6767	100.921	912.081	48.2803	17.5995	10.646	22.6947	11.4365	16.824	17.4839	12.3669	10.3573	15.7389	15.4633	15.1248	56.8282	15.2987	10.2548	12.8476	11.7857	12.8287
Healthy_CTRL010_07	Healthy	CTRL010	7	14.0781	114.534	12.3765	18.5474	244.29	86.462	20.9331	26.2234	17.8009	25.8838	13.785	22.0368	10.0499	34.2317	12.4808	25.1944	44.8726	15.1444	62.1488	55.8491	31.1008	118.47	1095.22	204.125	32.5113	39.7949	101.446	1033.73	83.6212	30.8369	8.8408	22.0829	11.3302	7.8413	19.4571	11.4551	7.6761	24.0884	13.4289	11.3231	74.3121	17.6417	6.1245	8.9973	10.8172	5.7452
Healthy_CTRL010_08	Healthy	CTRL010	8	21.5504	134.663	13.253	19.091	258.975	133.241	27.8914	27.1766	23.7002	23.1071	12.6713	26.2806	10.9936	28.377	11.2368	21.4507	50.7383	17.7395	55.3193	57.3236	26.4909	98.0279	928.808	243.024	54.2616	37.6825	91.6614	838.952	94.4706	40.3633	10.3756	21.4098	14.8544	8.9826	19.9893	12.1791	12.122	21.5972	13.2065	8.8786	54.7421	14.9259	5.2362	11.9977	9.3445	5.6478
Healthy_CTRL010_09	Healthy	CTRL010	9	16.1671	124.587	10.8329	16.9899	333.173	36.5823	18.2138	24.7637	18.8172	22.3747	9.4017	27.4338	10.2932	31.6915	9.7578	25.7869	46.0291	9.0809	56.8409	55.2962	24.8267	88.8249	1217.1	87.6653	31.2428	38.8138	80.0895	1060.22	55.161	19.1736	11.3861	23.1136	8.0907	8.6842	18.5546	12.9611	8.9284	22.0027	10.9138	9.9916	67.0381	26.1697	8.4093	12.1692	9.8565	4.0029
Healthy_CTRL011_01	Healthy	CTRL011	1	11.5325	34.6823	13.6808	14.7341	218.539	67.5769	19.4337	40.5788	23.9607	28.3674	16.7287	41.046	14.539	25.8368	11.2513	44.3345	57.4428	15.8804	60.4977	48.1087	45.1157	125.858	956.105	104.681	50.2668	28.5973	58.7103	700.563	58.0768	19.9852	10.0006	24.5898	12.8591	15.8315	31.9179	23.8061	13.9283	36.0862	23.1125	17.2749	34.5686	30.8856	9.6215	16.2928	18.3428	10.1851
Healthy_CTRL011_02	Healthy	CTRL011	2	18.013	46.7102	23.2295	21.1139	238.608	112.882	24.7982	44.9155	27.0036	28.1813	18.5685	34.7997	13.3916	25.9016	8.7734	41.3449	59.5194	15.9006	49.5907	54.7421	39.5941	126.445	802.058	166.419	53.192	26.2765	70.015	578.936	82.4792	25.0988	9.3639	19.0529	19.2997	17.2529	38.7624	27.5479	10.1418	28.1458	21.8675	17.9245	35.0291	23.1981	12.18	16.8234	17.1234	9.2188
Healthy_CTRL011_03	Healthy	CTRL011	3	17.9372	40.2573	23.9618	23.744	251.888	55.2299	26.6556	44.4958	29.6794	27.3026	24.7869	35.773	13.7323	25.482	12.4361	35.9046	49.0868	16.9712	51.3166	39.8576	29.6178	60.3851	701.961	68.4722	52.969	28.0204	41.7108	498.095	46.1051	24.3462	13.2643	31.1184	17.3073	19.5912	30.0304	32.0444	15.784	30.6846	20.895	18.8991	29.681	33.641	12.6235	31.4455	17.2234	9.9259
Healthy_CTRL011_04	Healthy	CTRL011	4	20.2161	35.4745	21.2906	21.396	256.115	62.5527	14.3031	44.0762	19.6426	29.6868	13.7252	31.0644	12.8907	27.2358	16.6825	39.8746	44.7218	13.3775	58.9486	45.0238	35.9397	88.9437	823.072	100.067	57.9549	43.3988	62.5623	898.384	78.5051	32.7551	11.4896	24.6744	14.5521	14.8705	26.334	21.887	10.5393	23.1614	18.1393	20.4262	37.6739	25.604	8.9164	20.4061	19.3043	7.5075
Healthy_CTRL011_05	Healthy	CTRL011	5	20.2675	30.4744	11.6484	13.2463	139.081	54.981	16.6493	24.9338	16.1937	22.4048	16.1217	26.1907	10.4628	19.7389	12.9819	36.0462	48.4303	15.1112	50.4887	43.2291	31.1641	69.7995	789.346	88.375	57.366	43.1216	52.6972	941.59	72.7232	19.9354	20.0632	28.617	19.521	11.8141	31.56	29.2242	13.6289	24.6947	20.6164	20.283	37.2595	28.6026	10.5071	18.9773	20.7067	10.4417
Healthy_CTRL011_06	Healthy	CTRL011	6	21.7535	41.0442	21.1809	19.4107	204.27	36.4526	20.3258	39.4942	23.6544	34.0734	15.2225	32.5876	15.4441	25.7357	14.5546	38.6255	53.5313	14.5311	42.2858	48.7801	43.0594	120.708	709.486	45.3122	32.2855	50.331	125.867	844.303	42.4859	27.4427	19.182	21.9665	14.0494	15.2873	27.9454	21.5248	13.1256	19.8991	20.528	18.3541	30.4901	25.1481	10.1356	16.4009	13.2459	9.712
Healthy_CTRL011_07	Healthy	CTRL011	7	21.8303	44.7555	15.6646	22.354	247.367	106.622	20.9384	45.1826	18.1767	21.8938	13.3344	31.5732	8.4357	22.1208	14.2889	33.5863	59.172	15.0147	57.6826	59.3167	59.2345	118.894	876.728	189.785	40.2923	68.2356	148.959	1171.07	120.668	35.1133	10.2149	20.8952	12.0015	8.418	20.9242	18.1656	7.0419	16.9825	14.2063	8.787	26.495	15.9447	10.2483	14.4821	12.1013	4.1071
Healthy_CTRL011_08	Healthy	CTRL011	8	23.9002	40.5512	13.4645	16.3906	222.591	129.284	24.9283	38.3875	18.4436	21.0332	12.4924	34.6855	6.692	23.3452	12.2676	30.0488	62.5452	16.7483	62.8594	50.7931	56.0565	106.402	900.655	262.281	53.4213	52.6892	114.675	1114.74	164.703	53.7621	14.6726	21.1068	12.3778	9.7807	21.6442	15.3411	7.2261	21.0574	15.4048	13.1269	30.5668	14.5168	6.1743	13.3901	10.8753	4.8876
Healthy_CTRL011_09	Healthy	CTRL011	9	24.9444	43.9604	14.7129	19.7301	347.971	59.7732	13.7717	46.349	16.9397	27.791	15.9251	39.6082	13.4287	30.2443	16.6003	37.2049	63.8354	9.9895	52.8291	64.9078	58.5109	124.837	988.46	90.3136	40.7177	60.0028	154.481	1238.86	99.559	29.5178	9.8836	21.0031	9.8476	8.4575	20.2446	13.5094	7.3818	18.4836	14.3293	11.1381	26.8043	19.2322	8.3198	11.3813	13.5507	5.5111
Healthy_CTRL012_01	Healthy	CTRL012	1	20.778	189.735	105.425	20.9037	190.916	49.7173	13.7646	37.6269	28.3125	22.8751	12.3179	35.9261	8.2599	29.5591	13.7135	43.539	62.2023	12.3313	58.4299	44.1367	47.4422	108.806	954.846	113.448	66.3768	35.644	87.7391	906.74	73.4128	30.0398	13.3844	23.5387	12.0734	17.6041	40.6822	16.8634	8.5543	22.1773	78.8242	51.4785	36.585	22.7005	11.4336	27.0086	14.3229	5.4931
Healthy_CTRL012_02	Healthy	CTRL012	2	24.9721	162.291	95.8066	13.0493	106.39	68.8203	17.8231	30.8837	19.9206	26.9463	13.7127	29.5526	11.9536	22.6652	15.3939	35.919	50.4599	14.408	60.7415	54.7234	43.1224	79.7394	937.621	155.01	62.4095	51.406	59.9578	871.696	81.9286	29.8757	19.559	27.3333	22.5864	18.5616	35.7787	16.7253	13.4623	16.9956	66.6709	45.1114	36.7399	23.5431	11.4871	22.7728	13.0809	7.7811
Healthy_CTRL012_03	Healthy	CTRL012	3	21.7412	169.154	103.8	12.7626	174.733	27.272	18.0601	32.3168	23.2357	28.9613	11.2216	36.2933	11.3722	32.7837	13.5017	48.7629	65.54	12.9946	62.9877	46.357	46.5791	85.6528	1016.66	67.5126	55.8228	26.9351	52.9129	1029.03	55.4848	19.5555	12.385	20.7044	11.8416	13.7648	37.299	18.6392	7.9171	18.9563	102.83	57.5609	38.2414	27.9538	12.8297	41.3014	13.4933	7.4702
Healthy_CTRL012_04	Healthy	CTRL012	4	25.9658	191.039	112.794	21.5951	226.4	58.5069	21.2953	27.4036	25.0273	29.0658	18.6534	36.1436	18.165	35.5359	12.8816	29.339	79.2372	23.6147	62.5696	61.6938	37.3576	132.01	1136.89	116.064	37.27	30.8542	68.264	706.682	43.349	16.1942	13.3345	18.5216	16.5056	11.7563	36.4997	18.8301	8.4212	28.8934	46.1898	30.8963	28.8813	20.7369	7.6808	12.7316	9.7377	6.0085
Healthy_CTRL012_05	Healthy	CTRL012	5	20.9839	109.341	67.2738	20.6408	98.6378	34.6712	20.5744	18.7662	20.0573	30.1151	20.7923	32.4517	13.8433	29.3818	13.3098	27.1162	66.2383	18.0584	55.1208	59.6731	28.1958	85.0189	1031.67	108.43	51.2029	33.1033	47.1555	680.256	63.7827	29.0518	14.3021	26.8566	19.9884	14.4026	35.4749	32.2151	15.0133	31.8061	57.3275	35.3633	28.6724	33.576	15.3803	28.7368	16.0612	7.9059
Healthy_CTRL012_06	Healthy	CTRL012	6	21.1568	185.774	106.733	21.6165	260.11	55.5436	21.4146	32.9306	27.2922	28.3038	15.046	38.8984	14.0119	32.9033	9.6117	30.4991	78.5092	15.835	61.9886	46.0298	38.4518	153.934	1169.22	87.0013	34.5913	28.6386	74.524	690.187	50.3372	26.2565	7.7644	17.2602	12.9521	13.9429	30.7509	17.6202	7.9375	30.4858	46.4774	34.8464	25.5298	23.5174	9.2767	19.8996	15.2103	3.4521
Healthy_CTRL012_07	Healthy	CTRL012	7	10.299	304.687	168.713	45.0263	122.617	43.7264	13.4518	19.6778	13.2368	18.6785	11.9906	29.4251	11.5034	34.0229	9.5429	17.4471	72.654	13.8027	60.4724	58.38	29.3533	137.109	1199.72	210.142	44.2448	22.9534	65.9432	571.361	54.9619	24.0034	6.6009	14.2075	16.2067	19.2614	26.1088	17.5532	9.0518	41.736	34.3562	26.7197	21.6239	31.9306	11.5423	13.1534	11.5483	3.1573
Healthy_CTRL012_08	Healthy	CTRL012	8	9.9675	307.693	183.511	47.6239	120.838	67.6901	16.0499	14.7241	11.7573	20.7925	12.1659	27.217	9.7729	39.0561	9.8044	15.1385	78.1202	18.0389	63.4809	57.9719	26.4233	123.052	1101.07	271.439	69.9206	22.0506	64.9162	545.796	54.7	31.4744	8.8358	13.45	19.1514	21.3904	28.9742	18.3529	12.2981	42.3066	32.9228	25.3955	21.0426	31.0136	10.8031	15.9593	13.373	6.7923
Healthy_CTRL012_09	Healthy	CTRL012	9	15.1317	294.206	173.901	31.3374	169.816	31.2289	15.2628	16.4588	16.8216	18.385	14.0359	33.2116	12.5846	43.795	10.9071	18.1048	78.6771	12.2522	57.3715	66.6614	33.7048	155.236	1193.84	117.788	58.0462	26.2001	72.4763	600.606	36.3152	25.0307	5.1403	11.5344	19.4798	23.305	29.3437	14.9659	5.905	42	35.4539	25.8554	23.3326	39.8251	9.8235	14.3028	12.139	5.6395
Healthy_CTRL013_01	Healthy	CTRL013	1	26.8909	97.2099	46.0577	13.932	125.793	41.9902	24.4524	29.9985	26.7776	29.6697	31.1453	22.2005	14.8832	16.8234	11.4346	35.1906	51.5515	13.3315	38.7986	34.4457	32.8527	85.7395	531.534	48.7697	28.1426	41.6784	101.244	690.261	44.099	19.0272	10.5949	18.3548	41.1036	29.6844	34.1631	20.3463	18.8691	58.255	65.8648	43.3841	26.6176	73.9509	20.2968	19.6037	26.3971	11.2017
Healthy_CTRL013_02	Healthy	CTRL013	2	44.3518	144.442	52.1634	23.8425	124.75	77.6247	28.0953	24.8369	38.4652	17.5288	21.2971	21.916	15.9457	17.4519	7.6531	34.682	41.399	17.0638	41.5543	28.0616	32.2448	44.5993	543.673	111.224	41.0605	31.4501	61.9015	735.353	80.9289	40.1704	11.3322	20.5574	51.0326	28.1175	33.9358	25.2712	13.5038	61.3874	71.335	42.9661	29.729	73.283	21.8807	19.4784	25.2227	9.232
Healthy_CTRL013_03	Healthy	CTRL013	3	41.437	125.792	39.7372	15.9919	122.304	30.7836	16.6895	22.0617	23.4873	21.1827	21.0276	18.4266	10.4212	22.2085	11.2223	28.6216	46.2577	10.3514	38.6321	41.9292	39.5899	78.4646	654.68	41.5747	43.3594	39.9235	84.5708	852.518	44.2841	29.2528	11.8307	20.4361	45.715	37.1035	37.4261	26.218	10.2724	57.9568	80.3872	46.6619	36.82	87.9373	20.3038	20.8756	25.1151	8.1552
Healthy_CTRL013_04	Healthy	CTRL013	4	33.4222	189.089	88.6779	25.001	157.813	56.0795	24.3633	27.7721	35.4443	25.6499	17.2592	30.2992	9.679	25.6922	10.9357	23.3935	50.3977	13.031	45.6544	52.3006	34.941	103.7	726.348	119.674	37.0515	50.2144	104.672	838.866	81.2911	24.7966	8.9847	15.4797	35.0719	20.7898	25.0011	24.2699	10.2429	40.0276	65.5832	42.4961	27.3672	65.8455	12.7277	16.2696	24.0933	7.1986
Healthy_CTRL013_05	Healthy	CTRL013	5	28.9717	162.704	75.903	14.5374	124.629	50.8973	15.2965	23.8474	32.204	19.1318	18.6144	22.3808	8.9135	18.3603	13.3948	26.2471	54.8847	18.3299	41.7543	43.1607	28.7852	85.9175	723.272	123.67	44.2817	43.4949	79.984	865.117	88.6167	25.7244	12.1011	24.5346	35.0708	21.8794	32.1955	26.0023	8.6707	43.8822	70.6654	46.414	32.7406	63.7092	21.9907	22.6149	18.0926	10.9763
Healthy_CTRL013_06	Healthy	CTRL013	6	19.0146	160.252	86.5965	19.4016	136.875	46.4779	20.2579	32.7362	23.7676	17.3973	15.4933	20.2845	11.3099	25.2349	8.995	28.8853	57.2229	13.7183	40.6824	37.7062	33.2735	88.9787	717.468	60.9297	29.5963	38.0456	82.0722	868.426	68.8622	31.0733	9.8851	22.1747	32.3881	25.8216	28.4507	30.6377	10.685	46.7894	64.9671	49.5585	31.7251	65.5232	17.0817	24.7594	21.4226	9.889
Healthy_CTRL013_07	Healthy	CTRL013	7	14.3961	127.08	61.3468	24.5271	69.7388	36.1983	16.5871	14.7548	10.2032	17.2367	17.812	22.7284	11.4256	22.8879	9.8548	17.3902	57.7142	16.6417	42.9223	42.8564	42.0594	103.228	973.053	171.418	47.3523	38.1923	86.5705	875.524	54.7092	44.632	10.1969	17.9457	50.161	48.0925	21.4251	18.9321	9.4991	68.9258	47.0798	36.3552	24.4783	63.4247	18.4039	23.8373	22.1073	11.6674
Healthy_CTRL013_08	Healthy	CTRL013	8	16.6694	167.08	74.2055	40.3466	93.135	57.9098	17.5273	14.464	11.5621	15.0276	18.822	21.1131	9.557	22.725	11.6401	17.0243	67.3789	17.9286	48.98	59.272	35.1993	111.816	935.732	252.868	67.95	39.7001	103.086	868.744	77.0468	48.9287	8.8713	18.7127	58.3463	50.5409	16.4654	16.0143	6.3662	67.4275	47.2234	36.5376	28.3593	55.2226	21.4042	20.0023	23.5928	8.8694
Healthy_CTRL013_09	Healthy	CTRL013	9	18.2591	151.47	70.2142	20.4132	106.28	18.3013	20.9082	20.9867	14.9842	17.918	19.6954	20.3276	9.0185	26.8796	8.8249	17.6634	63.7816	9.381	46.7062	48.3079	36.9162	128.423	1052.97	85.1479	51.7957	38.6611	94.7452	902.905	45.1634	35.4224	9.9246	23.72	51.2863	48.0078	20.6039	22.0813	10.7332	69.0432	45.3929	32.0241	28.4419	71.9129	21.378	21.0743	20.4925	7.4035
Healthy_CTRL014_04	Healthy	CTRL014	4	27.0052	32.8658	12.9137	13.6419	124.537	32.8209	16.287	22.357	17.5854	28.7245	18.5499	21.4455	18.77	21.5869	15.672	25.9108	51.8301	17.9603	45.4188	54.7693	31.6964	118.04	789.885	88.9393	39.1621	68.0916	134.075	946.633	63.7078	20.6358	20.509	33.1866	30.866	17.572	32.4989	29.9076	11.8326	36.7584	20.7507	15.8417	86.5673	60.8252	14.6184	14.1466	18.8337	7.4521
Healthy_CTRL014_05	Healthy	CTRL014	5	24.0828	49.6421	18.3596	23.9007	153.971	93.2276	28.8222	25.5305	28.4528	26.7194	19.6591	21.8749	17.1858	21.8401	13.9782	23.6494	45.7958	16.3717	43.1435	30.3936	28.9797	76.7157	775.693	198.399	38.3123	38.8496	77.7373	1000.03	109.006	29.7132	15.116	35.5027	44.1691	22.1802	34.5335	23.6047	10.5549	44.2567	21.4407	21.8175	88.2743	53.2822	10.2093	11.917	17.1572	7.3866
Healthy_CTRL014_06	Healthy	CTRL014	6	18.1765	37.3163	16.4847	15.4089	172.552	27.937	16.3254	21.793	15.1161	25.5689	19.7224	24.6184	9.9176	21.4395	10.7234	25.3501	53.0888	8.9113	42.0886	47.5359	44.3984	129.774	837.419	60.9841	31.9564	47.1486	141.788	1051.83	56.2699	21.8182	11.2523	31.356	30.5635	25.1425	36.1366	23.1251	12.4421	45.6769	19.8467	21.5369	99.5425	62.5965	15.5181	17.3495	20.3455	12.9614
Healthy_CTRL014_07	Healthy	CTRL014	7	16.1001	39.2963	13.0005	16.1775	99.6031	54.5057	15.3349	18.9512	10.7695	20.6097	17.4294	26.3679	12.0069	23.3011	11.3924	20.9678	74.1146	19.6533	55.7769	57.5028	39.9513	122.26	1123.09	259.522	48.4657	43.2735	96.3522	945.611	88.152	41.2709	13.8875	26.658	30.1105	36.2233	21.1091	21.6467	10.9713	39.4931	14.67	16.8658	71.9334	62.6099	17.6925	15.4127	14.5963	5.5836
Healthy_CTRL014_08	Healthy	CTRL014	8	16.6844	42.386	14.0752	15.9898	116.877	71.7488	20.9249	22.0846	12.8742	21.4147	14.0242	27.5456	14.0023	28.1083	14.8328	19.7966	75.585	24.2559	56.1543	49.757	32.2229	112.503	988.124	335.984	60.0874	39.3693	94.7203	878.948	133.4	51.0294	9.7955	33.1333	35.5171	39.7571	23.2296	17.795	9.2198	41.4372	12.7151	10.4163	70.7211	61.0033	16.8121	11.6564	13.7329	6.8856
Healthy_CTRL014_09	Healthy	CTRL014	9	19.7576	39.0551	11.966	9.9969	159.07	37.2546	17.9979	31.8404	13.7996	24.3489	18.4566	23.783	12.588	30.8576	13.264	21.6936	85.8202	15.0068	57.5048	66.8201	46.5987	160.734	1166.2	145.686	39.1621	45.9087	120.179	943.914	84.2979	28.108	10.8254	26.2701	35.5112	40.1142	22.2423	15.4461	8.8641	41.4876	11.8017	9.9089	70.6781	69.125	17.0207	12.0437	13.759	8.7134
Healthy_CTRL015_01	Healthy	CTRL015	1	22.0655	39.7631	11.8686	18.417	157.747	51.0054	14.6357	32.0548	10.028	30.8012	13.3213	23.3585	9.0818	15.6247	12.3188	51.9539	26.5398	15.1136	43.5258	53.5702	27.0437	73.0393	804.554	93.2168	87.9272	50.3352	68.2999	1079.9	121.802	54.7888	18.5585	20.737	14.0208	13.4361	32.8793	19.4761	15.5209	16.408	23.9416	23.1094	15.0439	28.6886	11.339	18.8026	11.0556	6.4113
Healthy_CTRL015_02	Healthy	CTRL015	2	23.5254	62.321	24.6436	21.6222	222.93	126.928	25.253	43.2367	15.3078	30.2103	12.5109	21.5422	13.7474	23.4585	16.067	48.0058	40.1417	15.3618	41.0608	43.9858	37.7031	86.059	805.985	143.927	62.9212	46.6311	89.514	1064.2	105.871	33.4946	12.7868	25.7996	13.1362	12.5335	27.8862	19.1211	13.3306	15.5667	25.6005	20.0102	18.4645	18.6008	8.763	13.8108	15.9434	6.4553
Healthy_CTRL015_04	Healthy	CTRL015	4	25.2042	98.1641	37.6812	26.5478	370.649	139.523	15.734	46.5853	15.839	38.733	11.5439	35.7275	12.2003	31.8172	15.1429	51.5663	50.948	18.1181	52.7291	64.891	26.1543	122.582	1022.48	131.806	46.8261	40.9756	66.2865	738.472	51.8142	19.979	11.9069	18.6243	11.395	10.4102	23.1014	16.5337	13.8389	25.2585	17.6422	17.1328	10.3772	30.2146	8.7957	15.1085	13.0462	7.9965
Healthy_CTRL015_05	Healthy	CTRL015	5	20.4582	93.6902	33.1117	23.2636	354.367	123.63	28.9523	45.7647	18.5362	35.2724	13.8439	34.1035	12.5564	30.509	17.8473	50.7172	41.2293	14.6426	52.326	39.8059	21.1655	83.9768	1086.04	183.29	71.4218	24.3201	47.8247	787.456	75.3246	25.836	11.552	16.4718	12.4715	11.4788	26.1628	22.0622	13.8124	26.1035	17.3823	17.1725	11.1275	30.6707	9.3515	12.0903	14.9799	7.9461
Healthy_CTRL015_06	Healthy	CTRL015	6	13.9376	89.0424	35.3241	18.6939	441.178	75.147	14.442	54.7191	21.9032	31.5168	15.9741	34.7207	8.4225	34.3765	10.9415	56.2061	49.5598	10.5288	48.5757	44.2563	33.0367	103.241	1167.12	68.8645	54.9937	24.1441	51.9863	864.693	35.7075	24.2826	10.8914	13.8264	9.222	10.9638	23.6215	26.2704	13.0187	23.6071	16.2042	17.2342	14.9089	29.6095	10.6681	14.2296	12.5257	5.2553
Healthy_CTRL015_07	Healthy	CTRL015	7	17.8041	66.217	15.8247	15.8444	297.131	86.8866	17.0533	35.7005	15.0333	25.7359	12.3311	36.952	7.7592	36.475	13.4511	38.3769	53.6472	11.0347	62.835	58.0966	32.5752	140.879	1278.84	212.753	70.3119	25.8825	65.6208	677.857	53.9515	20.7715	8.9677	12.1681	13.8917	8.8354	23.3493	14.5698	8.4272	28.5176	22.4062	18.5043	11.6595	23.2786	6.9997	8.4415	11.533	4.1293
Healthy_CTRL015_08	Healthy	CTRL015	8	12.7312	68.703	18.6731	18.1997	343.641	115.179	19.2163	44.5464	13.5639	30.6154	11.7818	46.4835	11.6766	49.2647	18.1444	41.3346	70.4	15.84	72.1909	95.9694	36.9911	190.433	1033.58	275.427	84.4538	39.9011	94.6252	659.386	61.9831	33.3392	11.3467	13.7133	13.0418	6.0777	25.6153	11.8713	8.1202	31.7231	21.9353	18.1883	12.4043	20.8005	5.3021	11.5763	11.4112	4.9537
Healthy_CTRL015_09	Healthy	CTRL015	9	22.9482	67.169	16.3176	17.3674	334.139	37.8175	15.6019	32.4582	9.5592	27.8948	9.7713	33.9712	7.7565	35.1579	14.0626	33.117	53.7179	11.6335	53.7962	75.4098	36.7497	158.133	1350.9	119.23	62.2195	24.53	71.6811	637.389	43.2498	19.7247	6.2666	10.4234	10.0865	8.1652	18.9628	17.1676	13.3508	27.8672	22.1252	16.4049	12.6991	24.3186	5.7727	11.5533	11.8788	4.9982
Healthy_CTRL016_01	Healthy	CTRL016	1	24.4876	39.7415	26.2782	15.2188	205.549	63.2277	17.7982	28.6185	22.5578	26.816	10.4554	23.8564	11.3519	21.9175	10.2269	34.5449	48.8833	14.305	48.8986	39.5989	39.9883	111.84	896.19	107.864	38.8869	35.0832	99.2145	1073.25	83.5394	28.0852	12.6391	20.7647	10.7421	15.2692	23.7486	11.9309	13.9429	26.0087	63.2239	10.0229	48.8889	36.3814	12.4796	19.1512	12.4699	7.1094
Healthy_CTRL016_02	Healthy	CTRL016	2	24.8519	48.8959	22.0092	14.9766	189.068	92.8228	26.6489	24.4887	21.3101	27.9821	13.3997	26.5124	12.8984	22.6165	11.3416	27.4561	52.4383	19.0246	41.7771	48.7696	37.1735	104.198	802.573	163.785	38.9813	42.3857	116.628	962.005	133.134	37.2123	13.9869	20.4858	26.6173	13.5144	27.8521	19.6641	17.9297	24.9479	63.6476	10.72	51.6044	29.732	9.0538	21.7407	11.1402	7.8862
Healthy_CTRL016_03	Healthy	CTRL016	3	33.2059	46.5511	24.6267	20.486	202.614	38.4195	14.6425	30.703	25.2583	26.8324	13.1227	33.0778	14.2655	27.8385	8.3912	35.7693	54.9477	11.8053	40.7514	37.2309	28.9596	82.1298	923.781	63.0796	42.9128	32.8389	72.3612	1110.88	61.161	25.6111	16.5094	22.5309	13.6137	12.8518	26.5719	13.4416	11.2359	25.8323	65.8191	18.5595	52.465	34.5425	10.3854	21.5333	10.8704	8.4332
Healthy_CTRL016_04	Healthy	CTRL016	4	45.8989	140.416	55.8694	38.8377	183.365	64.8648	30.2327	31.4466	29.0712	39.6084	21.3351	38.9069	22.6421	28.4744	16.6996	33.3062	47.1144	21.4033	45.3341	48.7593	30.3639	97.8445	786.964	115.431	45.731	31.1758	60.0654	564.637	38.5505	14.593	12.4332	21.5048	17.5487	12.8892	16.4638	17.6638	11.9594	21.4662	32.6673	12.0097	26.1632	19.5102	13.6473	16.6554	12.1134	8.3245
Healthy_CTRL016_05	Healthy	CTRL016	5	34.0746	157.307	54.5632	73.2916	194.602	93.5587	34.7594	33.0973	26.5736	27.619	14.5937	27.7032	17.7904	31.1037	20.0185	29.6416	53.3864	24.2099	43.9621	36.9794	21.1512	102.952	800.107	191.009	50.7905	31.5882	62.0642	539.516	79.748	23.2477	9.0763	20.9115	10.0902	11.2016	17.4725	15.0635	11.0544	21.4512	31.1361	13.0703	28.0397	16.2036	10.0115	12.2069	11.3255	6.8111
Healthy_CTRL016_06	Healthy	CTRL016	6	24.4883	98.4535	51.7817	21.3846	196.067	42.7569	27.6896	28.001	20.7548	26.1458	17.3012	30.1705	16.3303	31.2346	15.1955	37.6025	68.1356	16.4437	49.409	42.8546	34.4806	103.951	1011.89	86.1589	58.1749	24.0716	66.4707	682.873	53.6963	30.202	12.8367	13.2819	14.5456	14.958	18.2898	17.1932	16.9797	25.1454	39.8111	10.9585	31.2291	25.838	10.8542	12.9188	10.8598	10.2334
Healthy_CTRL016_07	Healthy	CTRL016	7	17.3086	47.7083	21.4504	17.3531	150.861	79.6278	24.3474	28.0748	20.6839	22.1568	13.8831	29.7212	12.7279	30.1109	11.5604	28.3867	64.8398	13.707	48.7035	54.6213	43.6156	114.897	1101.96	282.209	44.399	28.8726	76.9857	765.39	83.4311	32.3664	7.153	17.1191	10.5814	10.6061	23.2732	12.227	10.2362	25.1109	45.0583	14.419	39.8728	33.4446	8.2419	16.4553	8.0611	5.8352
Healthy_CTRL016_08	Healthy	CTRL016	8	14.4614	29.9029	13.7309	17.0671	146.033	68.2419	18.3682	25.8528	16.7006	22.6728	12.3924	29.7706	13.5909	31.7048	10.2779	25.1263	58.7119	23.2942	51.5214	57.5638	44.0838	128.079	1059.55	293.319	44.1313	38.8697	87.7167	770.675	83.718	30.9874	13.5413	18.9111	12.3885	8.2286	17.6018	15.8406	9.4427	25.9741	52.43	13.6864	46.6011	22.7273	7.8192	14.5564	7.8558	8.9562
Healthy_CTRL016_09	Healthy	CTRL016	9	17.8177	37.8959	16.4981	12.6754	257.906	54.6826	19.6858	30.9025	20.3654	22.2177	10.1946	32.5464	11.7568	37.8456	12.8851	33.3176	75.5542	12.032	61.9	71.7157	46.0738	147.857	1152.48	148.704	37.6943	38.7917	109.401	866.115	69.812	23.0775	8.5973	19.9962	9.1364	7.5986	20.9286	14.445	8.1842	29.2568	65.5228	10.6291	47.0413	28.1606	9.5806	18.0841	10.0803	4.6981
Healthy_CTRL017_01	Healthy	CTRL017	1	19.5161	53.9773	16.8891	19.1148	239.18	70.2913	29.9855	30.3672	33.4531	23.6659	17.1084	31.4308	12.3847	26.4181	12.5212	25.6693	68.3647	16.1218	56.0098	47.1289	44.8632	135.544	828.519	119.838	45.6038	49.5555	127.624	1024.58	82.3236	32.2637	9.5788	25.6156	17.5669	8.5092	31.3274	17.2429	12.0993	30.3928	17.0552	18.7158	36.5978	25.0411	11.5261	14.5332	14.8829	11.2865
Healthy_CTRL017_02	Healthy	CTRL017	2	17.6814	42.2578	15.4612	15.7891	184.794	83.8475	32.5817	29.6229	21.7451	32.3725	14.1139	33.5145	17.8792	23.8966	13.1048	24.4268	46.3479	17.7805	40.5176	54.2557	42.7054	118.91	688.486	134.104	41.7884	52.0868	137.957	892.206	97.4963	32.2105	18.0549	30.0288	18.6985	12.0564	28.9769	20.8716	11.088	31.171	17.0879	21.1507	37.3436	22.0322	9.6719	11.2855	18.7106	11.6621
Healthy_CTRL017_03	Healthy	CTRL017	3	22.4605	34.456	15.1845	15.5307	158.202	27.343	21.05	28.6242	20.5226	26.1902	16.1896	30.6324	19.0349	23.6541	9.6296	25.4759	64.6069	11.1073	49.6301	49.754	45.0194	129.82	851.281	57.4951	46.9229	70.4914	142.24	1063.84	48.8716	32.5821	19.3997	26.0218	16.1824	8.5318	27.3435	24.068	16.7317	36.4988	16.629	25.856	48.6137	26.1524	9.1937	17.2222	19.191	10.2071
Healthy_CTRL017_04	Healthy	CTRL017	4	47.6589	233.351	25.6355	137.994	161.828	86.707	39.2766	34.8306	31.5767	20.5962	16.8416	34.8624	18.9414	31.9626	17.8994	26.0517	64.0868	25.3361	41.7412	44.174	22.5255	78.2277	592.186	227.452	84.1397	40.0547	70.5948	503.392	128.415	45.4949	11.9487	18.2954	13.0731	10.4091	21.583	14.4701	9.648	16.3857	14.6732	23.65	26.1481	20.3179	9.0136	10.4399	13.4199	7.4272
Healthy_CTRL017_05	Healthy	CTRL017	5	52.116	228.722	25.0601	127.379	156.165	126.514	39.4831	34.7888	24.6542	22.9445	22.8989	21.6555	18.8229	32.3043	24.5158	23.2997	45.1661	22.8062	36.316	35.248	23.572	80.4018	526.289	196.978	79.0795	43.5183	71.694	476.839	101.796	39.2043	13.1154	24.6283	12.3958	11.1411	19.95	16.4716	12.9395	15.543	9.3994	15.1974	19.4425	16.4714	6.2499	9.4618	11.0142	6.9919
Healthy_CTRL017_07	Healthy	CTRL017	7	18.6457	102.912	15.7123	16.7504	152.634	50.1865	18.9365	31.1823	16.6601	23.6242	12.8941	35.739	9.7164	23.1749	14.3646	20.66	84.8269	19.0882	57.7842	61.4902	45.9031	111.7	939.312	178.001	37.7516	61.2587	121.899	1103.45	110.553	32.7314	15.4289	24.4332	18.5234	12.3772	30.1953	19.0873	8.8443	38.6236	16.6265	22.0853	39.7745	24.7719	10.9065	14.4703	14.7249	6.3056
Healthy_CTRL017_08	Healthy	CTRL017	8	13.8381	96.7682	16.8906	16.879	125.147	50.5079	18.4936	26.1116	16.6125	22.7238	12.8948	34.5077	10.2556	23.3267	12.179	19.9477	77.2479	14.5423	52.5759	52.0389	46.3402	91.52	953.939	176.395	39.2106	55.7327	118.166	1148.76	115.498	33.3713	15.7275	27.9934	15.7752	15.1079	29.3392	15.7384	7.8192	39.1524	16.0502	22.3535	38.8223	25.8993	13.049	11.8846	16.4335	8.7392
Healthy_CTRL017_09	Healthy	CTRL017	9	17.9476	102.036	16.1861	12.5869	204.859	23.8152	18.4363	32.8129	18.3481	22.3698	11.368	35.61	6.6282	24.3944	11.8983	21.4669	81.5167	9.4184	56.882	44.9215	48.9922	109.863	1051.2	72.3691	28.7276	53.6283	128.493	1247.87	73.9212	20.3906	8.6357	21.4492	15.5946	7.4658	28.4029	16.5282	9.3394	42.4329	12.1664	17.904	38.7959	28.5388	10.3707	11.3879	15.5987	4.2525
Healthy_CTRL018_01	Healthy	CTRL018	1	24.9549	124.911	30.7832	18.6552	268.464	69.9878	25.889	28.3745	32.2346	24.3498	8.9157	32.4046	12.813	25.0701	9.8682	29.5518	55.2921	10.9802	57.0995	38.468	37.9676	103.278	1047.69	113.905	50.0909	36.9731	92.1498	1071.93	79.9432	28.5651	15.7558	18.9684	15.4996	11.6659	35.5584	14.5474	8.6121	19.2233	35.4133	19.3734	22.4071	23.5001	13.2234	18.6759	13.8971	5.8019
Healthy_CTRL018_02	Healthy	CTRL018	2	29.3566	128.157	25.0864	20.1608	199.218	92.0198	22.9412	28.6261	25.8299	24.9969	7.8337	29.5153	11.0223	22.3629	10.3563	31.3402	66.6439	15.1577	56.8761	46.2056	39.3653	125.306	1049.5	113.884	44.7293	35.6369	100.401	1118.07	83.2501	31.4569	12.904	15.6134	17.8383	12.3618	30.7049	10.6515	9.4708	21.6843	34.9425	25.1825	17.4816	18.0741	11.743	11.782	16.249	7.1342
Healthy_CTRL018_03	Healthy	CTRL018	3	33.1333	129.841	30.1959	20.5351	295.571	57.8106	24.1397	34.9413	22.9729	31.6126	11.4243	35.1424	10.0461	29.1224	10.9697	35.8314	59.4403	6.4179	60.3038	38.8381	42.9705	129.627	1127.24	53.0874	42.591	38.1455	90.0526	1095.41	39.0119	19.2973	10.0325	12.9887	10.4534	14.3612	34.2139	15.5815	10.4564	19.9757	32.6675	27.7966	23.0239	25.6662	9.4878	13.2787	14.3289	6.6999
Healthy_CTRL018_04	Healthy	CTRL018	4	28.5189	112.797	37.1046	29.9867	133.804	42.4908	27.4997	26.0954	33.343	22.496	15.0581	18.917	18.274	20.5338	13.4288	37.2858	38.6384	17.8483	40.2719	37.2438	25.553	46.1274	642.332	83.7741	60.596	50.4792	48.2762	631.084	73.2876	45.0997	24.411	26.1633	11.3302	17.4225	23.5492	23.9489	16.599	24.0353	26.8058	17.694	22.8145	39.1037	19.8001	43.7208	18.263	13.3042
Healthy_CTRL018_05	Healthy	CTRL018	5	28.2318	187.46	51.0708	26.8357	224.515	53.8241	18.7054	28.3908	25.0168	25.2008	11.9005	35.3761	14.1586	28.3941	9.9968	28.837	56.9627	16.6743	60.6227	53.4925	30.9822	102.986	1025.78	120.932	57.723	47.4406	71.8755	894.034	70.2234	26.0329	12.3983	18.4001	19.5985	17.24	28.0083	19.5859	11.6747	23.2043	39.052	24.5328	20.8593	25.8896	11.6167	27.056	18.1754	6.4078
Healthy_CTRL018_06	Healthy	CTRL018	6	26.8346	199.145	53.5161	22.2209	305.64	34.226	22.012	27.1195	29.2207	27.0516	11.4341	34.6596	15.808	26.4633	11.9814	32.0622	53.7359	14.787	52.7808	44.0326	40.8943	111.649	1046.88	69.15	48.573	42.2617	73.3489	898.3	50.9681	25.4779	13.8149	21.0968	14.3495	18.1099	32.3616	19.9736	9.9217	25.4335	37.8797	26.9341	12.7696	30.1358	14.116	30.2401	18.3407	5.875
Healthy_CTRL018_07	Healthy	CTRL018	7	17.6093	132.159	28.293	28.6747	171.565	88.216	27.0135	30.4606	15.5862	27.9747	8.2676	35.2046	12.2979	28.1577	12.2182	24.7328	84.1705	18.6027	73.5756	77.9923	50.7612	160.529	1031.92	295.899	67.4637	40.2007	122.074	881.128	99.4694	44.3364	10.7705	15.8861	14.2882	13.5345	22.4324	17.0192	8.7817	15.9296	38.6791	20.1913	16.7788	17.8256	7.4403	14.3209	13.3575	5.7348
Healthy_CTRL018_08	Healthy	CTRL018	8	21.3432	130.909	28.5021	29.798	164.054	104.289	20.9691	29.2798	13.5853	26.1682	8.2839	35.3851	10.532	27.477	15.0838	20.5184	84.8284	23.3298	70.4684	76.5928	45.4276	152.038	963.99	367.675	84.8903	47.3084	120.832	846.617	121.023	53.3466	10.0483	17.3874	16.7741	13.6471	23.5854	12.4128	7.2812	16.5694	37.0157	21.8567	17.0224	22.6704	9.1058	18.3314	13.548	5.0048
Healthy_CTRL018_09	Healthy	CTRL018	9	19.4806	109.678	28.1754	17.5261	227.04	39.7079	11.6694	31.8745	16.4024	25.2031	10.353	37.7619	12.5532	27.1189	12.7492	21.6502	95.4728	14.5919	66.1874	74.9352	61.2918	176.963	1113.04	121.267	53.4167	48.3226	133.252	907.306	83.0118	33.7348	12.0775	15.0891	14.6688	17.0973	24.908	14.1081	7.71	15.4942	38.8547	28.4664	19.4826	25.5404	10.6992	16.6531	15.5587	4.1273
Healthy_CTRL019_01	Healthy	CTRL019	1	23.5594	82.1773	21.1325	18.8089	178.978	54.2095	20.9345	40.1544	13.9749	20.4638	14.8202	32.1418	20.8724	29.7927	11.6922	31.1914	78.8474	16.99	56.3321	49.9089	41.7364	108.834	1187.51	136.476	54.2106	36.6914	67.3462	869.201	71.6131	38.9194	17.2368	20.7653	16.2016	10.4113	25.6283	18.0648	14.8913	12.1934	14.7099	14.2212	18.1716	20.1286	5.9217	10.5811	11.9926	7.658
Healthy_CTRL019_02	Healthy	CTRL019	2	21.4505	64.1836	17.7411	24.483	119.303	77.1499	30.0074	35.8174	22.8911	28.5344	12.062	31.6698	19.9311	28.7087	12.2261	28.932	69.1584	22.0133	42.8071	47.2093	42.2931	75.6804	840.006	197.201	79.3697	34.2291	57.4808	623.758	80.3287	47.411	12.769	29.0041	15.4076	16.8148	16.873	19.4881	16.7174	15.7899	18.8416	18.3404	17.2744	21.2361	9.912	13.8661	14.8524	11.2304
Healthy_CTRL019_03	Healthy	CTRL019	3	21.7979	64.8159	13.9376	15.6948	145.013	24.1012	18.2809	30.3312	12.2342	24.7121	13.4339	26.5946	14.6441	29.7548	8.3016	31.2775	68.1032	11.9738	42.5636	39.2253	42.054	81.5141	1227.07	92.829	57.6734	30.2616	48.1739	887.318	52.0645	39.1875	19.798	21.0533	9.2688	12.8435	28.9898	22.3604	9.5715	16.5817	15.7927	18.639	22.3636	29.9147	8.6699	15.1687	18.2858	8.2249
Healthy_CTRL019_04	Healthy	CTRL019	4	31.0754	65.4933	14.6534	28.9692	215.84	53.9588	22.3515	34.9665	27.5255	23.4233	17.1972	41.1409	39.5509	35.0343	15.1102	25.1872	73.07	14.1214	56.0601	50.3112	32.6699	83.6411	1288.64	98.9315	51.5943	34.74	46.5543	855.065	53.4036	29.6351	16.5147	24.1643	13.6616	11.6069	21.9489	17.5069	13.1792	20.5361	13.1593	15.0978	18.5508	17.9332	11.2902	23.0157	12.8126	6.2722
Healthy_CTRL019_05	Healthy	CTRL019	5	34.3659	56.6499	16.5463	19.496	162.655	47.6955	18.4218	31.1388	23.4173	26.9646	15.0159	38.8173	25.9983	28.8177	14.1309	30.0154	70.6574	17.9998	64.289	38.7315	32.4937	83.2828	1331.4	102.09	58.3442	33.3464	39.2744	895.445	62.963	27.0866	16.2187	25.4402	17.0997	11.5698	25.3826	16.0476	10.3541	17.6699	18.7685	15.163	14.7193	18.9745	12.4962	17.8052	12.2038	8.2458
Healthy_CTRL019_06	Healthy	CTRL019	6	30.81	59.5808	20.3083	23.9549	173.939	49.8109	23.4921	35.572	22.7004	20.8492	15.2824	34.215	27.1054	31.3623	16.7276	26.7285	69.7998	13.9484	41.2769	39.2532	33.4074	89.7977	1071.67	67.8728	56.9481	26.2048	53.4925	759.233	61.8315	37.1991	8.5878	18.7921	15.9325	12.3465	14.9417	18.1049	12.4191	19.9284	15.1693	20.7133	20.7166	32.3109	10.394	16.1714	16.4055	7.4592
Healthy_CTRL019_07	Healthy	CTRL019	7	24.2453	129.389	27.9528	28.538	186.101	50.3821	17.4023	42.1778	13.8344	28.982	13.7197	46.1403	13.6238	38.8843	18.5302	27.4189	123.962	24.9777	83.8336	90.6021	76.8387	143.198	1066.4	255.619	88.333	56.7442	106.046	947.062	77.6253	53.9535	19.6422	21.0933	21.1958	15.0051	17.9191	12.5919	7.7956	12.3577	17.9862	15.0064	23.0689	14.5134	9.1065	14.964	13.9314	5.3332
Healthy_CTRL019_08	Healthy	CTRL019	8	28.988	138.158	24.5755	27.4434	176.059	72.4366	21.1112	40.6717	11.338	25.6835	7.2999	45.2737	17.099	33.5105	13.8627	30.4523	106.213	20.5024	83.471	71.2843	69.4174	131.617	1064.8	316.079	88.5969	60.8824	89.5353	948.777	88.9139	54.1079	17.3434	17.1745	19.9293	10.707	23.9295	18.1181	8.4889	10.2479	17.0272	15.0941	22.9235	16.4306	10.767	18.1233	15.3449	5.2337
Healthy_CTRL020_01	Healthy	CTRL020	1	10.0134	43.6458	26.8676	17.6832	240.133	75.054	21.9099	24.2616	20.2379	33.3464	14.0728	27.7333	10.5289	30.8155	11.7463	40.5662	67.3696	16.9186	63.6888	71.5053	37.1591	156.531	1163.26	137.162	41.7515	33.4719	67.2095	489.202	37.8046	23.034	14.6273	18.9527	20.6979	16.8897	29.1297	17.6966	11.7948	35.8507	22.7036	22.4663	21.66	38.1679	12.6152	14.6834	18.4805	7.4013
Healthy_CTRL020_02	Healthy	CTRL020	2	12.5385	48.9978	28.2228	21.8237	318.123	95.6682	23.5911	32.2215	24.1197	26.1263	14.5176	32.7706	11.0006	33.858	9.9726	32.3059	52.9162	11.8941	50.9674	49.5284	30.7522	114.176	1085.58	160.73	41.7936	21.6508	53.3007	445.103	36.9676	26.833	10.6226	17.1089	19.8745	21.1336	25.8368	28.5377	13.9675	30.4947	20.8895	19.1038	23.1848	47.0037	11.5188	18.9737	14.9994	8.6403
Healthy_CTRL020_03	Healthy	CTRL020	3	14.8771	54.7145	25.8773	21.272	368.492	63.5246	26.9171	34.0976	23.6992	24.5285	17.1003	30.0128	11.6968	36.5811	10.2094	40.5453	57.6994	18.6289	68.0344	43.0831	27.0932	95.9569	1226.94	93.0009	53.9662	23.9653	52.2518	490.033	41.1789	24.4732	8.9672	22.0438	18.518	16.2619	28.6009	35.471	11.9507	25.4327	20.4228	18.7646	24.2776	48.7865	10.4783	15.8998	18.3106	6.1738
Healthy_CTRL020_04	Healthy	CTRL020	4	17.6706	42.8419	21.5204	17.2997	155.111	35.0056	12.965	23.3286	11.0425	20.9187	12.0287	25.5363	11.1939	25.8852	12.493	23.7559	45.1143	16.1021	52.4361	51.4796	31.2259	99.2411	1093.21	96.7634	52.6042	35.2767	49.5563	855.847	59.6142	19.5288	16.0927	15.0746	16.6253	18.3631	24.8186	30.8885	10.257	28.4994	17.2923	20.4739	24.3329	49.5429	11.6402	18.7752	20.5027	5.9341
Healthy_CTRL020_05	Healthy	CTRL020	5	21.0065	49.9257	27.5558	24.4976	241.446	100.824	24.4208	31.4464	21.6519	31.4521	16.9754	26.0136	17.4343	33.9969	18.8475	22.5004	48.5795	23.0485	53.4389	62.071	33.0695	144.335	944.584	196.321	42.9655	53.665	88.6994	708.353	70.8338	18.4843	12.4656	23.2188	16.9255	15.398	20.3278	20.9316	10.0672	26.6104	14.1565	13.7596	19.892	30.3648	10.8306	10.4639	16.8313	7.3522
Healthy_CTRL020_06	Healthy	CTRL020	6	18.4974	49.5534	24.4374	14.8832	253.864	32.9749	10.9694	29.4229	14.7462	23.1223	11.2988	27.6304	6.6125	33.7406	10.9728	31.3069	48.1357	12.4523	58.0648	53.4646	40.0772	150.383	1201.81	83.04	34.4456	33.2398	82.4246	910.218	49.1377	20.7402	11.4831	17.5466	12.7018	15.8745	22.5125	28.9293	9.555	30.5799	19.545	16.3723	22.0031	41.2764	9.1932	16.6041	15.9347	5.9717
Healthy_CTRL020_07	Healthy	CTRL020	7	16.6027	48.7752	19.7186	18.7776	257.184	90.3225	23.824	33.2843	17.8952	26.4323	9.2417	39.0319	9.6231	44.2941	14.2068	28.1774	75.5419	16.8158	69.3765	60.2997	29.0682	115.379	1294.19	279.597	72.4326	34.1538	63.5849	839.36	81.6176	36.6538	14.616	20.4642	11.045	12.2652	14.7879	21.8163	9.1328	25.9335	14.3474	12.5573	15.3415	34.5333	6.5534	12.7722	12.3317	4.7968
Healthy_CTRL020_08	Healthy	CTRL020	8	19.0244	44.2066	19.5334	17.7935	216.788	101.486	28.4135	32.6318	11.153	23.8304	9.27	33.7595	10.0003	41.1898	12.9494	28.9472	67.494	12.2104	63.7681	52.3144	32.7717	115.655	1287.61	310.579	64.0393	31.23	65.9382	755.064	87.63	34.3695	12.2196	16.1122	13.432	10.8352	14.9609	21.4729	10.5552	26.9433	13.3358	12.4696	16.0351	45.3645	6.0811	14.903	11.5013	4.6569
Healthy_CTRL020_09	Healthy	CTRL020	9	21.1659	49.3774	21.9201	19.8418	340.735	77.7455	19.2154	38.8223	14.6988	27.9616	8.9956	43.7511	8.7619	54.4398	19.5238	36.4329	91.7121	14.7681	78.2007	87.0845	47.4935	184.211	1273.4	201.239	60.517	38.1991	103.057	945.355	80.7447	34.5835	10.6244	14.0483	10.7304	16.685	17.4533	16.9141	10.4811	28.7031	13.0064	8.0289	18.8541	31.4884	6.0727	10.1759	11.8442	3.4732
Healthy_CTRL021_01	Healthy	CTRL021	1	68.1092	121.371	16.811	22.4778	236.834	85.3945	27.3134	25.9589	14.8399	26.2091	8.6965	26.4505	40.2047	22.8946	9.8506	31.7446	47.643	9.5563	56.1443	38.2053	32.3446	80.2077	961.923	118.293	43.2122	30.8013	60.9627	855.554	66.5254	29.3791	14.7491	20.1161	7.9399	8.8593	25.3843	15.9727	11.4871	20.2141	23.9305	18.1642	19.7936	19.5021	11.8807	12.4536	14.4314	9.4738
Healthy_CTRL021_02	Healthy	CTRL021	2	42.6827	103.316	9.2689	21.7823	249.662	77.2527	17.7107	30.7084	10.3907	23.6715	9.6112	26.2992	40.998	25.6966	10.0294	31.5023	53.7779	17.5683	50.8579	37.8349	33.4916	77.3733	981.514	119.261	46.2046	28.4058	40.7115	827.905	73.4636	33.0945	9.4845	15.4164	16.7845	10.7678	30.4752	18.6481	10.1088	19.6293	22.0792	18.8407	21.8539	21.5095	15.4032	17.9414	10.2273	8.9444
Healthy_CTRL021_03	Healthy	CTRL021	3	52.086	132.948	15.7952	24.6527	330.115	47.4716	19.5802	32.6033	17.463	25.5906	9.6134	27.4519	44.5524	35.6467	8.4087	37.2894	61.9334	10.6632	60.7671	46.8178	39.0714	121.329	1061.27	72.7666	41.2575	37.1761	83.1382	910.918	46.1203	20.4405	16.3929	19.0261	15.5531	10.5997	27.5563	15.1915	8.1638	22.1132	25.4624	19.2343	26.1863	18.489	8.4039	8.5059	11.6079	6.5753
Healthy_CTRL021_04	Healthy	CTRL021	4	30.6017	82.3272	21.984	35.64	240.959	54.3532	28.2206	30.9057	20.0143	34.9813	19.0085	33.7622	45.4415	32.9596	16.102	31.6349	50.5851	21.8841	53.4507	32.9729	33.1877	63.2345	843.8	73.1237	48.4332	37.8245	45.6963	618.691	62.7356	30.6836	16.8766	25.7714	22.0941	19.0183	23.7021	26.5207	15.5209	25.5556	18.1156	16.3483	21.9755	26.1848	14.7808	14.8731	17.1115	12.1713
Healthy_CTRL021_05	Healthy	CTRL021	5	28.9581	106.786	19.8395	21.5424	238.684	121.476	17.7817	32.852	14.229	24.9716	14.1318	29.1038	33.2373	34.9585	16.9105	32.0533	61.0813	15.6489	58.1597	53.1988	37.2803	127.123	1179.15	151.811	28.5673	40.8926	78.6032	889.332	67.3166	19.7116	10.2409	20.9047	21.8429	13.4905	22.1649	17.7494	10.2964	17.7846	22.5653	18.1535	20.6107	24.8953	9.4317	13.6243	13.04	4.8407
Healthy_CTRL021_06	Healthy	CTRL021	6	30.1682	111.582	20.816	22.9902	351.523	44.1448	22.2454	36.823	18.4412	25.853	13.0295	32.719	49.1952	32.3346	13.3705	32.2385	52.952	14.775	54.0725	28.6777	30.5947	66.9942	1132.88	67.0758	36.2528	29.7937	44.4241	854.629	44.4481	25.9867	12.1818	22.6473	21.7425	17.2685	26.9074	20.4225	10.9736	18.7029	20.7289	23.9586	22.2644	38.3481	12.8439	17.2753	14.1667	6.9294
Healthy_CTRL021_07	Healthy	CTRL021	7	17.9858	122.882	17.62	22.0774	232.371	103.733	20.4963	36.3542	10.0973	27.9659	6.6671	31.0129	36.7667	31.2768	16.1582	36.5192	84.9769	22.7376	77.3618	62.6779	55.4722	132.292	1072.26	309.947	66.4013	43.1091	119.351	1054.3	108.402	46.7961	12.0914	17.1223	12.7078	9.1707	22.5969	9.8554	4.9063	14.4737	25.0945	16.7943	18.8041	16.8397	7.1678	6.8422	9.1625	3.1979
Healthy_CTRL021_08	Healthy	CTRL021	8	21.9149	109.326	16.3873	19.5319	204.658	93.4635	18.9134	34.2229	8.6809	27.5539	9.7838	33.0178	37.3008	37.0937	18.2087	27.8404	83.8765	17.6004	72.183	80.4475	59.5839	200.902	935.547	289.692	67.3709	62.4181	152.347	921.461	98.3859	50.4291	13.7577	15.9395	16.0436	8.7922	22.5182	8.618	6.174	16.9275	28.0037	18.6128	22.033	18.6563	9.0773	9.9829	6.867	5.6629
Healthy_CTRL021_09	Healthy	CTRL021	9	21.841	116.634	17.7313	16.6496	305.309	46.1097	14.3305	46.3746	10.6145	24.7384	7.1844	31.7991	35.7008	32.2389	14.0249	30.8778	86.1323	8.8057	68.7511	74.3505	58.2038	169.566	1144.25	113.791	46.3044	43.0781	137.206	1088.6	77.7155	30.6924	10.2496	18.8876	7.5291	9.8651	24.1054	11.9101	7.1826	16.9387	29.5288	19.5554	24.9528	22.6348	6.8131	12.0686	10.2998	3.175
Healthy_CTRL022_01	Healthy	CTRL022	1	17.8573	42.0473	7.9358	13.1982	265.673	47.5579	13.7749	29.1227	16.953	17.1611	13.5566	29.2192	9.7172	24.6617	12.8283	36.165	62.8887	11.8847	63.655	43.1387	45.3336	108.084	1057.77	125.703	60.131	35.9878	74.8082	903.925	77.5125	31.959	15.9927	18.595	8.331	11.2702	33.8487	27.4034	11.9564	24.7046	27.8206	27.0135	30.7391	24.6728	9.355	16.6544	16.2601	5.9175
Healthy_CTRL022_02	Healthy	CTRL022	2	17.7085	51.1536	14.9518	15.4245	256.846	96.216	24.4365	21.7523	21.3272	30.3802	16.5172	33.1227	15.1422	27.6968	11.6514	29.083	56.5574	17.7175	59.4576	47.0889	32.7654	69.4757	884.81	138.817	38.8274	33.9013	57.7676	681.398	82.484	30.9869	20.2132	25.0289	15.0811	10.0792	30.2094	26.183	15.7572	23.1748	20.6046	25.9629	28.3659	34.531	9.9076	20.3414	14.7776	8.3369
Healthy_CTRL022_03	Healthy	CTRL022	3	22.3898	56.7855	15.2714	11.8016	370.428	53.4673	18.7734	31.7007	25.537	25.0526	11.6326	36.8348	11.0345	29.4517	7.6554	35.0797	70.1757	13.307	67.0653	37.5521	46.8878	129.31	1146.58	70.78	42.2394	37.4882	72.4286	921.6	40.6172	22.0151	12.2173	19.0908	9.7676	12.0685	29.3224	20.0398	10.8882	23.0287	25.0231	23.125	33.2675	25.1786	10.9496	14.4307	15.7117	7.2942
Healthy_CTRL022_04	Healthy	CTRL022	4	27.2499	66.7779	8.5925	36.0785	230.258	76.0139	19.2442	28.1123	14.8536	27.4361	16.5167	32.0546	10.9021	28.6394	10.5854	24.9647	74.9552	22.8439	75.466	45.0454	37.8245	108.108	1139.29	154.085	62.2369	37.7399	57.2038	797.35	69.0248	24.0883	13.5354	27.7199	13.9834	12.7283	26.8669	24.5107	12.3639	20.472	17.1164	19.4829	23.3006	22.0616	10.5152	16.5957	17.1925	10.4096
Healthy_CTRL022_05	Healthy	CTRL022	5	30.1635	76.1607	11.2946	22.914	264.305	147.278	32.729	35.3022	24.144	25.7287	13.6989	31.6848	17.086	24.923	12.676	28.1521	73.1206	30.9347	57.3108	56.1528	45.3149	110.245	1000.61	246.332	34.558	30.3894	54.8876	676.824	89.7103	32.6816	11.1551	22.3078	16.1995	9.8508	24.7691	23.2092	12.5492	18.4102	20.5062	19.7088	21.3192	17.3726	7.2322	13.7918	16.0583	6.7813
Healthy_CTRL022_06	Healthy	CTRL022	6	21.4361	50.007	10.5	15.1306	307.94	54.5014	19.975	26.8669	27.8086	26.587	13.5798	32.7411	8.8891	30.1796	9.7363	31.1811	78.1489	11.7514	63.191	41.968	47.2869	117.892	1237.33	82.7437	38.6702	27.6262	64.9369	889.413	48.6043	21.3119	10.5974	15.1237	12.6377	10.7932	25.6126	22.2659	14.3231	19.8476	23.8805	23.0732	32.8866	37.1753	14.8246	22.986	14.5204	5.6767
Healthy_CTRL022_07	Healthy	CTRL022	7	20.4426	38.6457	6.8257	12.9181	191.811	82.4009	12.9888	26.7945	12.7584	22.0298	12.5061	34.3235	7.2141	24.8748	16.7785	26.5021	94.2149	20.7314	75.8021	66.5185	62.1396	164.261	1096	277.662	48.6399	45.8268	125.892	995.675	98.3431	43.4064	11.2651	20.3639	8.8565	9.9653	25.6719	17.2366	8.6736	13.792	27.8746	23.5959	26.733	24.7812	7.148	12.0163	15.3174	4.9643
Healthy_CTRL022_08	Healthy	CTRL022	8	19.965	45.5034	9.5941	18.6977	154.895	85.3656	19.9492	21.8492	10.9758	21.0681	18.3753	28.4984	9.4956	22.1022	10.9543	21.7682	78.4302	22.409	70.9334	56.7907	56.6193	123.237	1149.63	307.467	65.7354	35.712	95.4765	1001.09	104.456	38.6052	16.6819	19.0543	11.3108	9.1324	20.1983	19.2776	7.1538	12.4483	27.5126	18.4537	28.9401	23.9162	6.6749	14.6715	13.8373	5.1748
Healthy_CTRL022_09	Healthy	CTRL022	9	25.6746	39.2086	7.2184	12.8808	259.278	32.7558	15.7804	30.5196	12.3076	25.7761	12.4505	35.8726	8.5607	29.6345	14.0287	28.0743	110.151	10.3204	73.0855	73.7326	66.7883	150.921	1195.98	141.168	45.1539	48.1794	129.924	1084.63	90.0261	26.0959	9.0932	18.0915	8.8487	8.7303	23.8201	14.304	6.6362	13.0621	26.6641	23.3098	29.4727	27.3899	7.6456	15.9556	12.617	4.6688
Healthy_CTRL023_01	Healthy	CTRL023	1	22.0702	61.0022	17.5075	20.7918	203.565	54.6588	19.5765	23.0943	23.3081	21.5509	15.7658	24.9513	13.6743	24.3046	12.0607	35.169	39.9412	18.6405	39.402	31.4916	30.8406	43.248	630.45	67.6049	38.8293	43.9325	57.1366	1020.76	61.6077	29.6308	18.5262	28.2807	16.6161	12.834	28.6364	30.868	18.4793	32.2954	44.5956	33.6633	47.35	22.8446	16.0476	19.9746	17.0877	7.4488
Healthy_CTRL023_02	Healthy	CTRL023	2	23.7644	87.5471	19.1756	26.836	231.261	100.523	23.1331	30.6528	25.2121	20.0741	17.6137	24.4581	14.1161	23.6616	13.1814	33.739	45.2086	17.5499	39.2874	45.1248	40.6268	88.3931	589.844	118.387	28.9207	57.3317	135.503	961.151	116.04	33.0639	18.1158	24.6223	18.349	15.0963	30.8484	16.5787	11.127	34.8753	53.6107	32.0488	44.2745	26.2526	13.3672	16.508	14.7887	8.0229
Healthy_CTRL023_03	Healthy	CTRL023	3	10.2363	63.1146	26.4305	22.198	127.393	32.7201	19.1654	26.3096	12.4203	29.935	14.2523	17.8097	18.6904	23.4897	13.3933	26.6974	44.106	20.2902	37.2486	51.9504	26.6551	47.3482	497.285	48.9941	34.8927	62.4708	60.4298	782.736	57.435	30.7287	39.2821	35.8503	22.3171	16.2737	28.5936	34.6487	18.4682	33.4285	40.8302	23.7434	32.0939	33.549	17.4664	23.2283	20.5976	17.8746
Healthy_CTRL023_04	Healthy	CTRL023	4	31.1798	130.054	37.6177	20.2779	199.402	55.6892	13.3925	23.4503	24.0319	22.4874	13.9871	23.219	16.1766	20.3426	13.2343	31.3287	36.1347	9.9998	42.0973	28.398	37.6676	57.8386	781.355	68.0518	42.0699	35.5519	54.3628	1320.54	79.173	25.9859	14.3232	27.2735	12.9742	10.8782	27.62	16.6318	9.683	21.276	57.7479	29.7263	43.9449	24.4432	12.817	21.481	15.5604	6.9376
Healthy_CTRL023_05	Healthy	CTRL023	5	36.1402	117.558	32.2647	24.5618	181.94	85.6814	16.7599	26.7731	27.5216	23.7464	13.8103	26.0296	16.7032	22.0348	10.4788	34.1304	38.888	21.8896	47.1467	35.4819	38.3597	53.3134	634.14	100.382	43.3382	42.7604	61.9821	1096.18	100.8	32.337	18.1942	21.7984	20.7667	14.0674	26.2872	28.7613	13.5063	21.3941	48.7313	26.0056	34.3612	23.1773	10.8999	25.692	15.5596	9.6356
Healthy_CTRL023_06	Healthy	CTRL023	6	24.3504	89.7915	40.6404	21.0404	158.778	52.9437	21.1801	26.5035	26.2748	24.3076	13.7956	28.5793	18.5973	21.0463	8.8114	29.6153	37.2232	18.4536	32.83	32.0803	36.2051	38.0687	495.594	46.3762	36.9176	30.2126	40.7913	868.307	61.9941	29.7786	15.8538	34.2934	19.6833	12.4398	28.4666	34.0657	12.5711	21.5201	46.7015	31.6152	35.3765	29.4544	15.9018	23.1525	15.0351	14.1879
Healthy_CTRL023_07	Healthy	CTRL023	7	14.1075	70.8975	16.5896	12.3305	150.108	66.4533	18.2811	27.1437	18.96	17.7304	15.8638	28.1621	10.3442	21.1975	13.7992	32.0852	55.504	14.7117	57.1831	54.1679	56.8257	132.392	925.223	193.215	52.1766	55.0999	140.432	1111.07	109.397	40.5619	10.9347	20.0601	14.7389	9.0196	29.5566	19.1179	11.1188	31.5177	52.4278	32.9162	43.3653	20.4763	11.9683	15.2372	13.0236	6.0416
Healthy_CTRL023_08	Healthy	CTRL023	8	16.5084	74.8613	15.5835	19.828	148.602	84.6416	19.6335	29.4354	20.0225	21.6698	16.2093	29.3318	10.5869	24.2955	16.9572	30.4712	62.0499	25.0616	56.4532	58.2272	53.7853	123.332	847.82	231.649	48.1577	60.0855	141.958	1035.46	129.636	45.9866	12.7296	23.1051	17.1536	12.5475	31.7741	16.7829	12.0102	31.3276	51.9365	34.0751	40.6489	20.0959	11.255	14.7145	13.9649	6.6164
Healthy_CTRL023_09	Healthy	CTRL023	9	16.6031	79.8602	22.8972	13.6897	219.322	32.3025	16.019	30.976	19.9783	24.2243	14.1238	30.5963	7.6527	27.0283	15.2075	36.7868	65.9789	9.4057	56.4087	71.8009	64.7593	162.022	938.635	97.2782	41.4725	60.5688	169.441	1065.73	88.8287	24.5256	6.817	22.3115	17.0532	8.7339	26.5837	18.7823	8.6813	28.7026	52.4226	29.9399	41.4235	19.5299	11.1475	13.6322	14.7789	6.3913
Healthy_CTRL024_01	Healthy	CTRL024	1	28.9941	92.8227	12.6703	20.7094	279.098	75.5588	18.8227	29.4544	11.0444	27.3567	14.8797	23.0819	14.8002	27.0954	14.9123	27.3058	42.6002	10.7079	53.2824	54.4005	45.205	157.374	958.854	87.6294	35.3845	47.4285	129.621	970.011	76.2896	26.9303	10.5028	24.5824	12.5655	12.0221	33.4886	17.0396	10.1478	14.9877	11.9157	13.9814	36.6254	21.9413	8.9448	9.4505	15.531	7.7353
Healthy_CTRL024_02	Healthy	CTRL024	2	36.2643	84.4478	18.3429	21.1907	232.995	73.4775	12.9078	24.7157	13.1081	28.6941	13.5083	16.9074	12.3959	23.5058	13.8153	28.5393	38.0364	10.9359	60.6964	47.3474	33.5167	87.7929	903.444	113.851	42.0593	47.4118	91.0632	997.395	79.6035	22.6771	12.978	23.6348	17.6236	11.7276	32.6857	18.6229	12.9596	14.8489	11.3605	17.0017	41.0932	26.2514	12.8206	18.266	15.7809	7.4304
Healthy_CTRL024_03	Healthy	CTRL024	3	24.7077	139.097	30.4217	66.3497	208.709	72.9464	29.2138	17.2306	27.5866	26.5897	23.2793	22.3679	22.8901	40.5661	20.8581	25.5815	43.5917	26.8266	43.9876	36.5358	23.5452	57.9502	571.641	117.977	83.132	31.5672	41.746	562.029	103.16	45.1479	17.6504	18.0568	14.4885	15.6766	29.7634	23.4341	16.4305	11.5506	8.8288	15.4827	25.7651	22.5002	9.4025	12.9551	12.2452	8.4141
Healthy_CTRL024_04	Healthy	CTRL024	4	59.8418	109.576	18.4915	47.1004	163.976	88.3707	20.1957	21.2625	18.2925	23.1186	19.7701	23.1266	17.0643	24.833	15.2605	28.5884	47.3644	26.2391	56.2982	40.6253	27.6114	93.931	856.289	197.749	55.3868	36.1261	70.4239	651.294	96.3253	29.2852	13.518	21.8946	14.9897	10.9184	29.399	19.7672	15.4387	14.9359	14.9861	8.851	26.5744	17.2275	6.9892	10.4807	11.31	8.7214
Healthy_CTRL024_05	Healthy	CTRL024	5	122.03	163.918	12.4024	71.3273	133.53	103.84	31.887	27.2276	15.8785	31.1069	17.1914	27.2352	16.0784	25.8672	13.6981	21.5742	34.8717	20.7898	46.1353	38.7498	27.9306	94.6391	677.866	203.64	54.4113	34.9629	70.6363	531.994	108.606	36.3746	10.8533	21.5421	16.4501	14.0674	27.6098	19.9279	12.1696	13.1711	7.6151	9.9726	17.4865	18.4758	9.2664	8.8208	10.9562	7.3098
Healthy_CTRL024_06	Healthy	CTRL024	6	20.2388	81.9148	13.0736	15.4956	199.002	31.1881	22.8479	24.3043	10.0003	23.3835	17.9161	23.7114	13.873	23.0326	6.9712	23.6689	44.2887	11.7465	63.047	50.5314	42.7413	147.88	1026.57	58.5049	23.0691	41.1139	106.678	901.626	43.2075	20.7179	12.0184	16.4935	11.2587	8.4682	32.8613	18.4563	12.8066	19.9722	13.2412	14.561	37.1688	26.1391	6.365	12.1943	12.1034	7.3566
Healthy_CTRL024_07	Healthy	CTRL024	7	29.8505	78.1521	6.6554	17.8115	170.585	63.8027	13.31	17.3731	8.1191	21.8075	9.1716	20.2173	10.2714	27.073	16.8048	19.2647	59.773	13.0505	79.2952	66.3443	38.9899	124.952	1064.86	221.703	51.7775	45.8073	103.937	954.072	96.3636	35.8502	14.7624	17.6211	15.0784	9.8205	29.9823	13.7581	8.2415	18.5172	12.8373	9.3887	32.6426	15.4503	5.9817	6.6816	14.439	4.5662
Healthy_CTRL024_08	Healthy	CTRL024	8	21.8839	63.8057	6.5357	14.0374	146.901	66.7109	13.2657	17.6069	6.4467	23.9341	12.4737	19.5501	11.1314	19.3974	14.3045	22.9	68.8563	19.1409	87.2547	82.6461	37.5048	162.182	1102.68	231.137	53.0336	68.152	130.269	991.119	96.8244	35.2761	18.6134	19.8494	17.4248	7.5483	29.6078	13.1995	8.1443	20.9132	11.0051	11.6073	34.1769	18.3602	5.4697	6.9913	10.8728	3.2327
Healthy_CTRL024_09	Healthy	CTRL024	9	30.9208	74.946	7.0084	14.8514	180.568	23.9177	12.3431	20.2962	5.6865	24.232	11.6895	23.4161	10.4551	19.4613	11.0485	23.0188	55.6226	13.3357	68.9198	67.3151	43.4782	144.622	1152.4	91.7849	38.1379	40.691	104.538	956.519	63.9373	28.2115	9.8131	18.5708	11.9147	10.7541	28.3785	10.4013	8.3049	16.9904	8.0958	7.9471	30.1862	16.8925	7.126	9.1005	9.9173	6.3519
Healthy_CTRL025_01	Healthy	CTRL025	1	50.3418	99.7548	11.081	31.2877	261.161	66.9955	20.5435	30.2028	27.9674	27.1102	13.9033	20.4448	9.7517	22.4633	15.9137	43.8804	29.9541	11.2993	39.3968	29.3508	30.2296	43.5123	656.157	58.2839	44.8017	27.3334	44.2169	945.481	55.1489	18.6236	16.4362	23.5671	35.4553	32.8591	23.1606	19.4345	15.5017	24.4626	183.944	34.9567	28.9004	54.4444	17.0912	19.291	12.0421	5.2891
Healthy_CTRL025_02	Healthy	CTRL025	2	53.86	100.689	13.6546	28.5694	202.888	70.6873	26.1157	29.0636	20.565	26.996	17.912	19.1054	10.5285	15.9843	13.2709	37.7774	32.1845	10.5718	43.8285	34.9337	33.8309	55.8387	570.97	82.3895	49.246	34.2947	74.2835	979.892	76.2656	32.1657	18.0593	18.9003	31.1946	25.6703	17.3192	20.5063	11.5853	27.8932	229.405	45.8353	29.6542	50.1368	19.5313	30.73	11.3931	6.6422
Healthy_CTRL025_04	Healthy	CTRL025	4	21.5667	52.1009	16.8541	30.3779	240.519	105.589	34.4443	41.1502	23.1392	27.2027	16.2346	28.4626	11.1611	25.2763	13.933	31.7111	43.1036	16.5451	50.9598	45.621	33.0534	69.59	841.093	136.918	67.1579	32.7571	44.1061	863.053	80.0045	38.0314	17.1919	23.9194	28.8074	21.6701	19.6839	20.0999	13.2467	23.924	102.589	25.6973	26.2235	46.2573	14.7024	16.7855	14.8589	5.3681
Healthy_CTRL025_05	Healthy	CTRL025	5	30.8475	35.3591	16.8091	22.7677	169.029	71.5144	16.3416	29.8881	14.6377	24.2477	15.1362	22.6178	16.0008	23.1936	10.7437	24.5184	43.2085	17.0893	49.5196	44.8711	33.2368	86.7004	864.229	110.803	39.343	54.1353	72.9735	967.531	83.451	23.2581	15.246	20.8334	35.332	19.6159	21.1915	16.549	14.4964	26.3673	151.082	30.3755	22.1815	52.4416	14.6062	24.2515	17.9036	9.7324
Healthy_CTRL025_06	Healthy	CTRL025	6	17.457	44.4086	12.8991	25.1403	293.601	62.5168	24.677	29.4719	31.2084	33.6323	24.0688	30.2133	13.4137	24.786	11.8528	34.8281	45.9572	19.4744	46.7588	42.9698	40.3951	102.862	707.544	77.3205	34.4036	42.6987	100.953	740.686	53.3612	28.8206	10.8035	16.8932	23.95	21.478	19.5791	18.4757	15.7737	27.5469	106.138	26.8175	26.43	41.5196	10.3839	17.6479	13.1763	9.9363
Healthy_CTRL025_07	Healthy	CTRL025	7	15.0279	80.9249	16.2026	16.211	197.526	83.8035	24.7521	40.463	16.627	23.0806	12.6934	30.1299	9.2665	31.0517	17.0743	37.0185	59.7364	17.8449	54.8154	53.0568	50.0961	101.457	1108.45	195.97	38.49	33.0231	86.8534	941.569	71.2707	30.0301	12.546	16.7014	18.3523	26.3761	13.7694	11.4906	9.23	22.4733	130.439	32.1947	20.3635	38.4262	8.831	24.3272	9.3554	6.5685
Healthy_CTRL025_08	Healthy	CTRL025	8	19.466	65.9163	14.5185	15.5261	148.474	72.2861	17.5142	31.0564	13.9567	28.3436	14.5346	27.6726	10.1421	22.0807	11.5875	31.8805	51.9338	17.2993	53.376	58.6429	48.0219	102.061	994.84	251.79	46.2951	37.7818	89.0926	899.813	98.2347	37.7476	10.6324	18.0971	23.384	29.3665	14.5756	18.4676	10.9451	21.3849	141.089	29.0202	20.3078	45.6881	12.3926	29.8842	10.6622	8.8541
Healthy_CTRL025_09	Healthy	CTRL025	9	14.7619	71.2879	16.4898	14.916	275.093	36.1639	15.0396	34.2534	12.8778	28.4554	11.3864	28.3035	7.872	33.7478	16.2856	33.53	65.7183	6.3272	54.1472	55.4319	52.7421	97.8836	1159.11	95.3933	45.0675	39.5596	82.4523	976.682	74.6279	27.3766	9.8108	17.7884	20.9825	27.393	13.9839	11.3193	9.5499	22.8985	156.287	41.1376	20.8136	47.9028	12.0589	26.9586	10.8956	7.5957
Healthy_CTRL026_01	Healthy	CTRL026	1	21.8038	62.6295	18.694	26.2263	343.603	134.757	32.1232	34.2157	22.806	29.792	24.189	22.7409	17.4531	23.8282	13.6452	31.1739	48.9598	17.7904	36.6461	51.5446	37.4297	106.025	570.244	99.5524	25.7229	50.7922	148.369	882.086	79.4131	23.7236	11.4751	25.4776	14.6943	13.9156	28.7388	27.0479	16.1661	32.0989	17.1853	17.7879	34.5045	22.8686	7.6997	11.6777	16.8811	9.316
Healthy_CTRL026_02	Healthy	CTRL026	2	18.6863	67.7994	15.033	21.8702	374.68	97.0175	23.1744	31.7259	21.9564	21.0815	19.603	20.3766	16.3865	16.241	12.5518	30.7543	43.4175	17.7018	44.3666	38.1205	33.2121	83.6328	640.274	87.0903	35.0895	44.5223	104.166	1007.23	86.0435	28.2313	15.2362	19.9142	16.1672	15.5522	31.9185	26.5461	15.8492	41.9603	19.6332	21.7359	42.8423	25.2007	9.6741	12.6681	15.4801	7.2216
Healthy_CTRL026_03	Healthy	CTRL026	3	24.4178	67.507	17.0485	19.6643	424.668	63.6734	27.5498	29.2705	33.5256	29.4809	27.2111	26.7293	15.0138	22.45	11.3246	37.0511	46.6	25.4311	49.1881	31.4459	34.5907	63.565	699.922	44.4256	37.11	33.1171	71.2035	1053.52	64.1266	28.6386	15.7327	26.4515	15.2137	10.143	33.6088	32.5581	13.8515	39.02	21.8088	21.3456	49.3176	28.5705	7.824	10.0814	14.3769	6.576
Healthy_CTRL026_04	Healthy	CTRL026	4	27.025	114.554	16.0479	23.502	264.159	55.0725	25.3559	35.71	21.441	31.2305	20.558	23.0769	15.9829	20.4976	17.9615	34.1917	48.0146	27.063	43.5415	45.7374	38.4058	72.613	591.032	56.1788	28.8151	66.8663	132.412	1064	68.2698	23.7984	15.3994	23.2156	23.4106	11.6305	29.3809	25.551	15.6409	29.116	16.2297	15.0259	31.6335	23.4157	7.2207	10.9881	15.2039	10.6015
Healthy_CTRL026_05	Healthy	CTRL026	5	20.1445	96.9449	16.4341	31.5252	206.819	67.0847	25.3473	31.0618	22.6316	22.1531	25.8561	27.2577	12.0923	18.4141	16.3371	30.8058	38.4478	26.0435	35.4639	25.0626	32.059	35.5473	519.031	104.608	45.8505	41.3139	68.929	952.064	126.072	48.1484	16.2906	26.7486	20.3672	15.6929	32.533	26.7606	16.6558	22.9851	16.5321	17.8067	31.0383	19.9321	9.8907	15.8396	18.1866	10.1444
Healthy_CTRL026_06	Healthy	CTRL026	6	16.8793	89.0113	12.1485	12.7246	168.575	19.9284	13.6728	25.2064	12.8287	23.5977	19.8474	21.7797	13.6092	19.5015	11.5868	34.1549	38.9624	21.1646	40.3147	40.5302	39.3142	64.8178	637.298	31.2965	41.6555	56.1554	101.938	1200.12	57.9469	27.181	20.1657	26.8916	23.2733	11.6313	35.3502	27.0722	15.919	36.3665	23.5169	23.8909	45.6831	23.3596	12.1121	16.7734	13.2471	12.2687
Healthy_CTRL026_07	Healthy	CTRL026	7	28.1071	63.7372	6.4998	26.9219	165.75	62.9535	17.3802	29.7161	14.6273	19.7591	26.3194	30.2566	9.7435	22.4347	19.0608	38.7242	66.9444	19.5782	60.0738	53.4926	60.4281	118.064	953.931	177.882	59.9835	66.3422	163.874	1231.05	120.913	47.2155	21.5437	24.9217	22.0659	10.5012	28.714	31.2252	15.1163	18.2004	18.5279	13.7229	42.6698	17.0723	9.8589	13.8295	14.7801	7.2308
Healthy_CTRL026_08	Healthy	CTRL026	8	26.5809	57.8156	5.7771	18.5099	132.206	87.6704	22.2192	26.5654	17.3318	27.7901	33.6534	28.2434	11.2083	20.8738	16.7984	29.9712	62.2601	32.4389	51.5631	53.7134	60.8944	108.58	867.939	255.505	53.314	47.8094	132.849	1193.21	146.74	57.0579	11.7897	27.7268	25.2571	11.5234	28.1988	32.8075	14.2445	16.0527	19.5315	15.1276	39.9566	17.3466	7.0757	14.7308	13.9542	7.1785
Healthy_CTRL026_09	Healthy	CTRL026	9	34.5214	65.7519	6.5241	13.5995	254.833	34.9231	12.8993	43.236	13.7809	24.363	30.832	31.7753	10.4238	29.2304	21.4329	41.8456	79.7333	21.8336	65.8511	53.0571	74.7534	104.269	995.161	92.8746	73.2002	56.2674	139.382	1256.74	116.885	41.3068	18.8504	29.8065	21.1565	10.074	31.1747	32.7168	15.9567	15.7818	16.4602	17.7653	55.7729	18.7007	6.4874	14.9356	16.0154	7.1602
Healthy_CTRL027_01	Healthy	CTRL027	1	34.2499	43.1643	11.0284	19.1348	136.483	72.9832	21.8544	18.9095	14.7767	20.0762	17.2761	20.1596	12.2939	23.6437	13.3551	27.6309	51.6425	20.263	58.1941	27.8084	24.6551	55.9372	906.602	151.188	78.3416	26.2272	39.0797	898.722	101.862	48.7344	16.4021	21.7897	21.7533	16.2063	28.3661	35.9442	17.3326	20.0849	27.5665	23.5701	34.1001	27.5933	9.9969	23.6376	13.6091	11.1872
Healthy_CTRL027_02	Healthy	CTRL027	2	26.901	78.6652	13.8449	22.5844	154.712	105.52	24.6077	23.4497	15.1567	31.6208	24.0771	27.0441	12.2368	23.9851	9.9904	22.7374	54.3237	24.5495	58.1045	35.0611	31.1206	59.2242	885.551	208.975	71.6956	33.6279	47.2291	835.202	101.838	49.7175	13.3922	24.8574	18.643	13.7574	32.3487	33.688	18.66	13.6782	20.4828	23.0071	34.5113	17.6971	8.687	14.4602	12.0152	8.3035
Healthy_CTRL027_03	Healthy	CTRL027	3	34.9264	49.8132	10.8936	32.7956	254.762	65.1148	25.4276	30.1147	22.7445	26.2155	16.5844	25.0812	10.2455	36.6338	16.5426	33.3936	62.7596	21.5491	62.0859	31.9484	39.9615	117.105	1097.05	88.3073	50.0234	33.3448	85.0704	1110.83	72.4744	30.512	9.7723	20.3761	12.9801	9.2617	33.4259	26.4943	13.7668	20.0943	20.9603	27.3868	36.5528	16.8205	7.5555	16.0019	13.2446	5.6505
Healthy_CTRL027_04	Healthy	CTRL027	4	23.729	74.8119	11.9793	19.0345	101.535	64.175	27.8562	25.628	15.4719	27.7405	18.5744	22.0487	16.8774	19.5426	10.6694	25.9177	54.6485	36.4016	59.1872	39.1486	23.3371	56.1162	877.066	195.167	83.5569	27.2923	51.0573	776.876	106.865	42.3657	17.4987	26.4073	40.6897	23.3183	28.9714	26.5427	12.2447	17.6886	14.6586	21.6502	31.3414	37.8343	19.5509	16.8057	12.5936	12.5731
Healthy_CTRL027_05	Healthy	CTRL027	5	33.3509	99.1909	8.6531	18.0281	144.889	66.0109	15.4559	20.7429	14.262	15.1869	15.3824	22.5494	11.0836	23.6587	12.4618	19.9996	55.552	26.1405	57.7306	47.5701	32.2385	101.721	1042.68	164.609	38.2803	39.5575	97.0998	1072.15	89.7471	33.4815	13.1773	20.0046	44.81	30.5096	27.3001	21.983	10.7952	17.3979	18.1877	19.2979	29.0255	26.3427	19.2751	13.0855	10.2428	4.8519
Healthy_CTRL027_06	Healthy	CTRL027	6	34.2495	123.175	11.2725	21.9716	162.055	25.5393	13.2813	17.7979	7.7451	18.6164	19.7382	24.4514	8.335	29.8555	13.9433	24.9001	81.6742	19.9342	56.7161	37.9265	34.3623	115.543	1148.16	51.6751	28.6365	38.5526	98.4595	1120.35	43.6485	20.9013	15.4852	22.1302	41.5444	37.3675	31.6891	15.519	8.858	15.7863	20.0827	22.1427	35.5122	28.5454	22.949	10.4775	11.3024	7.3105
Healthy_CTRL027_07	Healthy	CTRL027	7	16.5027	28.1091	5.4118	14.1967	158.494	77.0836	24.3814	23.3464	10.1785	20.9041	20.1494	31.7931	5.3617	32.8388	13.143	23.2838	98.7237	31.8626	85.9725	71.3086	54.5053	173.418	1167.95	364.405	46.5372	39.4601	110.279	920.958	111.052	42.0661	12.0584	16.8343	12.1995	6.4139	20.1532	21.0061	12.2656	15.42	19.3456	19.1961	31.6414	19.9147	6.5375	10.7891	8.4884	5.2173
Healthy_CTRL027_08	Healthy	CTRL027	8	16.3922	23.8024	5.673	10.1992	141.934	75.6313	16.4314	24.1229	8.2586	21.6885	16.7132	31.5211	8.297	29.6348	11.234	26.2651	108.546	39.2252	88.3267	72.7411	38.6357	130.93	1147.27	370.644	49.1166	45.0085	87.3478	878.879	110.031	38.8659	12.6249	17.5909	10.0878	7.9766	22.6869	18.7141	9.3143	17.8266	23.0291	21.1539	33.922	29.7859	7.3246	11.1618	7.2599	4.1363
Healthy_CTRL027_09	Healthy	CTRL027	9	20.6397	27.4778	2.768	10.8851	265.482	42.1252	14.8971	26.6708	10.4181	23.8534	19.6553	38.1133	6.3327	45.1527	12.2459	29.0597	127.54	21.4307	103.241	79.0799	49.7207	160.986	1128.89	172.508	50.478	44.8688	105.124	1004.8	76.0701	33.415	12.3598	18.5182	11.6231	5.6627	26.4526	21.5861	10.1883	20.3844	24.9206	20.1165	45.7765	32.9017	7.0204	11.1476	9.8976	4.1718
Healthy_CTRL029_01	Healthy	CTRL029	1	19.2022	37.3788	17.5076	19.4815	221.909	86.8524	21.3845	35.8028	15.7343	30.2517	21.9737	20.3598	64.4404	22.4103	12.2529	39.3458	27.3574	10.7236	28.4381	27.5047	17.9556	36.8308	516.485	56.3634	36.9339	33.7068	65.9534	1021.1	58.8943	18.3083	13.3397	25.3544	87.8203	87.5627	29.0527	28.0802	8.5096	57.148	58.3769	44.194	37.4624	134.771	27.4006	17.673	17.4574	11.5422
Healthy_CTRL029_02	Healthy	CTRL029	2	27.5557	37.0829	22.6402	18.6714	208.822	81.6732	25.0604	32.0322	11.4857	24.9062	22.7344	25.0723	56.6975	17.4684	12.2862	28.142	31.3264	10.9398	28.4068	36.6682	23.2728	43.193	439.846	77.0334	40.2997	38.5361	65.4	858.275	70.6299	35.5973	18.7094	28.569	80.0668	77.5281	31.9081	28.0859	11.295	41.1387	58.0774	37.3215	28.6917	113.213	26.0246	25.2228	18.5879	9.6093
Healthy_CTRL029_03	Healthy	CTRL029	3	22.4906	36.4883	19.8271	17.3698	234.238	33.6067	17.6757	29.6202	13.1254	22.9425	21.1796	18.4329	55.7485	23.7749	8.5993	37.3695	25.981	13.8186	32.7989	28.2293	27.9016	48.4186	565.081	40.5217	34.2312	43.7001	76.0177	1007.17	55.0853	28.7633	15.5042	27.9634	88.5845	89.3854	29.9089	26.8092	13.0682	53.7518	60.2178	36.3187	33.5925	132.132	29.6384	23.5782	21.7179	10.5414
Healthy_CTRL029_04	Healthy	CTRL029	4	24.6234	65.6966	27.0925	25.7628	278.499	88.668	13.1329	37.8936	9.3319	25.3563	19.2479	23.3133	62.3939	24.4747	13.702	33.2835	25.6161	10.2123	29.1469	31.2861	26.0732	67.7571	639.506	86.7684	36.455	35.3889	87.0479	931.573	73.8439	21.8626	14.126	26.8077	97.3395	138.398	33.1234	24.0447	8.0916	66.1709	44.8958	32.4367	26.8785	164.787	37.2418	18.0452	18.1034	12.9232
Healthy_CTRL029_05	Healthy	CTRL029	5	26.7691	40.9494	21.1693	21.0032	131.012	62.2355	15.9417	24.6541	10.1327	20.667	19.3967	18.4981	35.2934	16.2567	14.0782	31.5456	22.7241	12.5994	30.495	36.8801	17.219	35.351	522.562	94.8845	40.4899	36.9481	61.6394	823.794	77.5576	26.9081	14.5061	27.4147	89.5612	118.258	39.4189	41.0064	9.4598	60.2394	57.3871	31.0284	27.9473	156.285	39.1413	23.566	28.0813	12.5006
Healthy_CTRL029_06	Healthy	CTRL029	6	20.0446	48.5751	31.6852	22.2976	202.918	56.247	23.6421	37.4348	10.9841	26.7233	31.4986	22.4774	47.2506	20.4373	13.7662	36.4166	25.8895	17.1676	30.0182	30.3037	27.1043	41.6398	449.334	53.3862	32.6407	24.3836	54.9983	697.9	63.1836	27.9117	13.7043	26.2985	68.4088	101.747	25.2533	40.2386	13.4464	57.9711	37.6927	29.45	26.9546	113.542	23.9333	16.2714	16.8589	10.7012
Healthy_CTRL029_07	Healthy	CTRL029	7	20.5366	30.8946	13.545	22.5345	162.599	71.6393	13.6645	25.9764	11.5578	17.0207	21.6992	18.5848	53.8549	21.1558	13.5791	24.2293	37.1377	11.2799	35.0808	41.0314	31.9364	91.7161	843.789	151.969	51.7785	31.3428	93.5076	869.252	54.8636	37.4037	12.0708	28.779	131.983	247.392	29.8223	20.4141	5.0886	32.7323	29.0189	21.8515	21.3621	79.9106	41.4882	15.7097	14.8125	6.7991
Healthy_CTRL029_08	Healthy	CTRL029	8	13.3025	30.657	13.6187	18.7663	120.991	70.9665	14.1098	28.8386	10.9271	19.226	20.1508	22.3125	56.2286	20.872	11.2013	24.9934	40.2538	14.6872	33.278	37.0765	28.7041	77.4065	721.277	199.917	50.6468	26.6533	85.7981	793.348	72.7459	36.8552	10.1998	38.1265	132.095	246.732	32.8784	23.5983	8.3923	32.6788	37.877	25.3267	24.7864	74.2542	36.5289	22.2846	14.8376	10.4314
Healthy_CTRL029_09	Healthy	CTRL029	9	14.3775	25.9224	11.8966	12.3931	187.992	26.0698	10.8203	24.9853	6.25	17.2588	13.8811	18.0051	48.473	21.879	13.4932	28.7786	45.0082	7.1219	34.8457	46.199	30.1407	87.2577	869.407	67.7586	50.3819	37.3839	96.4321	906.813	59.6186	40.9276	13.154	40.2467	138.537	268.06	33.6567	18.2525	6.9167	32.8963	39.4679	33.2911	30.9185	102.457	41.3184	18.8899	17.1064	7.9977
Healthy_CTRL030_01	Healthy	CTRL030	1	18.4354	48.7735	17.1425	18.6504	384.255	132.237	23.1769	33.0556	11.3464	30.8918	9.1502	29.3785	10.1314	34.1499	15.3275	49.3744	38.6212	16.0755	62.011	51.6118	26.7852	120.454	1075.91	154.728	64.9486	30.5041	63.0203	709.975	67.4137	25.3913	12.606	18.3845	8.9081	9.7788	39.3716	17.8571	7.9808	35.8831	16.3263	20.5162	24.3081	24.735	8.7833	22.2947	16.9827	6.1458
Healthy_CTRL030_02	Healthy	CTRL030	2	21.3583	68.3338	18.6962	26.1632	305.21	206.572	28.4441	41.9587	16.6566	31.6975	13.1089	24.9247	10.4864	27.8356	11.9769	47.0043	33.2335	12.203	51.0643	36.6501	26.4233	64.2173	912.314	205.424	62.2976	21.5628	41.2367	592.857	63.4394	31.4682	13.7377	23.7042	14.3195	16.2424	36.5722	23.5117	15.0576	38.3085	13.0708	20.6938	24.2761	22.9494	9.3474	17.3508	13.0229	8.3299
Healthy_CTRL030_03	Healthy	CTRL030	3	17.8312	46.4911	15.049	16.9868	378.317	68.2294	13.164	35.238	13.1627	35.3491	11.4748	32.58	17.2009	32.0644	15.3936	55.5133	41.7794	7.9307	61.1654	66.8887	41.4632	169.436	1237.14	65.5307	67.7931	46.9051	87.2077	918.837	37.8458	25.5474	11.1917	18.1285	8.0854	12.4242	29.5383	20.2897	12.1474	39.1721	11.3375	13.8175	27.1167	17.5575	7.8836	16.5887	13.9425	5.8227
Healthy_CTRL030_04	Healthy	CTRL030	4	18.9623	61.6966	17.977	23.8005	365.588	148.176	24.6692	45.506	14.0006	30.2004	10.7091	33.3384	13.4684	31.1194	13.7892	53.452	46.4022	16.0233	58.7734	63.6595	34.9513	131.1	1146.42	166.035	50.7359	30.8617	53.027	637.829	61.4541	21.5989	10.7132	19.5234	11.2947	11.0429	32.1515	13.4719	9.783	29.3256	13.2815	16.3583	23.0369	12.7757	7.9685	12.1786	18.7297	7.8989
Healthy_CTRL030_05	Healthy	CTRL030	5	15.4314	62.2152	18.3962	27.6731	421.614	165.565	21.6886	39.1057	14.2387	27.094	9.85	33.0133	7.507	33.0276	13.9363	46.983	39.5146	12.3951	64.1484	56.8808	26.1182	120.719	1163.62	226.653	63.8021	23.5199	53.8899	677.159	68.4294	30.8036	8.9283	19.9269	8.5304	11.5951	32.1982	10.575	6.5795	28.0692	11.1585	21.2036	20.8997	18.6895	8.9578	12.7486	12.8335	6.134
Healthy_CTRL030_06	Healthy	CTRL030	6	15.4281	48.3753	12.6783	13.2885	293.046	38.0749	12.1727	25.4346	11.3029	21.8664	8.0281	27.0839	10.1368	29.6663	13.4975	46.1394	37.663	9.6886	65.6701	55.6243	31.9086	112.066	1335.21	70.3899	54.6815	29.2592	48.9224	827.705	28.7636	23.3355	11.8314	18.1173	8.4611	13.7871	32.8938	17.9654	11.3932	35.4664	11.8516	17.3822	23.7045	24.3732	9.8175	23.4341	24.3691	7.0773
Healthy_CTRL030_07	Healthy	CTRL030	7	14.9444	140.075	31.603	20.1037	209.07	69.988	10.3947	24.7724	6.6059	25.5285	10.6413	26.4776	6.2497	25.7096	11.9158	25.7573	45.2624	11.5255	64.6365	54.0266	34.0621	122.398	1257.94	215.565	59.9197	37.7966	90.856	984.653	70.2051	23.5515	10.6462	15.8755	12.8419	12.7185	30.2944	14.3419	8.9385	20.4275	12.6919	13.0172	25.7551	22.8965	10.8575	22.3184	17.6716	6.2541
Healthy_CTRL030_08	Healthy	CTRL030	8	18.1179	188.457	39.5724	23.8897	262.841	152.304	18.9219	29.3506	9.8491	25.442	14.8113	28.8196	6.2386	33.0541	15.0053	28.384	51.9819	18.1342	64.3901	58.2773	30.7011	128.835	1030.76	344.664	73.8807	35.1845	91.4103	857.719	105.594	37.2315	10.67	19.3653	9.9406	11.844	28.3434	16.0436	7.8881	20.1061	10.9145	12.4776	21.1511	16.8875	7.1733	16.9836	12.9609	5.2398
Healthy_CTRL030_09	Healthy	CTRL030	9	22.3687	176.439	35.4883	19.5058	376.335	60.6794	14.1503	33.5879	8.1894	25.8901	9.7911	36.3565	9.8554	42.5587	19.2041	39.8568	56.3081	12.2035	76.8169	77.5981	36.6643	147.693	1055.93	148.788	61.5854	42.2867	106.725	982.325	81.784	37.5042	10.5461	15.9793	9.6352	8.3834	28.1694	17.3002	8.888	22.1367	13.6855	13.9989	28.8633	19.9324	9.5054	22.2649	19.9407	4.702
Healthy_CTRL031_01	Healthy	CTRL031	1	24.5254	35.3391	7.7911	21.4807	331.437	81.9373	17.0327	42.9422	12.625	26.7189	21.2372	24.0089	7.8447	18.2388	15.6188	46.2127	37.2976	16.4926	45.1338	48.7045	47.3354	86.18	606.186	69.7147	49.0385	76.3464	158.028	1155.18	81.8282	26.0966	19.2099	24.6081	10.6236	10.0844	32.0937	30.506	12.0092	21.9786	16.7221	20.3239	36.5069	17.3358	8.8493	10.8445	14.6276	6.5502
Healthy_CTRL031_02	Healthy	CTRL031	2	22.6252	42.5497	12.2786	24.2432	321.933	151.898	20.6208	41.5171	13.3251	32.0745	25.0218	21.9538	10.9981	12.658	13.0461	42.7981	37.7421	16.3137	46.6703	41.6337	50.3813	79.6536	524.43	102.189	48.464	60.479	144.775	997.468	119.905	33.8695	13.5386	24.9684	11.7954	12.5948	33.8959	27.4896	12.779	23.6527	20.6243	23.6392	34.4384	20.0385	6.1538	12.8242	13.1547	11.3052
Healthy_CTRL031_03	Healthy	CTRL031	3	27.1026	41.475	17.0092	24.2227	347.526	71.1596	22.574	37.1344	20.4362	31.6603	20.643	28.8682	11.6909	17.2596	9.7628	46.3191	41.2536	10.264	34.5155	40.431	39.1998	49.233	603.765	37.1536	48.4241	36.8794	67.6912	1125.14	52.7211	28.8964	16.5462	28.8688	13.3667	13.4255	33.0564	40.6735	16.2009	19.1022	22.8055	17.2602	37.3537	20.7044	7.4359	17.5164	16.1104	11.1594
Healthy_CTRL031_04	Healthy	CTRL031	4	37.9294	135.369	18.8111	34.6953	305.883	85.2909	28.5965	39.7298	16.7088	27.5153	17.749	27.399	18.5572	18.2508	18.9675	35.5347	44.0594	17.7355	30.7325	59.5574	45.3681	98.0404	586.443	75.6385	33.8902	76.1502	156.25	949.899	93.1585	27.3984	16.6442	20.5909	12.3819	13.8857	28.4405	29.2564	16.2789	12.4139	13.3712	16.8666	25.6191	16.9255	9.1268	13.9754	12.022	8.0906
Healthy_CTRL031_05	Healthy	CTRL031	5	30.4525	125.971	10.5234	22.1341	222.232	62.1033	16.1638	28.5613	16.4088	24.9807	19.1463	21.75	12.342	14.6023	10.6179	30.6736	42.6913	19.5763	40.776	31.8576	36.1112	52.7299	641.141	96.1108	44.0046	69.9498	72.2481	1142.63	96.4747	23.471	21.5033	21.693	18.235	14.3386	28.4603	40.5215	13.8375	17.7272	19.6539	17.8901	31.5366	21.8072	9.5412	13.8317	19.4007	10.5937
Healthy_CTRL031_06	Healthy	CTRL031	6	21.3295	133.433	12.2491	12.2546	312.616	39.6616	12.0956	33.9972	8.2921	25.4545	20.4838	26.4186	10.2171	18.5849	12.3146	39.9147	42.6562	15.0712	42.1679	38.4497	51.6102	66.3062	761.849	44.934	40.7263	43.2833	108.709	1367.8	56.6952	22.3491	13.8845	20.5272	11.0794	6.4689	31.7568	46.0805	10.5468	21.3213	21.268	18.8199	38.3135	23.1119	5.8588	14.0448	13.2046	5.8358
Healthy_CTRL031_07	Healthy	CTRL031	7	17.9074	45.717	7.4433	10.4141	116.109	44.5471	12.9704	26.4593	7.7173	19.9918	17.6748	22.9038	9.058	17.8151	12.7643	24.7124	61.2383	16.3305	54.9899	42.1642	62.4334	105.458	988.923	187.574	45.4239	46.997	120.541	1179.84	105.808	36.0568	12.6391	16.8568	14.7246	7.9512	23.5307	24.3789	14.2201	18.3185	19.3207	19.9449	35.2388	17.1124	9.1117	15.8523	12.149	5.7734
Healthy_CTRL031_08	Healthy	CTRL031	8	22.6462	59.5673	6.7219	17.9093	122.239	55.896	18.1769	26.9188	8.4562	21.4027	25.8921	24.2365	10.4605	17.7633	12.3718	27.1181	67.8833	17.7177	51.924	43.9946	56.7286	101.41	953.334	246.377	43.707	45.4182	117.333	1118.86	138.596	44.8764	15.3703	20.8701	11.8268	9.7886	24.3513	25.7638	13.2099	14.154	20.1644	16.8578	28.7606	22.3689	7.5574	12.2064	10.9766	7.0465
Healthy_CTRL031_09	Healthy	CTRL031	9	21.7388	52.9471	7.3809	15.9073	126.698	23.6877	14.7798	25.9831	6.1217	16.1595	21.7582	26.7104	10.1284	17.6019	14.3201	28.3368	56.8131	9.7979	48.8797	51.3125	65.2934	95.0307	1016.38	77.5939	37.5845	38.4712	99.7693	1159.52	86.4411	24.4258	11.9968	18.2657	11.5799	12.1067	22.2827	28.7665	10.2971	14.389	16.3278	18.4937	28.9717	26.6913	6.8369	14.215	13.6832	8.3884
Healthy_CTRL032_01	Healthy	CTRL032	1	17.5351	30.0665	13.5987	16.3151	391.389	113.257	22.1011	55.9174	18.6423	36.9994	23.7212	29.0371	151.72	22.7949	15.0756	56.46	42.8179	12.4526	46.2964	46.2329	45.4381	75.5017	626.033	59.7328	47.7274	35.1316	86.6179	873.807	67.1841	18.44	11.8514	20.9207	33.6873	15.2389	41.7988	27.799	12.4157	33.3881	14.6544	16.3416	34.4855	30.0987	15.1288	10.6028	19.4833	5.9282
Healthy_CTRL032_02	Healthy	CTRL032	2	27.4021	33.3787	8.4503	17.8455	292.022	67.9141	18.9163	43.6319	16.3513	39.6257	16.4752	20.8082	86.9852	19.75	12.8757	60.0046	34.9705	11.7076	45.6718	48.9622	49.4006	63.6349	691.239	63.1307	50.5226	44.8364	72.762	984.641	72.1672	20.5651	14.3505	28.2124	26.3537	21.4523	37.8467	34.7912	12.5556	37.5834	14.5469	14.4251	29.1605	29.539	15.2105	13.3833	17.8433	7.6962
Healthy_CTRL032_03	Healthy	CTRL032	3	17.7097	25.7472	11.8455	17.4504	352.041	46.9508	16.7705	43.7201	13.6676	35.4645	19.2355	27.1424	95.0347	26.3526	11.1433	57.2321	36.5105	11.4196	46.1739	41.5686	40.8014	65.8354	725.548	41.5019	52.7526	41.8419	82.7738	983.246	49.0815	13.8179	16.9926	21.4311	36.0718	15.5152	40.2834	32.4135	12.9567	37.9796	14.8096	19.5869	38.6042	32.0048	15.6704	16.6479	18.1085	6.9879
Healthy_CTRL032_04	Healthy	CTRL032	4	29.5104	36.709	13.172	24.0318	205.988	49.8243	15.6803	32.3211	19.7598	21.67	20.5906	28.7761	51.8652	17.075	13.5123	35.1309	44.5894	15.7141	51.4251	38.3175	36.0163	56.8781	747.847	73.7791	46.2482	64.2482	72.2965	1208.35	70.6245	19.6524	28.4933	26.6144	30.2604	11.9051	27.7553	30.748	12.66	24.6537	13.5281	16.7442	27.3135	30.3487	16.2649	13.0395	16.6022	9.1909
Healthy_CTRL032_05	Healthy	CTRL032	5	23.8319	41.3644	9.8695	27.2292	183.939	96.9941	20.8392	29.4376	11.2948	23.599	13.432	26.2369	49.289	15.8004	12.6375	25.1177	33.1007	22.7526	41.9217	45.2307	36.3045	49.4356	639.187	174.798	52.7526	60.785	89.6393	1130.61	149.573	51.6552	25.3703	27.7649	30.9891	14.0745	30.6041	27.6045	10.8004	25.8187	15.1533	11.8999	26.2738	22.2911	11.2177	12.1707	13.3587	11.3461
Healthy_CTRL032_06	Healthy	CTRL032	6	29.3137	54.6928	11.5826	16.0836	357.462	46.1168	13.0754	43.3417	16.7578	27.6773	18.1508	27.0674	87.9675	22.5386	15.6164	40.03	45.7752	12.4231	47.4308	38.0555	43.257	80.5539	781.739	55.1976	41.0149	49.7126	118.802	1198.47	69.6977	18.8356	14.7436	24.3359	29.1505	13.8305	31.9153	30.5032	13.1836	21.0926	16.0294	17.0658	38.2304	35.6843	16.2101	17.4584	16.8789	5.4081
Healthy_CTRL032_07	Healthy	CTRL032	7	20.644	32.639	6.129	19.4854	205.744	123.089	12.6186	45.2223	10.8065	25.127	23.3145	30.6789	109.075	24.6823	18.4957	31.8758	68.9104	21.2345	61.9025	66.5308	53.7529	131.437	901.096	278.584	53.3093	53.7213	133.643	994.074	134.19	49.7202	10.4977	18.9564	25.2568	13.0764	18.5114	17.4905	7.7091	22.9733	10.672	9.3417	25.9057	23.9682	9.6952	9.4202	13.8945	5.063
Healthy_CTRL032_08	Healthy	CTRL032	8	20.7518	30.5672	4.2095	22.4021	174.722	117.378	22.6826	43.3772	12.0315	23.2324	26.6176	26.0673	113.593	25.6571	17.8283	32.0974	58.318	19.6275	58.5032	56.9409	48.7034	102.216	872.197	299.281	53.7164	45.1118	111.643	1006.67	145.858	52.0031	17.1322	20.6869	30.667	17.9882	24.2897	17.6628	10.825	23.0408	14.7541	13.6884	28.2506	22.6639	9.1941	7.9053	12.217	4.834
Healthy_CTRL032_09	Healthy	CTRL032	9	22.3481	33.2252	6.278	15.9961	311.991	47.4295	12.2661	52.0711	9.1402	25.259	23.7452	30.6046	107.566	26.2201	16.5453	35.9695	69.8249	10.3488	59.4957	62.8859	61.9987	140.269	1006.15	108.343	41.5589	52.032	140.087	1098.27	92.7121	26.3077	9.8327	19.6419	24.4007	18.5407	19.9954	15.825	12.3637	28.0814	10.6337	9.8913	29.3067	25.6096	9.6542	8.4023	12.3807	3.7381
Healthy_CTRL033_01	Healthy	CTRL033	1	21.0883	26.31	11.7848	24.147	439.28	174.66	35.9471	38.1166	18.5181	39.83	14.2404	25.6081	15.3971	25.8902	14.8376	39.4746	39.7286	14.9295	52.9007	46.7137	32.595	99.9299	713.938	126.582	58.9971	37.2265	98.9652	814.224	90.7849	27.2845	11.0463	20.2483	12.7656	10.9784	25.6004	30.3147	9.329	30.0815	17.5541	24.571	19.9919	20.6414	9.7569	13.0798	21.3149	8.4757
Healthy_CTRL033_02	Healthy	CTRL033	2	25.1409	29.5631	15.0818	19.7516	397.926	190.953	23.9323	34.4162	17.8551	35.1885	11.95	23.9819	9.1674	22.41	12.8506	41.943	37.0175	18.2021	51.3434	41.8042	33.1784	79.6462	761.228	151.433	60.3712	34.702	92.3192	937.943	103.543	28.2563	11.6983	16.2182	14.3922	11.9222	28.9967	37.3925	9.7343	28.3683	17.6941	18.632	22.643	22.5935	10.2717	15.3196	21.3314	8.7748
Healthy_CTRL033_03	Healthy	CTRL033	3	22.2636	36.9594	16.4756	27.3984	606.181	149.931	38.3936	48.5408	22.5395	41.1833	12.2798	28.1336	9.4035	34.8447	13.4065	54.5323	30.025	12.4712	58.604	45.8548	38.0147	88.4302	823.637	77.4062	61.3885	33.1766	84.257	949.323	61.8945	21.2887	11.4943	18.7727	12.0874	9.195	29.6505	31.1507	8.7485	30.8916	16.302	21.7271	15.2166	22.7345	12.5216	12.4291	21.8717	5.2874
Healthy_CTRL033_04	Healthy	CTRL033	4	26.817	87.3036	17.0939	20.3978	368.938	62.2155	18.3952	28.3521	13.8943	26.0544	11.9794	26.0085	8.5296	22.5571	15.4149	29.3872	29.4817	10.3019	50.9548	32.9469	26.0326	71.1703	915.969	83.7716	55.1421	38.3652	68.0553	1296.63	97.7872	24.2164	15.2137	18.7746	15.1328	11.9849	32.0093	31.7539	8.3935	22.2013	21.3854	22.8164	15.9874	23.1824	11.2184	15.9338	15.3456	5.1313
Healthy_CTRL033_05	Healthy	CTRL033	5	29.0255	81.8899	20.6839	22.6556	248.931	84.8659	35.4513	34.8874	20.2455	28.2417	11.4902	21.5415	13.0277	20.1107	12.8689	23.4913	38.1833	15.2289	41.1142	47.0578	29.3687	67.2213	740.222	128.463	51.3004	63.5115	77.0461	1103.54	110.197	27.2396	26.4957	24.6735	13.5322	12.9147	28.9115	28.4736	10.5495	19.9354	17.4457	22.3852	16.6808	26.0838	11.2516	13.2566	20.0684	8.9854
Healthy_CTRL033_06	Healthy	CTRL033	6	13.8825	77.9207	19.8952	13.9279	343.439	53.6565	19.571	28.5068	20.6898	33.5459	11.7487	24.1535	11.7107	22.289	10.49	29.3129	37.9083	11.0561	38.4205	24.5098	27.1083	54.7864	820.406	88.8282	69.2459	30.6728	44.283	1169.91	94.8568	44.0935	12.8187	15.9541	13.8695	15.2022	32.1707	22.8928	11.3907	18.6086	14.4974	17.7255	14.5252	21.8134	9.6953	11.9107	18.8631	7.1265
Healthy_CTRL033_07	Healthy	CTRL033	7	12.0639	22.9811	6.875	12.8773	141.398	55.2367	21.7078	24.5537	8.6091	24.7779	10.88	27.3388	8.1989	26.6997	15.2506	19.4854	50.6888	17.8503	54.2542	53.181	35.9888	131.307	1205.87	192.212	45.3333	38.0978	93.4909	1090.1	78.0694	32.3333	12.8359	18.122	14.8282	10.2619	18.2462	23.3007	8.988	17.8871	19.4848	19.2083	15.3948	29.1276	7.6728	13.002	14.2396	5.3526
Healthy_CTRL033_08	Healthy	CTRL033	8	21.8806	21.4692	7.0063	13.9046	167.05	113.035	19.3315	27.6764	11.3201	25.8992	15.1688	37.3873	9.3192	30.7757	19.4329	21.9562	62.5315	20.341	59.6977	58.2055	37.2196	150.69	1057.26	328.534	55.2771	50.4102	129.713	1013.82	107.93	38.9518	13.5656	22.4023	16.2118	10.3201	20.3833	23.9534	11.9141	18.803	12.3527	11.7521	12.9642	28.3806	9.9689	12.152	13.0688	5.949
Healthy_CTRL033_09	Healthy	CTRL033	9	21.44	18.6805	6.9475	12.7961	243.439	32.2277	15.4477	29.2754	7.7519	23.8771	15.9366	35.3082	9.5219	34.2029	14.7465	28.8879	59.1362	13.9743	60.6282	68.5182	45.9427	146.007	1268.1	116.091	45.6576	43.0813	122.661	1127.05	82.0596	35.4872	10.9251	15.8271	7.372	9.8338	18.4842	23.6564	7.6672	16.1455	14.5379	12.251	10.5954	24.8806	5.712	9.2363	12.8385	5.298
Healthy_CTRL034_01	Healthy	CTRL034	1	28.4787	45.8003	13.5392	24.449	242.72	55.9006	19.2897	32.7561	21.7769	31.9006	14.6734	26.1571	10.6155	17.1211	13.2711	37.7757	31.217	13.9867	45.4215	43.3409	46.8112	96.9706	704.345	46.1436	37.6477	38.2179	98.7465	920.452	43.4284	19.5915	12.8417	13.6183	30.5926	30.3468	33.607	20.2101	11.8531	40.7207	30.7076	18.9452	37.3182	61.4544	15.0946	13.68	16.9464	15.1621
Healthy_CTRL034_02	Healthy	CTRL034	2	27.1792	54.7945	16.4345	14.9252	207.066	45.9763	23.5134	25.6613	19.9032	24.9542	11.5026	21.0735	14.1847	18.1702	11.1983	35.0863	32.677	9.7783	45.4844	37.4763	26.4676	49.3171	602.854	47.1414	45.2987	36.8685	58.4302	853.594	48.6698	34.1415	11.7047	23.2065	36.19	24.5273	27.1449	27.0613	12.877	37.1091	34.3658	21.2314	24.2129	65.7224	13.196	18.1271	21.2669	12.4405
Healthy_CTRL034_03	Healthy	CTRL034	3	31.0993	52.0988	10.2299	19.1074	133.319	27.9865	14.3468	21.0272	12.8996	24.0114	16.0243	19.7202	10.2364	19.3797	11.3364	38.1503	33.2762	10.6634	44.2385	37.5257	30.9623	65.5208	692.927	30.8038	40.4339	38.8876	68.2977	991.926	49.3086	31.6214	15.8254	19.0811	33.9985	25.3056	33.4285	23.0103	12.8405	40.7799	28.4809	23.671	42.8081	68.5692	16.9507	18.7776	19.4202	8.467
Healthy_CTRL034_04	Healthy	CTRL034	4	42.9077	61.7444	12.986	25.497	149.838	51.7113	17.3372	21.4481	20.5277	24.9602	10.1076	25.7651	11.3801	22.2221	11.2795	26.5473	42.5611	14.959	56.453	37.8762	29.3054	75.903	826.345	94.6795	33.9546	40.2676	78.2588	927.911	68.4068	24.3195	12.7641	20.1949	27.7765	19.7932	32.1203	17.9763	13.1823	38.7819	24.082	23.3276	30.4365	58.4412	10.4526	15.5094	18.9897	9.1115
Healthy_CTRL034_05	Healthy	CTRL034	5	37.9813	47.496	11.2156	21.965	157.308	60.4113	20.5316	21.5805	22.3064	17.645	12.6414	22.0368	17.6468	22.0299	11.5157	25.5675	40.0731	14.0131	48.8467	52.5013	29.1493	91.0965	845.924	109.532	38.731	45.0505	94.435	928.775	73.5284	28.3128	12.9343	17.4268	34.546	20.0544	28.8287	17.8974	12.4848	35.4793	29.5473	22.2863	24.2334	50.2441	11.6289	13.5061	19.285	11.4422
Healthy_CTRL034_06	Healthy	CTRL034	6	23.2868	71.7186	14.6034	25.7064	302.373	47.575	28.1196	23.5997	29.5243	25.5422	16.1994	29.6762	12.158	23.1728	8.3457	31.9103	42.6786	17.4395	49.5679	35.7488	37.0453	90.2091	878.991	56.3921	27.5671	34.909	77.6426	900.669	47.1425	20.8886	12.511	16.7034	26.1359	19.3264	27.8757	15.1743	15.6156	39.3073	23.7116	20.2205	29.7244	42.6099	12.867	12.281	14.4022	10.706
Healthy_CTRL034_07	Healthy	CTRL034	7	28.1037	27.852	9.0739	26.7747	191.506	85.4328	24.3484	32.3728	16.6813	25.5948	10.5996	28.9626	14.9739	24.854	14.4233	27.1091	71.9511	17.8678	79.4993	58.4427	43.8634	126.416	1107.66	280.185	67.6169	45.8199	97.4058	985.098	85.5073	55.5125	15.4892	21.0829	19.0873	18.8239	14.823	11.3134	6.66	20.1697	21.2047	17.2964	20.7772	29.8421	11.7215	13.9853	11.1822	7.828
Healthy_CTRL034_08	Healthy	CTRL034	8	23.8374	47.4583	7.7351	48.7725	161.484	76.3399	27.2178	27.2182	12.7062	24.7131	12.6563	24.9773	10.2549	22.1125	15.8504	20.3621	55.7544	22.1536	64.8735	64.1905	38.0084	117.366	1091.96	283.59	78.1302	35.3017	83.2695	890.066	87.0721	59.7302	11.5774	20.7578	19.8331	17.3696	15.6985	9.1372	8.0535	18.1352	23.5232	13.9725	18.0906	31.8354	11.8944	14.6264	11.5748	5.6864
Healthy_CTRL034_09	Healthy	CTRL034	9	34.9673	29.25	5.2785	28.3365	248.772	38.8413	21.211	36.7275	11.8217	30.1832	11.9546	27.6389	8.7728	28.3194	18.4259	36.7935	79.8334	15.3821	77.0745	62.42	46.8243	120.508	1214.37	188.746	85.538	44.3486	76.7926	1094.65	106.291	65.2353	14.5659	18.0335	20.5429	19.1949	14.9952	15.0961	7.1508	20.9423	20.4131	14.5385	24.4019	35.8182	11.9256	15.6056	14.3006	5.6494
Healthy_CTRL035_01	Healthy	CTRL035	1	12.5121	47.7055	17.0641	13.578	305.809	71.3727	22.8417	40.2264	18.7254	34.1592	14.2387	31.0642	8.7614	22.5042	19.5697	54.1069	29.1751	13.3065	46.7635	47.5457	36.9366	72.4115	758.659	75.8174	62.431	31.7296	72.8426	954.237	62.3297	21.2174	13.9183	22.4484	13.4501	11.6262	45.387	26.0301	11.0334	38.9707	10.7198	19.8574	33.9914	29.4794	9.1972	13.5102	13.8925	11.0105
Healthy_CTRL035_02	Healthy	CTRL035	2	17.1968	63.4429	17.1474	28.2738	433.4	197.849	43.9136	44.5219	34.9023	37.118	15.3341	32.4527	10.0073	24.9645	16.6972	49.7348	38.2381	15.3793	44.1587	60.2949	41.4186	100.333	655.117	142.299	66.3886	44.4152	104.309	751.804	95.8006	34.171	15.4216	23.7117	12.8597	9.606	32.5937	22.7693	12.3456	29.3973	10.2975	15.0507	18.9648	17.4321	10.1764	11.094	13.0773	5.9104
Healthy_CTRL035_03	Healthy	CTRL035	3	14.4976	49.5968	14.7047	21.7559	360.844	50.3776	23.9542	34.9145	18.4195	31.478	12.8637	27.0873	12.7333	25.9747	13.1863	53.4828	40.1596	13.4147	45.4847	50.5889	40.4378	77.1833	737.789	51.9868	63.3767	32.0396	76.7975	926.443	43.3588	25.4812	18.5997	22.6882	12.5494	11.7465	41.0389	18.7699	13.6454	31.7582	13.2763	24.2145	34.6487	24.6874	7.0597	10.9598	14.1856	11.1315
Healthy_CTRL035_04	Healthy	CTRL035	4	20.0587	60.0661	10.5727	29.3303	324.413	152.268	30.3091	54.4287	31.326	38.057	14.8224	39.4275	13.9974	25.9952	15.2351	51.8455	38.5051	13.7226	44.8273	58.4486	39.6475	104.287	848.438	122.08	55.716	53.047	114.76	976.351	88.0521	25.2665	10.7192	23.8843	13.4015	10.2312	37.7343	15.6763	8.3036	27.0524	10.4836	21.1564	27.5996	22.6165	6.2622	9.477	11.2466	7.0263
Healthy_CTRL035_05	Healthy	CTRL035	5	19.9175	62.2529	11.6536	31.9121	270.714	117.433	25.0123	43.0326	21.8541	30.5304	12.6902	31.421	12.5089	27.365	20.2041	38.2979	35.3118	19.4944	43.8801	41.1165	29.3146	58.1022	781.001	139.915	58.9502	40.8016	66.2191	928.394	99.3073	22.2855	14.9151	27.3254	15.9509	15.4774	33.0516	30.8589	17.4804	28.6595	10.8124	19.5946	23.6529	21.7556	8.8137	10.5704	9.7667	8.1064
Healthy_CTRL035_06	Healthy	CTRL035	6	15.1236	52.4247	19.56	25.5841	329.433	68.3196	23.1517	44.9109	23.173	37.8158	21.076	31.9102	12.7704	26.2912	13.6949	48.7651	35.4991	17.1178	42.6985	44.4369	41.5213	122.572	725.181	50.4431	40.2625	43.1757	104.861	836.909	51.3843	19.5989	10.3334	23.1947	17.3703	15.3039	38.0138	19.0761	10.7421	22.0717	11.8653	17.8709	20.4741	19.2964	9.4852	14.8423	14.7964	9.7887
Healthy_CTRL035_07	Healthy	CTRL035	7	16.23	54.5219	7.909	12.4478	145.095	34.266	17.2016	27.5175	13.4324	23.8621	13.6171	42.9721	8.5029	29.4206	14.8573	29.7475	60.2106	11.5818	53.8009	51.3321	43.8288	124.336	1246.48	183.392	72.8429	43.9959	108.859	1174.04	77.6425	44.5953	14.4264	20.4529	14.6917	7.065	25.6916	21.8189	9.8978	18.2141	8.931	18.3181	21.4051	20.4397	5.0171	9.1982	9.8424	6.3977
Healthy_CTRL035_09	Healthy	CTRL035	9	18.5826	61.3901	8.625	12.9085	166.878	23.583	12.5083	27.6765	11.1945	24.0055	19.5448	42.5204	10.5578	32.232	13.4266	31.9561	61.0359	15.3665	58.2199	56.0283	39.8001	125.013	1287.74	108.273	73.2716	46.6158	100.248	1174.4	72.8036	32.6204	15.7055	20.4537	13.0043	9.312	30.5545	20.9136	10.1734	18.4924	13.1589	16.0719	25.1824	21.9547	4.5693	8.3497	9.2998	5.2682
Healthy_CTRL036_01	Healthy	CTRL036	1	29.0465	54.2448	12.1033	9.1645	216.121	54.8258	18.0928	28.961	11.4232	25.7132	17.9607	26.0503	9.0593	22.4869	10.7074	38.9713	50.6878	11.4209	38.876	36.4523	46.6216	61.1977	842.39	73.5321	48.382	32.7409	85.3849	1337.1	92.978	28.8471	17.1898	27.2025	9.1804	15.3707	34.0263	21.9417	14.1145	31.3726	17.1261	17.1685	72.6182	29.588	9.4472	9.0374	11.5131	5.3476
Healthy_CTRL036_02	Healthy	CTRL036	2	24.9017	30.1506	8.6706	13.272	113.916	41.0578	15.2296	22.7798	8.552	17.7611	15.0646	20.774	12.2946	17.2176	11.9513	31.4652	39.1082	13.6029	30.4653	39.6725	30.8356	60.8542	741.285	89.6444	42.69	41.3699	78.6294	1266.4	103.351	33.658	20.0042	24.6109	17.9565	10.5674	32.919	35.5589	15.1329	27.0171	14.0179	12.9438	67.6102	36.5467	9.9874	20.4206	15.4893	12.2731
Healthy_CTRL036_03	Healthy	CTRL036	3	26.7062	38.6196	13.9724	17.8044	227.317	38.246	23.4141	35.9135	14.87	27.7105	16.6641	19.6978	10.8887	24.1011	11.8931	46.1937	46.541	11.0924	34.6111	43.0695	46.6632	106.472	839.893	44.6857	38.6529	61.19	144.367	1345.67	61.761	25.4276	14.3783	26.3877	12.7207	14.4682	30.9812	23.5122	11.6194	29.7319	16.9055	14.4003	74.7129	22.8301	7.716	9.6917	13.4959	7.8481
Healthy_CTRL036_04	Healthy	CTRL036	4	39.4942	133.186	14.0306	47.6832	110.353	90.9916	21.4455	35.5338	22.696	19.3012	19.4784	18.3184	21.4589	21.7357	16	31.157	45.368	26.5023	33.1448	25.0417	25.298	42.1863	536.646	200.203	88.6135	34.9216	55.5927	737.745	179.862	58.7018	13.518	26.4546	18.9734	14.9666	29.1903	26.8199	16.7239	19.0422	12.6736	12.3325	34.0047	20.7699	7.8452	13.1514	10.2847	12.2956
Healthy_CTRL036_05	Healthy	CTRL036	5	24.3021	81.3626	9.5201	16.3018	117.339	34.926	20.1084	19.8922	11.45	18.5647	17.0436	26.6097	13.3789	21.0021	14.0708	30.9942	43.6989	17.1893	38.3747	37.8839	31.0269	54.0676	768.18	73.0932	39.8261	33.5622	51.8804	1215.02	77.4612	27.9384	18.637	24.8502	18.4258	15.7652	29.1545	29.5866	16.0077	26.6218	19.0653	18.9708	68.8241	23.5901	13.7918	18.3805	14.6777	9.4633
Healthy_CTRL036_06	Healthy	CTRL036	6	21.6123	90.3197	13.5271	17.5871	182.992	31.3192	15.4419	40.7736	13.8641	26.9328	19.7086	29.2815	14.2462	23.6413	13.2566	25.1532	52.315	11.3874	27.3846	50.9662	47.3856	127.902	749.65	52.4807	37.4952	66.6779	155.601	1075.29	71.2666	26.7117	16.5884	23.7008	13.2633	10.1681	26.0636	18.4772	13.3696	18.1433	13.63	11.7934	66.5529	20.5407	4.9998	13.3774	15.9655	8.9661
Healthy_CTRL036_07	Healthy	CTRL036	7	22.1494	55.1663	8.0339	17.7622	143.227	45.151	22.5759	35.3099	12.159	24.7021	13.3625	24.7983	8.972	21.1231	16.9718	42.583	58.034	11.9596	49.7979	50.7318	63.5223	82.2038	922.558	131.75	68.066	54.1912	108.561	1295.86	93.6558	53.2383	17.0441	27.5515	13.9946	10.9352	32.5442	21.1824	11.9487	17.6308	18.2741	19.5444	90.4731	26.5554	5.7016	13.129	12.7908	6.6595
Healthy_CTRL036_08	Healthy	CTRL036	8	21.6238	59.586	9.2198	15.2129	157.731	60.7559	12.2883	35.6049	9.7121	24.6073	11.9242	26.9316	8.6061	19.7113	18.0733	44.9198	58.3102	17.5333	54.6208	56.9044	61.095	86.868	985.99	172.029	58.7441	52.5738	102.709	1371.09	118.139	43.71	13.6548	26.5492	18.8633	14.2931	39.8866	19.2111	11.504	16.791	16.8564	11.0648	92.8431	18.8893	8.7289	13.4246	11.6783	4.4317
Healthy_CTRL036_09	Healthy	CTRL036	9	19.2571	65.22	7.8443	16.344	208.203	35.4979	15.1391	42.8428	12.8983	29.7801	11.5902	27.3203	8.1037	22.2487	20.682	47.1829	60.2673	7.8256	44.7468	68.1142	66.8498	106.935	929.923	88.7722	58.9301	61.6022	163.815	1302.47	111.933	36.2883	10.2851	25.6898	10.115	10.4692	32.0817	14.3463	10.7691	21.1529	13.9606	15.6218	94.9344	20.334	5.6105	13.9275	12.4002	6.2207
Healthy_CTRL037_01	Healthy	CTRL037	1	22.1155	29.3032	14.39	15.0029	315.954	70.9205	19.1423	30.2305	15.1238	28.5947	12.6024	18.7854	11.4205	21.6946	14.7804	39.4417	28.6777	10.7403	48.6466	42.1821	41.1651	79	734.682	63.2374	45.6472	36.5203	97.0679	1177.66	68.1911	34.1373	12.6433	23.4954	14.1436	13.8252	26.388	40.6309	12.865	37.9824	16.7095	22.8417	47.2047	25.2411	11.0818	18.4784	20.8333	7.8114
Healthy_CTRL037_02	Healthy	CTRL037	2	21.8901	35.2605	16.8124	23.4594	336.428	108.545	25.5861	32.4405	20.7707	23.0786	14.3988	19.9043	15.0309	18.7089	13.6371	37.515	30.3851	19.4425	49.8402	45.4341	33.9365	90.2866	681.365	101.675	50.7383	57.6408	116.059	1017.38	99.4784	32.841	12.363	23.2239	13.9016	12.6818	23.4098	30.493	10.9942	33.6784	14.4831	17.5826	41.3457	20.5624	8.7275	15.8058	15.8086	6.6791
Healthy_CTRL037_03	Healthy	CTRL037	3	19.3896	32.3089	17.3166	18.3467	437.093	59.2426	22.0008	34.2829	21.3795	31.2774	17.3615	21.3878	14.3298	22.0187	8.8533	42.3128	31.0671	20.2651	48.9306	50.1334	41.4457	104.189	686.775	47.2154	43.7628	44.2113	121.021	1030.93	64.0554	28.7875	14.0392	27.1939	18.7077	15.8953	33.4225	23.9332	12.5886	36.61	18.1627	16.2338	47.7126	21.0814	10.7766	15.6398	20.715	8.9194
Healthy_CTRL037_04	Healthy	CTRL037	4	27.1397	39.8801	10.9304	31.9777	401.737	120.118	32.6371	35.6658	24.5417	28.7048	13.8897	23.1889	15.7979	24.98	16.3704	38.1158	38.6557	24.4598	59.4371	56.3148	40.7323	88.1947	783.208	109.366	37.5759	52.513	101.769	1000.18	77.0543	26.096	11.8379	20.5677	15.3175	13.4381	28.4758	25.1974	10.584	29.702	13.5807	15.9989	34.9065	16.4712	8.0884	10.5702	18.073	7.1367
Healthy_CTRL037_05	Healthy	CTRL037	5	34.4444	39.5523	15.1226	29.5806	253.482	120.978	20.6779	28.0246	13.3656	27.5697	18.6339	20.9367	13.0149	18.4805	12.6391	33.0569	35.1288	14.9701	46.3012	49.6796	34.0093	68.3953	747.829	115.919	35.9209	51.6305	79.0683	943.49	83.9682	23.2718	21.844	19.5519	10.1158	11.1629	28.8939	36.5508	9.5313	33.2213	13.9161	14.228	36.6198	23.1952	9.0365	16.2939	18.8917	9.0524
Healthy_CTRL037_06	Healthy	CTRL037	6	21.3507	51.6708	18.9849	21.9139	387.443	80.7956	24.0285	35.9438	21.0029	31.8228	16.3679	22.6739	20.3802	21.4021	11.6899	29.242	43.5533	16.4929	41.2952	58.2646	45.6768	121.421	673.435	60.4647	26.0358	48.2922	131.443	828.802	66.7757	17.5766	11.0055	20.7816	16.7481	16.911	22.82	16.9884	13.533	30.16	16.7526	12.9515	28.5587	25.6642	7.6131	15.1867	16.42	7.1027
Healthy_CTRL037_07	Healthy	CTRL037	7	19.0008	76.5621	14.4744	22.4273	229.563	115.03	31.5867	29.4391	16.0345	22.1257	22.278	33.0805	15.149	29.1492	15.7646	26.4865	57.7363	18.4067	53.1345	48.8609	30.334	107.922	955.888	274.665	59.5423	35.8834	97.2286	864.202	120.971	48.574	10.7858	20.7698	9.4724	11.4688	18.803	26.721	9.966	27.2854	13.4058	12.6014	29.3571	21.6491	9.2608	9.8439	9.6744	5.5224
Healthy_CTRL037_08	Healthy	CTRL037	8	25.9643	81.8225	15.6209	30.4273	234.851	182.06	29.9936	32.8356	13.3203	23.4095	17.1604	23.8752	9.7784	23.5848	15.6414	25.5895	65.327	27.5224	66.1983	62.574	32.251	108.446	859.15	353.597	54.3666	37.779	87.7881	779.375	133.905	60.1505	11.4341	24.0596	16.9536	9.217	17.2954	19.9898	9.6814	37.4758	16.5092	16.0836	31.1794	20.7167	9.563	9.4924	11.0819	7.0321
Healthy_CTRL037_09	Healthy	CTRL037	9	26.9222	71.2684	10.274	14.1393	361.403	54.8273	18.5512	27.1448	17.0827	24.8098	15.9551	25.9735	13.4384	32.336	16.882	28.2519	60.2932	10.7952	56.0933	57.9888	37.5308	105.611	1153.26	135.975	53.0986	43.5175	99.2802	1067.71	84.0553	36.4137	10.5151	19.7834	10.463	10.6898	17.9966	31.7943	12.2416	36.4519	16.544	10.9323	35.9119	20.1012	7.306	11.3476	9.7769	5.131
Healthy_CTRL038_01	Healthy	CTRL038	1	20.596	55.4984	22.7515	19.0028	236.035	63.6363	21.0759	31.0297	27.5795	29.7684	23.266	22.3534	14.1517	19.4734	11.3827	44.6789	32.0403	10.2382	46.6251	48.3011	31.3523	86.1396	619.915	71.5707	56.3915	38.2056	81.4165	718.341	50.5551	26.9313	10.3027	25.7912	14.3586	11.2246	25.9549	22.091	11.0964	27.4057	21.1175	17.5144	141.59	21.518	10.5691	16.5595	18.0634	11.8312
Healthy_CTRL038_02	Healthy	CTRL038	2	19.6248	66.5402	20.5743	24.1985	371.88	104.628	25.7771	36.1942	29.8327	31.034	16.3957	21.0249	10.9756	18.3594	14.1245	43.01	41.0612	11.6901	55.715	51.6198	36.1671	105.384	786.877	95.1556	49.9043	39.764	100.736	881.348	70.548	21.8659	11.4313	23.8955	12.3813	13.329	32.6225	25.0593	13.317	37.5973	15.6304	17.937	144.72	25.1006	9.3123	10.8642	11.1028	8.2191
Healthy_CTRL038_03	Healthy	CTRL038	3	24.6053	70.358	17.3269	16.9929	337.303	36.7943	16.8348	35.0806	28.3049	29.1834	13.5713	20.8419	7.3981	25.9717	12.2087	55.5291	36.1636	11.517	53.27	50.2723	26.6645	93.7998	834.481	50.6851	54.7241	43.1867	79.7329	914.785	53.0605	19.1998	19.1127	25.5444	13.1566	10.7933	34.7878	27.8911	15.5457	34.786	15.1564	15.5318	180.655	21.3142	13.5533	13.0944	14.1108	10.2864
Healthy_CTRL038_04	Healthy	CTRL038	4	30.5796	106.794	19.4118	27.5575	221.193	57.7526	21.1726	25.3419	17.7376	21.7024	13.2051	20.0908	14.8966	20.7178	14.5276	39.1997	33.0718	14.4623	49.5381	47.6363	33.0503	92.0194	821.639	89.844	45.3198	39.3349	70.7788	944.889	78.5874	21.4633	13.5657	26.8901	13.3719	13.0612	26.4744	31.0838	14.5664	20.3795	15.7437	11.6745	132.703	31.9209	9.5933	17.8076	14.2335	10.293
Healthy_CTRL038_05	Healthy	CTRL038	5	29.9959	104.981	32.0443	32.7454	234.035	79.9802	24.5167	26.5431	28.7304	32.2527	21.8454	28.2119	14.9339	23.7646	17.557	42.605	32.5824	17.8566	49.8005	40.4124	19.3091	71.7095	744.109	119.039	44.9892	43.2588	61.1507	840.105	75.3976	23.7374	13.9665	38.6515	11.9106	13.7538	19.4113	29.5142	10.3122	20.0376	12.7238	12.3915	123.273	22.6321	10.7332	17.6241	9.6581	9.3687
Healthy_CTRL038_06	Healthy	CTRL038	6	22.9327	139.343	30.5488	33.8273	352.163	49.2961	16.1567	37.705	23.9357	26.4101	14.7165	25.2874	9.7927	26.9586	14.0102	42.9152	43.6831	12.6245	49.3021	44.1588	37.6448	121.195	840.835	79.7756	46.8273	42.0064	127.147	983.491	61.9466	24.0433	11.8032	28.3996	11.1555	10.1728	20.7904	23.6415	8.6106	18.5735	14.1166	17.1285	133.072	22.503	8.0589	16.6407	10.5578	10.1433
Healthy_CTRL038_07	Healthy	CTRL038	7	17.7724	33.9543	8.6495	21.687	198.94	87.9436	21.3089	32.6882	16.261	23.9053	25.5579	25.8457	10.2601	24.0292	14.1935	27.4635	40.2106	13.9211	58.0663	46.636	39.7297	116.913	1116.37	209.655	50.4906	39.3994	99.1092	1015.78	75.8769	32.8722	12.1847	25.8486	9.8326	13.0688	21.2262	21.6055	7.6424	15.7146	15.834	16.8373	102.335	22.504	6.4518	12.235	7.5729	6.5576
Healthy_CTRL038_08	Healthy	CTRL038	8	21.8744	36.401	9.2572	18.3535	157.967	72.2066	18.7975	26.4892	14.213	19.8534	22.6839	22.4993	12.0765	22.147	12.7308	23.6952	43.5323	15.9594	57.5344	59.0371	31.7026	124.936	1032.4	250.548	70.0981	45.0819	107.983	988.209	94.5989	51.3133	14.0071	24.8964	15.7635	8.4759	20.9019	17.0342	8.2064	22.2289	17.7239	13.8027	114.399	25.4468	8.6899	14.5776	8.3869	7.4016
Healthy_CTRL038_09	Healthy	CTRL038	9	18.2235	33.14	11.5467	20.1024	279.636	43.6855	22.0488	34.1144	20.9795	28.0434	24.1706	25.3057	8.7396	33.6694	16.8585	29.603	48.3471	11.3984	57.7168	58.3019	39.7516	138.017	1094.35	99.1913	64.1382	47.5107	113.664	978.326	65.9803	38.5402	8.4444	26.5223	10.8767	9.626	18.4453	20.3254	8.409	20.046	13.7409	14.0752	112.321	19.5702	6.9228	9.9082	8.7034	4.8604
Healthy_CTRL039_01	Healthy	CTRL039	1	31.1545	73.1834	28.3585	26.4228	156.738	56.0221	40.4171	27.222	21.6852	26.2945	13.6001	23.0088	17.1035	24.8645	13.3339	36.5239	40.4785	24.4335	46.4118	44.808	38.092	42.346	530.873	69.1852	61.2378	44.118	70.6467	851.604	100.038	54.2373	29.2508	32.6982	18.4134	28.2288	16.95	26.3637	15.7725	35.8699	29.6174	33.5949	59.6876	35.9242	12.5752	20.0602	14.1646	13.404
Healthy_CTRL039_02	Healthy	CTRL039	2	35.5371	307.371	38.6281	69.2723	221.279	149.075	34.6967	26.5605	47.749	28.919	16.3828	18.2155	31.4284	33.5993	15.5204	22.7898	39.8468	24.8069	40.7469	35.2832	29.0545	66.7262	473.094	122.533	69.4702	34.1717	62.6076	549.484	72.8307	28.4773	12.9139	25.4022	16.3727	22.6831	21.4035	18.633	9.3562	14.143	22.0637	26.0915	27.6827	20.0095	9.3994	13.8391	10.7431	4.3251
Healthy_CTRL039_04	Healthy	CTRL039	4	27.1005	89.2972	26.5233	20.4156	210.242	53.6921	12.7978	21.886	11.9045	17.7413	12.0917	26.0492	13.8305	25.7219	10.5446	30.3364	36.0143	12.5857	50.1911	47.6235	25.4372	68.9082	948.939	105.727	45.0702	45.621	49.9149	958.752	70.7217	23.8742	20.0234	22.2757	20.2791	25.7688	28.7617	25.8551	11.0998	37.0066	38.7287	30.5705	60.246	66.4009	13.7969	19.2554	16.9313	9.0825
Healthy_CTRL039_05	Healthy	CTRL039	5	21.5375	92.695	25.9924	22.6905	249.373	65.5929	22.0054	25.3815	14.3774	22.7644	11.3707	26.8325	11.7728	27.1511	15.2481	29.4714	44.7871	15.3989	57.4592	56.0763	32.3355	109.862	880.692	98.5959	31.8491	52.8465	86.0741	869.327	53.493	14.3037	16.8326	21.2097	19.7396	23.2089	25.9918	18.8694	14.1855	36.9497	35.9615	28.2505	45.86	44.8839	16.7198	17.7706	15.2415	8.4464
Healthy_CTRL039_06	Healthy	CTRL039	6	15.5677	74.1742	24.9485	12.7555	204.841	28.537	14.9591	25.3573	8.613	20.7968	12.7193	17.9418	10.3173	27.0728	8.9218	25.7214	42.2155	10.9912	48.9356	44.2274	32.6706	118.581	1027.71	56.0385	37.1918	44.4062	102.908	1021.44	44.2622	21.5593	12.7609	20.9181	18.7932	22.7097	25.5571	22.2093	11.2851	48.9575	38.2409	31.6621	63.0963	63.5042	15.4354	19.2522	14.7556	5.8846
Healthy_CTRL040_01	Healthy	CTRL040	1	76.4523	82.0462	5.955	21.6841	203.939	46.1752	25.7247	20.8437	21.6068	30.9462	13.3776	21.5157	12.7998	16.764	10.8756	37.825	35.3414	14.411	45.5978	44.0159	35.053	83.6083	695.545	71.1912	42.5503	42.0489	97.695	928.307	50.3333	25.2252	11.7548	18.4373	14.9323	14.4443	38.966	25.6392	15.592	19.9655	11.3369	10.4521	61.0379	23.4121	8.242	8.1235	14.8724	9.845
Healthy_CTRL040_02	Healthy	CTRL040	2	80.3629	97.1867	7.7951	20.7044	185.462	69.6768	19.2525	27.0799	20.2337	28.2158	14.9994	17.8991	11.4298	22.1838	12.9613	37.9161	48.5791	10.8573	51.6757	37.5431	31.4969	68.9706	773.644	73.3439	49.6185	38.7927	76.617	1028.07	70.8961	26.6315	13.8533	22.1322	15.6202	11.3052	39.6535	26.0971	15.0098	19.8109	11.2712	9.6622	87.1221	18.8306	8.6742	12.3106	13.3851	6.6914
Healthy_CTRL040_03	Healthy	CTRL040	3	47.6012	62.771	10.1376	19.0176	138.077	16.724	13.5468	19.2647	14.221	20.5745	13.0832	21.8214	10.8829	19.204	14.0074	33.6225	35.0736	10.7325	50.0677	36.6252	32.398	64.2025	839.771	49.2578	49.8804	39.1745	59.4607	1123.79	62.6038	26.116	16.6043	21.8046	14.5127	11.4882	39.1634	22.5887	12.4353	23.109	13.2973	13.7078	100.083	26.0809	12.3729	15.103	17.2301	10.0892
Healthy_CTRL040_04	Healthy	CTRL040	4	28.794	58.0849	12.7813	18.0461	309.76	64.378	27.2815	40.883	25.5829	28.4188	18.561	29.6153	9.6536	24.4753	15.0166	37.4588	47.5776	14.6679	52.2818	40.0381	30.9461	109.998	967.075	69.0911	31.7301	55.6095	113.75	1142.91	46.1969	14.0286	11.0015	19.1204	9.8561	10.4785	34.7212	22.144	12.4763	15.8982	13.09	12.3633	82.0044	17.3904	7.4063	8.5258	17.901	6.6507
Healthy_CTRL040_05	Healthy	CTRL040	5	23.7204	52.1726	16.1817	16.7576	259.976	88.701	19.9926	31.0652	23.1239	24.1253	16.4838	26.07	9.6886	24.0284	16.4182	36.8007	41.3885	16.3538	65.5354	48.1762	34.8922	98.6503	978.476	128.056	35.832	51.6558	99.1461	1182.88	84.3668	17.6375	10.9091	18.8223	13.2584	8.4223	36.6808	20.1512	7.4405	16.4244	13.3945	10.1274	89.4511	16.5749	8.9713	9.3607	17.1931	7.8595
Healthy_CTRL040_06	Healthy	CTRL040	6	22.4167	66.9995	15.7405	19.8248	271.581	37.9316	17.9173	37.8033	28.9134	20.3659	17.6678	29.7488	11.8754	22.1978	12.6871	28.5645	42.3275	13.8593	54.9307	28.7801	38.0259	91.2934	833.861	63.7201	43.1756	30.1115	63.7775	946.749	62.5056	23.8754	12.8777	19.962	13.4998	14.6031	32.1744	31.0457	12.8893	18.9251	11.9524	11.4655	79.8728	21.6128	12.7309	19.0101	14.849	8.0669
Healthy_CTRL040_07	Healthy	CTRL040	7	22.3564	29.3383	7.834	40.0223	175.048	80.2346	21.2065	29.2992	14.9126	25.8407	18.3498	27.6639	10.2629	26.651	16.3542	22.7384	68.0466	24.0729	68.9961	61.6087	44.0621	147.822	1161.34	244.708	70.4943	34.6187	106.126	944.215	96.2965	48.7161	11.2002	20.6453	13.986	12.3481	16.0263	17.8583	9.4699	15.553	10.0159	7.3552	53.6406	17.0043	6.1779	9.1367	12.7555	10.7984
Healthy_CTRL040_08	Healthy	CTRL040	8	24.3295	24.445	6.3001	21.9803	206.119	83.2016	26.849	27.9953	17.43	25.0714	21.3406	31.8292	14.7134	31.8728	16.0138	23.1713	81.3021	22.7056	71.2392	46.4099	47.0812	103.373	1223.88	267.973	57.6952	38.7286	76.2444	1009.81	84.1061	45.4032	17.3034	20.1986	11.309	9.3683	23.7783	20.8457	8.3874	19.7595	8.9982	11.9749	62.6979	17.8039	6.1185	13.6109	10.7892	8.2521
Healthy_CTRL040_09	Healthy	CTRL040	9	32.2225	28.2007	6.4894	20.7531	215.086	41.5532	20.3669	31.5702	16.2983	25.4293	17.0581	32.0177	9.1491	29.4269	14.646	24.6972	86.4589	16.2084	71.599	62.696	53.4713	145.012	1262.35	137.615	69.0215	36.0682	119.365	1120.34	86.3555	43.4891	10.4706	19.7562	11.7329	9.7065	20.2232	22.8777	9.6796	14.9118	9.4699	10.6272	67.411	19.398	7.8763	13.34	10.7139	3.9248
Healthy_CTRL041_01	Healthy	CTRL041	1	35.5584	47.3452	9.165	24.8213	255.374	91.5134	20.612	31.8342	15.0701	32.7469	20.9244	25.951	18.65	19.2295	16.3387	37.6903	34.1182	13.6553	45.2316	39.4244	38.4091	55.343	559.838	64.8213	55.0027	38.03	65.6436	932.551	66.3122	32.7232	17.9519	27.5593	15.4297	12.9272	30.8728	28.5563	15.1593	30.3518	15.5587	22.4608	73.9851	26.317	10.8025	16.8164	16.0093	12.8127
Healthy_CTRL041_02	Healthy	CTRL041	2	32.5957	46.3162	9.7703	18.5129	242.228	84.0329	26.2346	24.8246	17.7506	31.6906	22.9086	28.5811	18.8836	17.0677	13.6812	38.5231	39.546	18.7064	33.6138	52.0388	35.9607	61.5295	436.478	70.5173	45.4726	45.1922	88.4713	753.648	70.1028	35.127	14.44	32.3556	16.5836	25.3895	30.492	27.017	16.3256	29.6494	12.7043	18.814	47.5201	26.0682	8.8542	17.0546	11.7106	9.7985
Healthy_CTRL041_03	Healthy	CTRL041	3	38.3503	49.6681	12.4338	17.1967	236.685	28.9383	17.1242	29.2737	11.2049	35.4878	22.7442	22.097	13.2309	23.7654	12.3501	44.307	31.791	10.8559	41.7609	45.9051	39.0501	80.9096	637.603	47.0689	57.4863	49.8058	112.513	1091.51	45.8338	23.5207	18.4388	25.7763	13.3521	14.3591	32.6413	29.5613	16.5351	31.379	14.4847	20.06	73.4159	32.548	10.4342	12.9282	12.435	8.4141
Healthy_CTRL041_04	Healthy	CTRL041	4	25.9017	41.9171	10.6032	24.7743	308.201	94.5191	17.6168	41.744	13.6614	23.4939	21.5181	27.0379	8.3005	22.0895	16.1729	36.195	38.5078	9.8833	43.7866	46.0562	38.9976	72.6755	809.337	81.6621	49.9868	56.3211	122.387	1265.9	77.2829	18.8169	11.4928	25.9878	9.1399	10.4876	24.6971	27.4531	11.7792	17.0859	13.4594	16.6939	72.4381	23.7569	9.4262	11.4187	12.9776	7.1557
Healthy_CTRL041_05	Healthy	CTRL041	5	32.8503	47.3931	8.4919	29.2945	245.761	115.902	20.638	32.2855	18.7941	28.857	19.3157	29.238	12.9205	20.7344	16.9985	39.1257	37.2324	14.0604	42.286	52.8362	35.5705	72.1602	714.436	114.459	51.7867	60.1712	114.544	1157.22	114.321	32.0628	17.6978	29.0344	14.9845	11.6698	29.4691	27.9106	13.8584	20.161	12.4786	15.4791	66.3598	19.7599	9.7179	12.0801	8.6939	9.1253
Healthy_CTRL041_06	Healthy	CTRL041	6	26.0332	47.7063	10.8045	18.0017	251.109	50.112	14.7447	35.5733	19.5336	25.4841	22.2388	24.1212	14.5942	22.3375	11.4081	35.7083	34.7446	11.1099	43.3074	31.3913	35.6773	50.8206	680.274	31.8403	46.3957	38.0684	46.6676	1131.47	48.5456	21.928	14.6975	25.1316	12.8538	12.8674	21.2323	42.3371	16.5508	24.7638	13.6544	21.389	66.8354	23.0178	9.5211	17.6228	13.7356	11.2837
Healthy_CTRL041_07	Healthy	CTRL041	7	20.0389	26.5213	4.2612	12.3748	139.068	52.1609	17.1536	30.8871	6.9589	28.2748	28.9108	33.7226	10.9755	21.3989	15.3299	25.2464	55.2412	15.2745	50.3524	56.5699	47.4137	125.137	1027.81	219.591	59.5102	56.5629	141.659	1227.44	126.435	44.4325	14.5589	23.5579	18.5937	7.2434	20.053	20.1596	10.1375	16.5584	14.8755	17.2578	60.0419	22.4515	5.3321	9.339	10.3269	5.5997
Healthy_CTRL041_08	Healthy	CTRL041	8	17.7657	18.2908	7.2008	9.6044	98.4229	42.3149	14.122	24.2902	9.7277	17.2978	27.3085	28.2144	13.9404	17.8953	11.8218	26.6113	42.1508	13.8974	41.8156	44.9421	41.6646	89.5091	1022.99	173.181	43.9494	44.2704	105.533	1311.8	112.659	43.2824	17.1417	25.0261	15.6051	12.8691	22.3714	27.7598	8.2909	14.6856	14.6981	15.7593	59.3707	22.3761	7.7769	15.1684	11.7658	6.6626
Healthy_CTRL041_09	Healthy	CTRL041	9	22.4997	19.9843	8.4403	14.1623	200.708	23.4131	11.1798	25.346	9.6004	24.5848	28.8432	34.2328	12.0681	24.1735	17.6495	25.0624	52.7525	8.3467	48.2926	48.7268	43.823	121.533	1113.53	88.9918	51.3914	57.7965	127.028	1295.78	100.417	33.5519	15.2623	24.0648	11.6343	7.5875	22.6222	25.2359	10.8263	17.8982	13.453	14.6807	67.3533	29.6316	6.0352	7.5414	12.3886	5.8861
[truncated: 112 more columns]
